# Supplementary material for: Comparative Transcriptome and Chloroplast Genome Analyses of Two Related Dipteronia Species
Source: Front Plant Sci. 2016 Oct 13;7:1512. doi: 10.3389/fpls.2016.01512 (PMC5061820; doi:10.3389/fpls.2016.01512)
Supplement: Table S1 — Gene expression level of two Dipteronia species. [file Table1.XLSX]

## Sheet: D. sinensis
Table S1 Gene expression level of two Dipteronia species
Gene_id	Length	Effective_length	Expected_count	TPM	FPKM
DS_Unigene.13738	745	652.09	88252.4	11852.3	9192.15
DS_Unigene.13739	706	613.11	74098	10584.1	8208.64
DS_Unigene.44214	555	462.23	48182	9129.08	7080.15
DS_Unigene.29332	873	780.07	77137.3	8659.8	6716.2
DS_Unigene.49669	385	292.54	27925.7	8360.72	6484.24
DS_Unigene.49672	674	581.12	53969.5	8133.32	6307.88
DS_Unigene.29339	438	345.41	25872.9	6560.29	5087.9
DS_Unigene.41976	1549	1456.07	90379.2	5435.62	4215.65
DS_Unigene.49668	1049	956.07	53207.3	4873.64	3779.8
DS_Unigene.49673	607	514.17	27937.1	4758.45	3690.46
DS_Unigene.33985	1201	1108.07	60027	4744.03	3679.29
DS_Unigene.41235	928	835.07	40939.5	4293.33	3329.74
DS_Unigene.37851	782	689.08	33075.8	4203.6	3260.15
DS_Unigene.29328	954	861.07	41099	4179.91	3241.78
DS_Unigene.13740	902	809.07	38608.6	4179.01	3241.08
DS_Unigene.49674	1008	915.07	43024	4117.46	3193.34
DS_Unigene.29347	1054	961.07	45160.1	4115.01	3191.44
DS_Unigene.48694	1522	1429.07	63613.2	3898.13	3023.24
DS_Unigene.33968	1273	1180.07	50070.8	3715.73	2881.77
DS_Unigene.13733	1002	909.07	36109	3478.49	2697.78
DS_Unigene.49503	5902	5809.07	225452	3398.58	2635.8
DS_Unigene.13737	441	348.4	11783.6	2962.15	2297.32
DS_Unigene.13734	731	638.1	21300	2923.33	2267.22
DS_Unigene.49676	928	835.07	27268.1	2859.61	2217.8
DS_Unigene.45599	2050	1957.07	63899.8	2859.24	2217.52
DS_Unigene.13735	1223	1130.07	36012.6	2790.73	2164.38
DS_Unigene.43881	2089	1996.07	60164.3	2639.5	2047.09
DS_Unigene.41957	1767	1674.07	48666.3	2545.75	1974.38
DS_Unigene.49679	1291	1198.07	34365.7	2511.94	1948.16
DS_Unigene.13741	1223	1130.07	30912.2	2395.48	1857.84
DS_Unigene.49680	1188	1095.07	29220.3	2336.75	1812.29
DS_Unigene.34043	276	183.9	4886.1	2327.12	1804.83
DS_Unigene.49682	771	678.08	17361.1	2242.2	1738.96
DS_Unigene.49678	785	692.08	17619.8	2229.59	1729.18
DS_Unigene.46280	1819	1726.07	43438.6	2203.83	1709.2
DS_Unigene.46745	765	672.09	15304.6	1994.26	1546.67
DS_Unigene.13930	941	848.07	19086	1970.87	1528.53
DS_Unigene.49686	664	571.13	12439.6	1907.49	1479.37
DS_Unigene.13749	596	503.18	10725.3	1866.72	1447.75
DS_Unigene.46086	3625	3532.07	73861.6	1831.22	1420.23
DS_Unigene.13745	1414	1321.07	26709	1770.5	1373.13
DS_Unigene.49683	1111	1018.07	20550.5	1767.72	1370.98
DS_Unigene.41222	1891	1798.07	35920.8	1749.44	1356.8
DS_Unigene.13770	1104	1011.07	19784.8	1713.65	1329.04
DS_Unigene.42000	2113	2020.07	38665.6	1676.16	1299.96
DS_Unigene.49692	1455	1362.07	25945.8	1668.13	1293.74
DS_Unigene.49687	851	758.07	14430.4	1667.04	1292.89
DS_Unigene.49688	849	756.07	14295.1	1655.78	1284.16
DS_Unigene.29600	600	507.18	9446.04	1631.11	1265.02
DS_Unigene.49695	634	541.15	9987.23	1616.29	1253.53
DS_Unigene.13747	1276	1183.07	20492.6	1516.89	1176.44
DS_Unigene.43885	780	687.08	11735.9	1495.86	1160.13
DS_Unigene.47795	878	785.07	13397.5	1494.49	1159.07
DS_Unigene.49684	792	699.08	11665.8	1461.4	1133.4
DS_Unigene.49681	280	187.89	2995.57	1396.46	1083.04
DS_Unigene.41991	1495	1402.07	22301.2	1392.9	1080.28
DS_Unigene.29342	618	525.16	8285.23	1381.67	1071.57
DS_Unigene.41916	2859	2766.07	43266.6	1369.76	1062.33
DS_Unigene.49694	1295	1202.07	18520	1349.21	1046.39
DS_Unigene.48864	2086	1993.07	30460.5	1338.36	1037.98
DS_Unigene.33924	1213	1120.07	16892.5	1320.73	1024.31
DS_Unigene.34204	1244	1151.07	17270.6	1313.93	1019.03
DS_Unigene.13746	929	836.07	12390.3	1297.82	1006.54
DS_Unigene.49699	840	747.07	10999.4	1289.39	1000
DS_Unigene.13753	1162	1069.07	15490.5	1268.91	984.11
DS_Unigene.13908	1128	1035.07	14709.5	1244.51	965.19
DS_Unigene.47568	1625	1532.07	21635.2	1236.64	959.09
DS_Unigene.49690	1360	1267.07	17846.7	1233.46	956.62
DS_Unigene.29389	735	642.09	8990.01	1226.15	950.96
DS_Unigene.13780	671	578.12	8085	1224.75	949.86
DS_Unigene.46774	879	786.07	10914.1	1215.92	943.02
DS_Unigene.45509	2102	2009.07	27668.7	1206.01	935.33
DS_Unigene.33915	947	854.07	11657	1195.28	927.01
DS_Unigene.37653	1004	911.07	12217.9	1174.41	910.82
DS_Unigene.13752	1133	1040.07	13938.2	1173.58	910.18
DS_Unigene.13742	574	481.2	6428.96	1170.05	907.45
DS_Unigene.49708	1055	962.07	12296	1119.26	868.05
DS_Unigene.49696	1211	1118.07	14279.1	1118.41	867.39
DS_Unigene.13903	976	883.07	11024.9	1093.33	847.95
DS_Unigene.49703	860	767.07	9447.92	1078.64	836.55
DS_Unigene.49702	483	390.33	4729.15	1061.1	822.95
DS_Unigene.49698	1055	962.07	11305.1	1029.05	798.09
DS_Unigene.14314	1371	1278.07	14806.1	1014.5	786.8
DS_Unigene.49704	621	528.16	6094.94	1010.64	783.81
DS_Unigene.38218	1302	1209.07	13928.9	1008.86	782.43
DS_Unigene.49685	1093	1000.07	11462.7	1003.75	778.47
DS_Unigene.45593	966	873.07	10004.8	1003.54	778.3
DS_Unigene.13879	1173	1080.07	12326.1	999.41	775.1
DS_Unigene.13793	968	875.07	9926.86	993.44	770.48
DS_Unigene.49701	1713	1620.07	18321.8	990.37	768.09
DS_Unigene.37626	1005	912.07	10314	990.31	768.05
DS_Unigene.49707	1082	989.07	11099	982.71	762.15
DS_Unigene.33611	349	256.64	2808.69	958.52	743.39
DS_Unigene.49677	395	302.51	3283.27	950.57	737.23
DS_Unigene.49705	1074	981.07	10512.1	938.34	727.74
DS_Unigene.13751	510	417.29	4445.13	932.94	723.55
DS_Unigene.13743	1543	1450.07	15385.3	929.14	720.6
DS_Unigene.49693	784	691.08	7312.93	926.71	718.72
DS_Unigene.29275	1295	1202.07	12426.3	905.27	702.09
DS_Unigene.34064	1799	1706.07	17607.8	903.79	700.95
DS_Unigene.34206	1536	1443.07	14860.9	901.82	699.42
DS_Unigene.13762	2475	2382.07	24397.6	896.91	695.61
DS_Unigene.13744	1236	1143.07	11673.6	894.33	693.61
DS_Unigene.49714	1483	1390.07	13945	878.51	681.34
DS_Unigene.29290	944	851.07	8518.79	876.57	679.83
DS_Unigene.44631	1912	1819.07	17947.2	863.99	670.07
DS_Unigene.49712	949	856.07	8411	860.42	667.31
DS_Unigene.49709	954	861.07	8439.4	858.32	665.68
DS_Unigene.49717	881	788.07	7723.96	858.32	665.68
DS_Unigene.41842	884	791.07	7719.07	854.53	662.74
DS_Unigene.46341	2657	2564.07	24949.9	852.11	660.86
DS_Unigene.13875	1073	980.07	9401.5	840.06	651.52
DS_Unigene.49715	1234	1141.07	10808.8	829.53	643.35
DS_Unigene.49700	896	803.07	7548.7	823.18	638.43
DS_Unigene.49722	1006	913.07	8547.88	819.84	635.83
DS_Unigene.13726	707	614.11	5646.22	805.19	624.48
DS_Unigene.29254	760	667.09	6123.5	803.9	623.47
DS_Unigene.14410	3873	3780.07	34587.4	801.25	621.42
DS_Unigene.29337	1972	1879.07	17186.9	800.97	621.2
DS_Unigene.44306	1244	1151.07	10514.2	799.91	620.38
DS_Unigene.13727	1611	1518.07	13754	793.41	615.34
DS_Unigene.13794	1713	1620.07	14593.5	788.84	611.79
DS_Unigene.29289	1031	938.07	8418.13	785.87	609.49
DS_Unigene.49713	1243	1150.07	10231	779.04	604.19
DS_Unigene.41946	2324	2231.07	19715	773.82	600.15
DS_Unigene.29220	2556	2463.07	21751.9	773.35	599.78
DS_Unigene.13754	1077	984.07	8614.26	766.59	594.54
DS_Unigene.29601	275	182.91	1580.98	757.08	587.16
DS_Unigene.49697	1307	1214.07	10408.8	750.8	582.29
DS_Unigene.49718	1142	1049.07	8819.91	736.26	571.01
DS_Unigene.34116	879	786.07	6593.43	734.56	569.69
DS_Unigene.13973	1317	1224.07	10146.5	725.9	562.98
DS_Unigene.43858	2196	2103.07	17268.7	719.05	557.67
DS_Unigene.49716	898	805.07	6595.09	717.4	556.39
DS_Unigene.49720	1260	1167.07	9560.36	717.37	556.37
DS_Unigene.13719	1056	963.07	7850.88	713.89	553.67
DS_Unigene.13935	1051	958.07	7785.03	711.6	551.89
DS_Unigene.29255	1410	1317.07	10702.1	711.58	551.87
DS_Unigene.13730	1365	1272.07	10275	707.35	548.6
DS_Unigene.29586	924	831.07	6707	706.75	548.13
DS_Unigene.38146	2125	2032.07	16330.5	703.75	545.8
DS_Unigene.31132	606	513.17	4070.01	694.58	538.69
DS_Unigene.49406	670	577.12	4544.16	689.56	534.79
DS_Unigene.34231	2110	2017.07	15786.3	685.36	531.54
DS_Unigene.49733	1026	933.07	7291.96	684.39	530.78
DS_Unigene.38005	1727	1634.07	12738.5	682.67	529.45
DS_Unigene.29566	766	673.08	5230.28	680.51	527.78
DS_Unigene.49729	1959	1866.07	14327	672.33	521.44
DS_Unigene.41908	503	410.3	3138	669.82	519.49
DS_Unigene.29634	2129	2036.07	15559.3	669.2	519
DS_Unigene.34044	669	576.13	4353.7	661.8	513.27
DS_Unigene.13896	2041	1948.07	14710.9	661.29	512.87
DS_Unigene.49711	1103	1010.07	7480.74	648.58	503.01
DS_Unigene.41130	792	699.08	5174.27	648.19	502.71
DS_Unigene.46694	611	518.17	3778.46	638.61	495.28
DS_Unigene.49706	1068	975.07	7094.01	637.13	494.13
DS_Unigene.13728	1981	1888.07	13692	635.05	492.52
DS_Unigene.41912	873	780.07	5641.82	633.38	491.22
DS_Unigene.41937	1709	1616.07	11688.1	633.35	491.2
DS_Unigene.29640	612	519.17	3738.37	630.62	489.08
DS_Unigene.38025	1252	1159.07	8301.96	627.25	486.47
DS_Unigene.49724	568	475.21	3347.03	616.83	478.39
DS_Unigene.29647	728	635.1	4441.99	612.52	475.05
DS_Unigene.38069	530	437.26	3023.59	605.6	469.68
DS_Unigene.13724	1290	1197.07	8243.67	603.07	467.72
DS_Unigene.29635	2083	1990.07	13690.4	602.43	467.22
DS_Unigene.49723	1056	963.07	6587.27	598.99	464.55
DS_Unigene.29471	1231	1138.07	7749.79	596.33	462.49
DS_Unigene.38176	2419	2326.07	15782.4	594.16	460.81
DS_Unigene.13723	1164	1071.07	7213.18	589.76	457.4
DS_Unigene.45565	1212	1119.07	7442.62	582.42	451.7
DS_Unigene.13765	930	837.07	5493.01	574.68	445.7
DS_Unigene.13785	1305	1212.07	7804.82	563.9	437.34
DS_Unigene.49727	637	544.15	3479.46	560	434.31
DS_Unigene.49743	541	448.24	2860.99	558.98	433.53
DS_Unigene.46695	734	641.09	4076.67	556.89	431.9
DS_Unigene.13790	844	751.07	4770.73	556.27	431.42
DS_Unigene.49745	1514	1421.07	9012.92	555.41	430.75
DS_Unigene.41931	2701	2608.07	16467	552.91	428.81
DS_Unigene.41934	1088	995.07	6260.8	550.99	427.33
DS_Unigene.33022	944	851.07	5315.94	547	424.23
DS_Unigene.38041	1851	1758.07	10893.1	542.59	420.81
DS_Unigene.33806	1126	1033.07	6398.21	542.37	420.64
DS_Unigene.29450	811	718.08	4432.77	540.61	419.28
DS_Unigene.49750	539	446.25	2751	539.9	418.73
DS_Unigene.49736	1110	1017.07	6267.92	539.69	418.56
DS_Unigene.49746	1010	917.07	5637	538.29	417.48
DS_Unigene.13732	835	742.07	4548.26	536.76	416.29
DS_Unigene.28911	1169	1076.07	6583.51	535.78	415.53
DS_Unigene.13779	834	741.07	4530.97	535.44	415.26
DS_Unigene.49734	605	512.17	3126.61	534.63	414.63
DS_Unigene.41145	1489	1396.07	8511.98	533.93	414.1
DS_Unigene.43871	3063	2970.07	18061.7	532.53	413.01
DS_Unigene.49753	1092	999.07	6013	527.07	408.77
DS_Unigene.29479	1395	1302.07	7833	526.82	408.58
DS_Unigene.38042	557	464.22	2782.02	524.84	407.05
DS_Unigene.49726	1143	1050.07	6285.8	524.22	406.56
DS_Unigene.49763	906	813.07	4862	523.68	406.14
DS_Unigene.49719	684	591.12	3533	523.43	405.95
DS_Unigene.33622	1863	1770.07	10579.6	523.4	405.93
DS_Unigene.49721	1205	1112.07	6634.2	522.43	405.17
DS_Unigene.33634	1542	1449.07	8604.75	520.01	403.3
DS_Unigene.43862	2437	2344.07	13884.3	518.69	402.28
DS_Unigene.49738	772	679.08	4022	518.68	402.27
DS_Unigene.29626	2617	2524.07	14929.2	517.95	401.7
DS_Unigene.49728	758	665.09	3916	515.64	399.91
DS_Unigene.28902	1335	1242.07	7310.8	515.45	399.76
DS_Unigene.14070	2379	2286.07	13411.1	513.73	398.43
DS_Unigene.48788	1313	1220.07	7093.29	509.13	394.86
DS_Unigene.42097	1901	1808.07	10489.2	508.03	394.01
DS_Unigene.44369	1770	1677.07	9687.87	505.87	392.33
DS_Unigene.29561	531	438.26	2530.61	505.7	392.2
DS_Unigene.38026	1250	1157.07	6664.92	504.43	391.22
DS_Unigene.49777	1100	1007.07	5796.85	504.08	390.95
DS_Unigene.45869	2954	2861.07	16430.4	502.89	390.02
DS_Unigene.14031	1290	1197.07	6829.67	499.63	387.49
DS_Unigene.14393	1573	1480.07	8428.9	498.71	386.78
DS_Unigene.38011	1669	1576.07	8961.38	497.92	386.17
DS_Unigene.13721	1562	1469.07	8340.99	497.21	385.61
DS_Unigene.29591	1164	1071.07	6035	493.43	382.69
DS_Unigene.13848	1053	960.07	5403	492.84	382.23
DS_Unigene.13946	1164	1071.07	6011.35	491.5	381.19
DS_Unigene.42307	1427	1334.07	7472.29	490.5	380.41
DS_Unigene.41940	956	863.07	4811.65	488.23	378.65
DS_Unigene.49735	1236	1143.07	6363.29	487.5	378.09
DS_Unigene.37967	849	756.07	4206	487.17	377.83
DS_Unigene.49710	2069	1976.07	10938.2	484.73	375.94
DS_Unigene.38003	1159	1066.07	5881.89	483.17	374.73
DS_Unigene.49780	987	894.07	4932.06	483.09	374.67
DS_Unigene.13720	862	769.07	4228.74	481.53	373.46
DS_Unigene.49758	1061	968.07	5306	479.99	372.26
DS_Unigene.49756	1724	1631.07	8910	478.37	371.01
DS_Unigene.49737	816	723.07	3942	477.43	370.28
DS_Unigene.49765	1191	1098.07	5963.32	475.58	368.84
DS_Unigene.49506	512	419.28	2274.19	475.03	368.41
DS_Unigene.42090	1352	1259.07	6769.34	470.83	365.16
DS_Unigene.33802	2033	1940.07	10406	469.71	364.29
DS_Unigene.49779	1332	1239.07	6617.87	467.72	362.75
DS_Unigene.33448	1270	1177.07	6277.99	467.07	362.24
DS_Unigene.41186	675	582.12	3099	466.22	361.58
DS_Unigene.13783	768	675.08	3580.45	464.47	360.23
DS_Unigene.29517	477	384.34	2037	464.18	360
DS_Unigene.29615	1555	1462.07	7670.45	459.43	356.31
DS_Unigene.33730	1948	1855.07	9709.67	458.36	355.48
DS_Unigene.49768	536	443.25	2316.01	457.61	354.9
DS_Unigene.49740	875	782.07	4080.75	456.95	354.39
DS_Unigene.13920	3115	3022.07	15656.5	453.67	351.85
DS_Unigene.41137	1311	1218.07	6271.52	450.89	349.69
DS_Unigene.41370	1913	1820.07	9364.72	450.57	349.45
DS_Unigene.49744	688	595.11	3050.9	448.97	348.2
DS_Unigene.35524	1298	1205.07	6167.07	448.16	347.57
DS_Unigene.13773	1671	1578.07	7996	443.72	344.13
DS_Unigene.13801	2722	2629.07	13319.3	443.64	344.07
DS_Unigene.49786	1766	1673.07	8474.79	443.58	344.03
DS_Unigene.29623	3385	3292.07	16634.9	442.49	343.18
DS_Unigene.13865	822	729.07	3682	442.27	343.01
DS_Unigene.49790	1057	964.07	4823.36	438.14	339.8
DS_Unigene.28961	1514	1421.07	7074	435.93	338.09
DS_Unigene.45442	2917	2824.07	14055.5	435.84	338.02
DS_Unigene.49794	972	879.07	4349.7	433.32	336.07
DS_Unigene.49752	742	649.09	3208.13	432.84	335.69
DS_Unigene.13748	304	211.79	1038.86	429.62	333.19
DS_Unigene.47473	982	889.07	4344.66	427.95	331.9
DS_Unigene.49760	815	722.07	3527.34	427.8	331.79
DS_Unigene.33788	860	767.07	3730.64	425.92	330.32
DS_Unigene.33711	1399	1306.07	6345.58	425.47	329.98
DS_Unigene.37907	645	552.14	2680.68	425.19	329.76
DS_Unigene.13731	518	425.27	2058.26	423.87	328.74
DS_Unigene.28895	2122	2029.07	9792.83	422.64	327.78
DS_Unigene.28988	1919	1826.07	8778	420.96	326.48
DS_Unigene.38040	580	487.2	2341.42	420.89	326.43
DS_Unigene.13906	646	553.14	2640	417.98	324.17
DS_Unigene.45539	947	854.07	4061.99	416.5	323.02
DS_Unigene.29529	1690	1597.07	7588.22	416.08	322.7
DS_Unigene.42059	882	789.07	3738.29	414.89	321.77
DS_Unigene.34548	1630	1537.07	7273.09	414.37	321.37
DS_Unigene.49791	1007	914.07	4321.27	414	321.09
DS_Unigene.34763	1248	1155.07	5403.85	409.7	317.74
DS_Unigene.49754	927	834.07	3898.84	409.36	317.49
DS_Unigene.49741	1372	1279.07	5918	405.18	314.24
DS_Unigene.49767	732	639.1	2956	405.06	314.15
DS_Unigene.13777	1575	1482.07	6848	404.63	313.81
DS_Unigene.13888	1290	1197.07	5497.88	402.2	311.93
DS_Unigene.41365	2377	2284.07	10425.1	399.69	309.99
DS_Unigene.37904	691	598.11	2728.69	399.54	309.87
DS_Unigene.48720	2698	2605.07	11874.6	399.17	309.58
DS_Unigene.29537	1046	953.07	4334.24	398.25	308.87
DS_Unigene.37899	1030	937.07	4254.9	397.64	308.39
DS_Unigene.13781	632	539.15	2442.95	396.82	307.76
DS_Unigene.47457	1650	1557.07	7046.17	396.28	307.34
DS_Unigene.13789	1983	1890.07	8549	396.09	307.19
DS_Unigene.49751	699	606.11	2732	394.74	306.15
DS_Unigene.45723	2091	1998.07	9003.01	394.58	306.02
DS_Unigene.49757	879	786.07	3539	394.27	305.78
DS_Unigene.49770	1020	927.07	4145.79	391.62	303.73
DS_Unigene.47569	1030	937.07	4189.03	391.48	303.62
DS_Unigene.49759	1220	1127.07	5022.78	390.27	302.67
DS_Unigene.49775	1163	1070.07	4767.79	390.19	302.61
DS_Unigene.49782	790	697.08	3100.39	389.51	302.09
DS_Unigene.49749	897	804.07	3561	387.84	300.79
DS_Unigene.49772	516	423.28	1859	384.64	298.31
DS_Unigene.47527	987	894.07	3925.77	384.53	298.22
DS_Unigene.49815	1656	1563.07	6861.62	384.42	298.14
DS_Unigene.34694	1496	1403.07	6119.35	381.94	296.21
DS_Unigene.13725	537	444.25	1936	381.66	296
DS_Unigene.49804	1244	1151.07	5013.34	381.41	295.81
DS_Unigene.30283	854	761.07	3312	381.1	295.57
DS_Unigene.49793	1034	941.07	4066.99	378.46	293.52
DS_Unigene.49769	1541	1448.07	6227.07	376.58	292.06
DS_Unigene.49762	812	719.08	3082.21	375.38	291.13
DS_Unigene.28866	1550	1457.07	6239.68	375.01	290.84
DS_Unigene.13774	1518	1425.07	6095.47	374.57	290.5
DS_Unigene.14240	1235	1142.07	4876.03	373.89	289.97
DS_Unigene.49771	1032	939.07	3989.33	372.03	288.53
DS_Unigene.33612	282	189.88	802	369.95	286.92
DS_Unigene.28775	1694	1601.07	6739.22	368.6	285.88
DS_Unigene.29505	728	635.1	2672.02	368.45	285.76
DS_Unigene.33784	436	343.41	1430.89	364.92	283.02
DS_Unigene.43937	1009	916.07	3814	364.61	282.77
DS_Unigene.49732	858	765.07	3182.93	364.34	282.57
DS_Unigene.49784	963	870.07	3596.01	361.94	280.71
DS_Unigene.13787	722	629.1	2594.94	361.24	280.16
DS_Unigene.34667	1012	919.07	3786.94	360.84	279.85
DS_Unigene.41378	1237	1144.07	4704.64	360.11	279.29
DS_Unigene.13729	1200	1107.07	4550.81	359.98	279.19
DS_Unigene.49792	1222	1129.07	4613.17	357.81	277.5
DS_Unigene.13886	647	554.14	2261	357.33	277.13
DS_Unigene.14064	534	441.25	1791.82	355.64	275.82
DS_Unigene.49730	2067	1974.07	8012.53	355.44	275.66
DS_Unigene.28774	889	796.07	3224.36	354.71	275.1
DS_Unigene.45504	1813	1720.07	6952.36	353.95	274.51
DS_Unigene.33538	1436	1343.07	5409.01	352.68	273.53
DS_Unigene.41917	859	766.07	3079.41	352.03	273.02
DS_Unigene.49785	836	743.07	2987	352.03	273.02
DS_Unigene.13851	1543	1450.07	5815.26	351.19	272.37
DS_Unigene.38128	1471	1378.07	5521.99	350.9	272.15
DS_Unigene.13755	1236	1143.07	4571	350.19	271.59
DS_Unigene.28949	865	772.07	3083.18	349.72	271.23
DS_Unigene.49818	843	750.07	2988	348.86	270.57
DS_Unigene.28803	1022	929.07	3696.65	348.44	270.24
DS_Unigene.15681	1762	1669.07	6636.91	348.22	270.06
DS_Unigene.48785	1522	1429.07	5678.94	348	269.89
DS_Unigene.49795	1839	1746.07	6901	346.11	268.43
DS_Unigene.47126	1291	1198.07	4733.96	346.03	268.36
DS_Unigene.14280	2041	1948.07	7690.01	345.68	268.1
DS_Unigene.13791	1436	1343.07	5282.09	344.41	267.11
DS_Unigene.46708	593	500.18	1962.01	343.53	266.43
DS_Unigene.34761	1642	1549.07	6062.11	342.7	265.78
DS_Unigene.49787	879	786.07	3072.15	342.26	265.44
DS_Unigene.41176	2054	1961.07	7662.03	342.14	265.35
DS_Unigene.16048	980	887.07	3461.17	341.69	265
DS_Unigene.13775	1536	1443.07	5628.76	341.58	264.91
DS_Unigene.49817	1792	1699.07	6622.02	341.3	264.7
DS_Unigene.34978	1160	1067.07	4153	340.83	264.33
DS_Unigene.37920	2719	2626.07	10208.4	340.41	264.01
DS_Unigene.38027	2067	1974.07	7660.69	339.83	263.56
DS_Unigene.29143	2059	1966.07	7623.75	339.57	263.36
DS_Unigene.28963	865	772.07	2990	339.15	263.03
DS_Unigene.41296	849	756.07	2919.28	338.14	262.24
DS_Unigene.38228	1541	1448.07	5588.98	337.99	262.13
DS_Unigene.41177	1874	1781.07	6868.57	337.71	261.92
DS_Unigene.29037	1379	1286.07	4953	337.26	261.57
DS_Unigene.45436	982	889.07	3412.59	336.14	260.7
DS_Unigene.49813	1735	1642.07	6292	335.55	260.24
DS_Unigene.46546	1975	1882.07	7155.34	332.93	258.21
DS_Unigene.28958	1362	1269.07	4813	332.12	257.58
DS_Unigene.13760	1244	1151.07	4364.08	332.02	257.5
DS_Unigene.49810	2621	2528.07	9576.26	331.71	257.26
DS_Unigene.28905	780	687.08	2601.55	331.59	257.17
DS_Unigene.41271	1490	1397.07	5289.28	331.54	257.13
DS_Unigene.49776	599	506.18	1910.15	330.49	256.31
DS_Unigene.34834	1770	1677.07	6326.63	330.36	256.21
DS_Unigene.44284	1077	984.07	3704.58	329.67	255.68
DS_Unigene.49854	693	600.11	2257	329.37	255.45
DS_Unigene.49742	1610	1517.07	5701.76	329.13	255.26
DS_Unigene.28792	1451	1358.07	5073.64	327.16	253.73
DS_Unigene.46606	3601	3508.07	13096	326.91	253.54
DS_Unigene.29144	1106	1013.07	3760.54	325.07	252.11
DS_Unigene.42092	3366	3273.07	12147.6	325	252.06
DS_Unigene.47214	375	282.56	1046.53	324.38	251.58
DS_Unigene.13941	1450	1357.07	5013.01	323.49	250.89
DS_Unigene.13849	1001	908.07	3351	323.17	250.64
DS_Unigene.28782	1839	1746.07	6435.98	322.78	250.34
DS_Unigene.49814	1082	989.07	3642	322.47	250.09
DS_Unigene.49799	2192	2099.07	7718.23	321.99	249.73
DS_Unigene.49783	734	641.09	2353.98	321.56	249.39
DS_Unigene.49820	1664	1571.07	5765.2	321.35	249.23
DS_Unigene.49822	970	877.07	3213	320.81	248.81
DS_Unigene.41334	1850	1757.07	6374.23	317.69	246.39
DS_Unigene.38216	2251	2158.07	7811.76	316.99	245.84
DS_Unigene.49837	1657	1564.07	5658.59	316.82	245.71
DS_Unigene.28830	831	738.07	2669.74	316.77	245.68
DS_Unigene.34722	1766	1673.07	6038	316.04	245.11
DS_Unigene.37574	1191	1098.07	3962	315.98	245.06
DS_Unigene.13812	900	807.07	2911.66	315.94	245.03
DS_Unigene.34888	1214	1121.07	4037	315.35	244.57
DS_Unigene.49801	1137	1044.07	3757.08	315.13	244.4
DS_Unigene.47198	1772	1679.07	6029.99	314.49	243.91
DS_Unigene.45449	5965	5872.07	21024.7	313.54	243.17
DS_Unigene.49833	1753	1660.07	5929.97	312.81	242.61
DS_Unigene.28982	1429	1336.07	4764.67	312.3	242.21
DS_Unigene.34369	1428	1335.07	4748.47	311.47	241.56
DS_Unigene.14093	659	566.13	2012.51	311.32	241.45
DS_Unigene.46398	785	692.08	2456.73	310.87	241.1
DS_Unigene.43689	1491	1398.07	4940	309.43	239.98
DS_Unigene.31701	1062	969.07	3417	308.79	239.48
DS_Unigene.14128	1171	1078.07	3801	308.76	239.46
DS_Unigene.49831	1797	1704.07	6001	308.39	239.17
DS_Unigene.46155	991	898.07	3158.88	308.03	238.9
DS_Unigene.13786	789	696.08	2447.96	307.98	238.86
DS_Unigene.33607	1428	1335.07	4687.77	307.49	238.47
DS_Unigene.49796	3062	2969.07	10402.6	306.81	237.95
DS_Unigene.49852	560	467.22	1636	306.66	237.83
DS_Unigene.34829	926	833.07	2915	306.43	237.66
DS_Unigene.13926	1755	1662.07	5803.06	305.75	237.13
DS_Unigene.49789	567	474.21	1653.03	305.28	236.77
DS_Unigene.13767	1038	945.07	3285.06	304.4	236.08
DS_Unigene.49764	1324	1231.07	4276.94	304.24	235.96
DS_Unigene.47215	1767	1674.07	5806.12	303.72	235.55
DS_Unigene.13776	1222	1129.07	3914.29	303.6	235.46
DS_Unigene.49781	735	642.09	2221.01	302.92	234.94
DS_Unigene.13845	1039	946.07	3269.42	302.64	234.71
DS_Unigene.49774	739	646.09	2223	301.32	233.69
DS_Unigene.37937	373	280.57	965.19	301.3	233.67
DS_Unigene.49812	520	427.27	1465.15	300.32	232.91
DS_Unigene.49883	562	469.22	1608	300.13	232.77
DS_Unigene.34830	1747	1654.07	5627.75	297.95	231.08
DS_Unigene.49806	1658	1565.07	5319.43	297.64	230.84
DS_Unigene.14108	1051	958.07	3248	296.89	230.25
DS_Unigene.46411	769	676.08	2291	296.76	230.16
DS_Unigene.49816	703	610.11	2066.01	296.56	230
DS_Unigene.49805	538	445.25	1506	296.23	229.74
DS_Unigene.49800	3706	3613.07	12218	296.12	229.66
DS_Unigene.43855	5138	5045.07	17048.5	295.92	229.5
DS_Unigene.34404	784	691.08	2334.49	295.83	229.44
DS_Unigene.37686	662	569.13	1918	295.14	228.9
DS_Unigene.49825	914	821.07	2764.98	294.91	228.72
DS_Unigene.28900	1079	986.07	3319	294.76	228.61
DS_Unigene.47278	1433	1340.07	4469.56	292.08	226.53
DS_Unigene.42054	1452	1359.07	4510.24	290.62	225.39
DS_Unigene.28974	2180	2087.07	6910.93	289.97	224.89
DS_Unigene.13916	811	718.08	2376.29	289.81	224.76
DS_Unigene.13809	1469	1376.07	4552.91	289.74	224.71
DS_Unigene.13925	1991	1898.07	6279.37	289.71	224.69
DS_Unigene.44623	2721	2628.07	8693.11	289.66	224.65
DS_Unigene.13915	686	593.12	1950.23	287.96	223.33
DS_Unigene.49843	833	740.07	2432.99	287.9	223.29
DS_Unigene.49840	1505	1412.07	4634	287.38	222.88
DS_Unigene.28839	1301	1208.07	3964.31	287.37	222.87
DS_Unigene.14009	651	558.14	1830	287.14	222.7
DS_Unigene.49857	735	642.09	2101	286.56	222.24
DS_Unigene.49873	1341	1248.07	4078.75	286.19	221.96
DS_Unigene.37826	1358	1265.07	4132.57	286.07	221.86
DS_Unigene.49835	1196	1103.07	3603	286.04	221.84
DS_Unigene.34399	969	876.07	2860	285.89	221.73
DS_Unigene.49847	445	352.39	1149	285.56	221.47
DS_Unigene.13963	829	736.07	2398.62	285.38	221.33
DS_Unigene.35027	937	844.07	2741.36	284.42	220.59
DS_Unigene.49761	792	699.08	2257	282.74	219.28
DS_Unigene.49859	719	626.1	2014.53	281.78	218.54
DS_Unigene.49855	1444	1351.07	4347.29	281.78	218.53
DS_Unigene.49433	629	536.15	1721	281.11	218.02
DS_Unigene.49856	1612	1519.07	4870	280.75	217.74
DS_Unigene.49807	693	600.11	1921.3	280.38	217.45
DS_Unigene.14217	1192	1099.07	3518.12	280.32	217.4
DS_Unigene.13772	1585	1492.07	4754.01	279.02	216.4
DS_Unigene.34200	2103	2010.07	6389.38	278.36	215.88
DS_Unigene.49778	886	793.07	2507	276.83	214.7
DS_Unigene.49823	837	744.07	2350	276.59	214.51
DS_Unigene.14430	821	728.07	2295.13	276.06	214.11
DS_Unigene.49832	2096	2003.07	6285.97	274.81	213.13
DS_Unigene.14120	2197	2104.07	6601.02	274.73	213.07
DS_Unigene.35008	1417	1324.07	4149.04	274.41	212.82
DS_Unigene.46100	1325	1232.07	3859.52	274.32	212.75
DS_Unigene.49797	604	511.17	1600.93	274.28	212.72
DS_Unigene.37772	646	553.14	1732	274.22	212.68
DS_Unigene.49808	646	553.14	1731	274.06	212.55
DS_Unigene.29180	2520	2427.07	7585.39	273.69	212.26
DS_Unigene.28827	1889	1796.07	5610.73	273.56	212.16
DS_Unigene.13782	1807	1714.07	5348.11	273.23	211.91
DS_Unigene.49809	722	629.1	1957.5	272.5	211.34
DS_Unigene.49819	593	500.18	1556	272.44	211.29
DS_Unigene.24582	2428	2335.07	7259.1	272.23	211.13
DS_Unigene.29102	1863	1770.07	5495.19	271.86	210.85
DS_Unigene.41162	728	635.1	1967.25	271.27	210.39
DS_Unigene.38039	514	421.28	1302.2	270.71	209.95
DS_Unigene.13768	782	689.08	2129.29	270.61	209.88
DS_Unigene.45100	1144	1051.07	3243.17	270.21	209.57
DS_Unigene.49836	1327	1234.07	3803.52	269.91	209.33
DS_Unigene.48795	2386	2293.07	7064.47	269.79	209.24
DS_Unigene.49838	802	709.08	2183.64	269.69	209.16
DS_Unigene.13658	358	265.61	817	269.4	208.93
DS_Unigene.46001	973	880.07	2703	268.97	208.6
DS_Unigene.49890	776	683.08	2092	268.21	208.01
DS_Unigene.31598	1440	1347.07	4125	268.16	207.98
DS_Unigene.49829	2173	2080.07	6344.02	267.08	207.14
DS_Unigene.35044	2669	2576.07	7828.14	266.11	206.38
DS_Unigene.28814	695	602.11	1825.64	265.54	205.94
DS_Unigene.41299	664	571.13	1728.37	265.03	205.54
DS_Unigene.41207	852	759.07	2296.8	264.98	205.51
DS_Unigene.30199	1677	1584.07	4777.19	264.09	204.82
DS_Unigene.38810	1117	1024.07	3087.17	264	204.75
DS_Unigene.37923	1117	1024.07	3086.45	263.94	204.7
DS_Unigene.13798	924	831.07	2488	262.17	203.33
DS_Unigene.13799	735	642.09	1918.05	261.6	202.89
DS_Unigene.49868	721	628.1	1875	261.43	202.76
DS_Unigene.34894	1806	1713.07	5113.89	261.42	202.75
DS_Unigene.49747	1240	1147.07	3423.95	261.4	202.73
DS_Unigene.13682	1322	1229.07	3666	261.21	202.58
DS_Unigene.41288	909	816.07	2433	261.09	202.49
DS_Unigene.49670	408	315.48	939.77	260.9	202.34
DS_Unigene.13871	832	739.07	2201.36	260.85	202.3
DS_Unigene.49860	575	482.2	1435	260.63	202.13
DS_Unigene.30554	1573	1480.07	4402.4	260.48	202.02
DS_Unigene.13683	2624	2531.07	7497	259.38	201.17
DS_Unigene.13769	1048	955.07	2821.91	258.75	200.68
DS_Unigene.34362	1944	1851.07	5465.01	258.54	200.51
DS_Unigene.49866	906	813.07	2398.92	258.38	200.39
DS_Unigene.30325	1651	1558.07	4595.97	258.32	200.34
DS_Unigene.34414	2941	2848.07	8400.96	258.3	200.33
DS_Unigene.13813	1034	941.07	2773.79	258.12	200.19
DS_Unigene.34344	1057	964.07	2834.88	257.51	199.72
DS_Unigene.49826	1095	1002.07	2939.26	256.87	199.22
DS_Unigene.47130	1167	1074.07	3148.4	256.7	199.09
DS_Unigene.39066	497	404.3	1184	256.48	198.91
DS_Unigene.49846	767	674.08	1969.67	255.89	198.46
DS_Unigene.34422	2554	2461.07	7186.16	255.7	198.31
DS_Unigene.47901	1071	978.07	2854.91	255.62	198.25
DS_Unigene.28933	1836	1743.07	5068.07	254.62	197.47
DS_Unigene.49850	1729	1636.07	4732.03	253.28	196.44
DS_Unigene.34884	1183	1090.07	3149.89	253.05	196.26
DS_Unigene.13756	1312	1219.07	3515.93	252.57	195.88
DS_Unigene.34614	2354	2261.07	6519.94	252.51	195.84
DS_Unigene.47725	1302	1209.07	3486.12	252.5	195.83
DS_Unigene.13676	829	736.07	2122.07	252.48	195.81
DS_Unigene.15824	1078	985.07	2836	252.12	195.54
DS_Unigene.46483	1772	1679.07	4826.17	251.71	195.21
DS_Unigene.43769	2080	1987.07	5703.32	251.35	194.93
DS_Unigene.13678	2171	2078.07	5958.8	251.11	194.75
DS_Unigene.29433	5650	5557.07	15903.3	250.61	194.36
DS_Unigene.28818	1134	1041.07	2970.03	249.83	193.76
DS_Unigene.13674	1079	986.07	2811	249.65	193.62
DS_Unigene.34915	1152	1059.07	3014.65	249.28	193.33
DS_Unigene.34904	2915	2822.07	8033	249.27	193.32
DS_Unigene.49828	1241	1148.07	3254	248.21	192.5
DS_Unigene.15981	596	503.18	1423	247.67	192.08
DS_Unigene.30269	998	905.07	2559.04	247.61	192.04
DS_Unigene.13764	2024	1931.07	5439.31	246.66	191.3
DS_Unigene.25602	912	819.07	2304.98	246.45	191.13
DS_Unigene.49827	2124	2031.07	5707.98	246.1	190.87
DS_Unigene.13822	1265	1172.07	3288	245.67	190.53
DS_Unigene.30219	2188	2095.07	5874.71	245.55	190.44
DS_Unigene.37557	1319	1226.07	3434.08	245.28	190.23
DS_Unigene.28862	953	860.07	2406	244.98	190
DS_Unigene.48550	1288	1195.07	3334.95	244.38	189.53
DS_Unigene.49824	764	671.09	1854.14	241.96	187.66
DS_Unigene.49879	770	677.08	1868	241.61	187.38
DS_Unigene.41975	1729	1636.07	4513.66	241.6	187.37
DS_Unigene.43727	1742	1649.07	4545.91	241.4	187.22
DS_Unigene.46238	2482	2389.07	6584.86	241.36	187.19
DS_Unigene.36273	1219	1126.07	3095.1	240.7	186.68
DS_Unigene.29803	1657	1564.07	4292.91	240.36	186.41
DS_Unigene.49870	726	633.1	1736	240.14	186.24
DS_Unigene.49905	1223	1130.07	3098	240.07	186.19
DS_Unigene.49844	718	625.1	1713	239.99	186.13
DS_Unigene.49863	754	661.09	1805.48	239.17	185.49
DS_Unigene.49849	923	830.07	2259	238.33	184.84
DS_Unigene.38297	1052	959.07	2602.76	237.66	184.32
DS_Unigene.49911	655	562.13	1523.05	237.28	184.03
DS_Unigene.48370	1678	1585.07	4289.04	236.96	183.78
DS_Unigene.37729	1880	1787.07	4819.98	236.19	183.18
DS_Unigene.34055	755	662.09	1780	235.44	182.6
DS_Unigene.49858	1331	1238.07	3313	234.34	181.74
DS_Unigene.49865	969	876.07	2337.34	233.64	181.21
DS_Unigene.41348	972	879.07	2341.93	233.3	180.94
DS_Unigene.49895	890	797.07	2122.31	233.18	180.84
DS_Unigene.49834	719	626.1	1664	232.75	180.51
DS_Unigene.30400	1659	1566.07	4151	232.12	180.02
DS_Unigene.34581	1105	1012.07	2680.59	231.95	179.89
DS_Unigene.41841	3313	3220.07	8496.03	231.05	179.19
DS_Unigene.46786	1061	968.07	2550.07	230.68	178.91
DS_Unigene.49891	1098	1005.07	2640.19	230.04	178.41
DS_Unigene.13771	962	869.07	2269.8	228.72	177.39
DS_Unigene.49889	537	444.25	1160	228.68	177.36
DS_Unigene.49893	864	771.07	2013	228.63	177.31
DS_Unigene.41320	699	606.11	1582.01	228.58	177.28
DS_Unigene.49842	1030	937.07	2444	228.4	177.14
DS_Unigene.13669	925	832.07	2170	228.39	177.13
DS_Unigene.41761	1798	1705.07	4445.81	228.33	177.09
DS_Unigene.49871	523	430.27	1120.99	228.17	176.96
DS_Unigene.49882	729	636.1	1655	227.86	176.72
DS_Unigene.41381	2793	2700.07	7010.98	227.38	176.35
DS_Unigene.48794	1239	1146.07	2974.99	227.32	176.3
DS_Unigene.41827	3184	3091.07	8023.41	227.3	176.29
DS_Unigene.49885	978	885.07	2293.04	226.89	175.96
DS_Unigene.29091	958	865.07	2240	226.76	175.87
DS_Unigene.38880	2356	2263.07	5859.06	226.72	175.83
DS_Unigene.43729	3300	3207.07	8243.62	225.09	174.57
DS_Unigene.49839	1724	1631.07	4191.97	225.06	174.55
DS_Unigene.49877	1607	1514.07	3884.99	224.7	174.27
DS_Unigene.34910	508	415.29	1061.55	223.87	173.62
DS_Unigene.49373	2500	2407.07	6150.84	223.77	173.55
DS_Unigene.49881	1478	1385.07	3538	223.69	173.49
DS_Unigene.49880	884	791.07	2020.23	223.65	173.45
DS_Unigene.43713	1306	1213.07	3092.94	223.28	173.17
DS_Unigene.41404	2373	2280.07	5811.89	223.22	173.12
DS_Unigene.14437	1896	1803.07	4595	223.17	173.08
DS_Unigene.30172	833	740.07	1884.03	222.94	172.91
DS_Unigene.34348	1936	1843.07	4688.77	222.78	172.78
DS_Unigene.34339	2136	2043.07	5195	222.67	172.69
DS_Unigene.13664	1277	1184.07	3006	222.32	172.42
DS_Unigene.13680	518	425.27	1079	222.2	172.33
DS_Unigene.49862	2014	1921.07	4867.23	221.87	172.07
DS_Unigene.38809	779	686.08	1736	221.59	171.86
DS_Unigene.29157	1688	1595.07	4035.81	221.57	171.84
DS_Unigene.13679	688	595.11	1504	221.33	171.65
DS_Unigene.49909	603	510.17	1288	221.1	171.48
DS_Unigene.28812	1502	1409.07	3553.8	220.86	171.29
DS_Unigene.28541	651	558.14	1407	220.77	171.22
DS_Unigene.13671	3172	3079.07	7757.41	220.62	171.11
DS_Unigene.29024	1484	1391.07	3486	219.45	170.2
DS_Unigene.49869	1477	1384.07	3456	218.67	169.59
DS_Unigene.33986	833	740.07	1843	218.09	169.14
DS_Unigene.49848	1186	1093.07	2719	217.84	168.94
DS_Unigene.49892	2139	2046.07	5084	217.59	168.76
DS_Unigene.46534	2276	2183.07	5422.9	217.53	168.71
DS_Unigene.13715	637	544.15	1349.66	217.22	168.47
DS_Unigene.28996	2516	2423.07	5993.98	216.62	168
DS_Unigene.30385	1291	1198.07	2960	216.36	167.8
DS_Unigene.34912	640	547.14	1347.97	215.76	167.33
DS_Unigene.13821	789	696.08	1710.02	215.14	166.85
DS_Unigene.30165	523	430.27	1054.91	214.72	166.53
DS_Unigene.48518	1156	1063.07	2606	214.68	166.49
DS_Unigene.49916	1616	1523.07	3706.07	213.09	165.26
DS_Unigene.49811	610	517.17	1253.84	212.33	164.67
DS_Unigene.13802	2267	2174.07	5268.8	212.22	164.59
DS_Unigene.49901	1776	1683.07	4076	212.08	164.48
DS_Unigene.34410	933	840.07	2025.57	211.16	163.77
DS_Unigene.40934	2049	1956.07	4712.38	210.97	163.62
DS_Unigene.49887	2278	2185.07	5257.62	210.71	163.42
DS_Unigene.14582	2352	2259.07	5434.03	210.64	163.37
DS_Unigene.34909	342	249.66	600.09	210.52	163.27
DS_Unigene.34802	2133	2040.07	4899.9	210.33	163.12
DS_Unigene.49940	2592	2499.07	6001.33	210.29	163.09
DS_Unigene.41318	3253	3160.07	7586.99	210.25	163.06
DS_Unigene.46689	1419	1326.07	3179.58	209.98	162.85
DS_Unigene.49861	959	866.07	2075	209.82	162.73
DS_Unigene.29007	1428	1335.07	3195.62	209.61	162.57
DS_Unigene.37599	845	752.07	1795	209.02	162.11
DS_Unigene.13657	1878	1785.07	4259	208.94	162.04
DS_Unigene.30289	1433	1340.07	3192.99	208.66	161.83
DS_Unigene.34528	1321	1228.07	2925	208.58	161.76
DS_Unigene.14238	1687	1594.07	3791.39	208.28	161.54
DS_Unigene.34486	1209	1116.07	2652.13	208.1	161.39
DS_Unigene.49886	730	637.1	1513.65	208.07	161.37
DS_Unigene.34400	870	777.07	1843	207.7	161.09
DS_Unigene.49912	517	424.28	1005.85	207.63	161.03
DS_Unigene.30121	738	645.09	1524	206.89	160.46
DS_Unigene.34855	503	410.3	967	206.41	160.08
DS_Unigene.33698	1390	1297.07	3057	206.39	160.07
DS_Unigene.49894	855	762.07	1796	206.39	160.07
DS_Unigene.46024	1036	943.07	2219.95	206.14	159.88
DS_Unigene.40920	1232	1139.07	2676	205.73	159.56
DS_Unigene.28623	1883	1790.07	4202.46	205.59	159.44
DS_Unigene.49900	1463	1370.07	3216.25	205.58	159.44
DS_Unigene.49930	1670	1577.07	3695	205.18	159.13
DS_Unigene.49841	1026	933.07	2184.17	205	158.99
DS_Unigene.49875	815	722.07	1688.98	204.84	158.87
DS_Unigene.49878	3096	3003.07	7024.93	204.85	158.87
DS_Unigene.28834	1403	1310.07	3061.24	204.63	158.7
DS_Unigene.34480	1437	1344.07	3140.73	204.63	158.7
DS_Unigene.13656	572	479.21	1119	204.5	158.61
DS_Unigene.43814	1121	1028.07	2400.93	204.52	158.61
DS_Unigene.13666	1362	1269.07	2962.03	204.39	158.52
DS_Unigene.49919	892	799.07	1863.01	204.18	158.35
DS_Unigene.27194	879	786.07	1831	203.99	158.2
DS_Unigene.13901	796	703.08	1636.53	203.85	158.09
DS_Unigene.49914	1084	991.07	2302.98	203.5	157.82
DS_Unigene.39216	1676	1583.07	3671.99	203.12	157.54
DS_Unigene.13759	656	563.13	1304.96	202.94	157.39
DS_Unigene.13766	674	581.12	1346	202.85	157.32
DS_Unigene.49902	528	435.26	1008	202.82	157.3
DS_Unigene.25202	1495	1402.07	3242.97	202.55	157.09
DS_Unigene.13709	895	802.07	1850.84	202.08	156.73
DS_Unigene.13661	841	748.07	1721.03	201.48	156.26
DS_Unigene.14004	779	686.08	1577	201.3	156.12
DS_Unigene.49903	627	534.15	1227	201.17	156.02
DS_Unigene.30262	763	670.09	1539	201.14	155.99
DS_Unigene.37809	1915	1822.07	4182.59	201.02	155.9
DS_Unigene.13984	1531	1438.07	3298.52	200.86	155.78
DS_Unigene.13662	1327	1234.07	2828.98	200.75	155.69
DS_Unigene.13763	2648	2555.07	5854.4	200.65	155.61
DS_Unigene.33839	3484	3391.07	7763.82	200.49	155.49
DS_Unigene.42148	1688	1595.07	3649.67	200.37	155.4
DS_Unigene.30392	1715	1622.07	3706.48	200.1	155.19
DS_Unigene.37905	1420	1327.07	3027.91	199.81	154.96
DS_Unigene.42426	2386	2293.07	5217.34	199.25	154.53
DS_Unigene.49872	997	904.07	2054.63	199.02	154.35
DS_Unigene.49928	965	872.07	1977.57	198.59	154.02
DS_Unigene.36636	493	400.31	907.01	198.43	153.9
DS_Unigene.49851	877	784.07	1776.12	198.38	153.85
DS_Unigene.16022	1175	1082.07	2448	198.12	153.65
DS_Unigene.34329	2819	2726.07	6161.67	197.93	153.51
DS_Unigene.30329	2665	2572.07	5811.4	197.86	153.45
DS_Unigene.49853	683	590.12	1333	197.82	153.42
DS_Unigene.38720	473	380.34	857	197.34	153.05
DS_Unigene.49922	788	695.08	1565.01	197.18	152.93
DS_Unigene.13981	1045	952.07	2142	197.03	152.81
DS_Unigene.47635	1526	1433.07	3207.06	195.98	151.99
DS_Unigene.49982	751	658.09	1472	195.89	151.92
DS_Unigene.46517	736	643.09	1436.11	195.57	151.67
DS_Unigene.49951	1655	1562.07	3488.06	195.54	151.66
DS_Unigene.34561	1974	1881.07	4193.54	195.22	151.41
DS_Unigene.40872	779	686.08	1528.99	195.17	151.36
DS_Unigene.30070	1022	929.07	2069	195.02	151.25
DS_Unigene.47203	2086	1993.07	4437.79	194.99	151.22
DS_Unigene.13819	606	513.17	1140	194.55	150.89
DS_Unigene.13835	2223	2130.07	4726.66	194.32	150.71
DS_Unigene.41246	3913	3820.07	8473.76	194.25	150.65
DS_Unigene.15203	703	610.11	1352.99	194.21	150.62
DS_Unigene.30394	520	427.27	946	193.9	150.38
DS_Unigene.26311	4502	4409.07	9762.05	193.89	150.37
DS_Unigene.42405	1901	1808.07	4001.32	193.8	150.3
DS_Unigene.14245	1509	1416.07	3126.88	193.37	149.97
DS_Unigene.30284	684	591.12	1303.94	193.18	149.83
DS_Unigene.34805	1828	1735.07	3825.56	193.08	149.75
DS_Unigene.46757	1771	1678.07	3697.76	192.97	149.66
DS_Unigene.13964	614	521.16	1148	192.91	149.61
DS_Unigene.49936	1618	1525.07	3357	192.76	149.5
DS_Unigene.13690	1205	1112.07	2444	192.46	149.26
DS_Unigene.13913	447	354.39	778	192.27	149.12
DS_Unigene.30304	647	554.14	1216	192.18	149.05
DS_Unigene.49874	705	612.11	1343	192.15	149.02
DS_Unigene.37791	5376	5283.07	11578	191.91	148.84
DS_Unigene.48736	2467	2374.07	5202	191.88	148.82
DS_Unigene.45126	1410	1317.07	2881	191.56	148.56
DS_Unigene.49888	1040	947.07	2069.17	191.33	148.39
DS_Unigene.30489	776	683.08	1491.7	191.24	148.32
DS_Unigene.29853	2165	2072.07	4523.51	191.17	148.27
DS_Unigene.39885	1820	1727.07	3766.16	190.96	148.1
DS_Unigene.49932	764	671.09	1459	190.4	147.66
DS_Unigene.43631	611	518.17	1125.99	190.31	147.6
DS_Unigene.28845	2751	2658.07	5774	190.22	147.53
DS_Unigene.46201	2787	2694.07	5841.4	189.87	147.26
DS_Unigene.41328	2228	2135.07	4624.72	189.68	147.11
DS_Unigene.49954	1162	1069.07	2313.03	189.47	146.95
DS_Unigene.49864	2100	2007.07	4341.41	189.42	146.91
DS_Unigene.13667	1691	1598.07	3447.27	188.9	146.51
DS_Unigene.13668	1514	1421.07	3060	188.57	146.25
DS_Unigene.13736	349	256.64	552	188.38	146.1
DS_Unigene.34310	1228	1135.07	2441.02	188.33	146.06
DS_Unigene.13699	735	642.09	1380	188.22	145.97
DS_Unigene.41319	628	535.15	1148	187.87	145.7
DS_Unigene.30396	514	421.28	902.83	187.69	145.56
DS_Unigene.30522	567	474.21	1015.97	187.63	145.52
DS_Unigene.13710	348	255.65	547	187.4	145.34
DS_Unigene.14095	2332	2239.07	4774.77	186.74	144.83
DS_Unigene.38861	1690	1597.07	3404	186.65	144.76
DS_Unigene.45727	3852	3759.07	8010.61	186.61	144.73
DS_Unigene.37909	1933	1840.07	3920.58	186.58	144.71
DS_Unigene.49961	1225	1132.07	2406	186.12	144.35
DS_Unigene.49970	714	621.1	1317.99	185.84	144.13
DS_Unigene.49953	508	415.29	880	185.58	143.93
DS_Unigene.49929	1984	1891.07	3999.53	185.21	143.64
DS_Unigene.42438	2921	2828.07	5973.34	184.96	143.45
DS_Unigene.39097	843	750.07	1583.79	184.92	143.41
DS_Unigene.14236	1466	1373.07	2895.39	184.66	143.22
DS_Unigene.14326	1716	1623.07	3421.99	184.63	143.19
DS_Unigene.49898	656	563.13	1184	184.13	142.81
DS_Unigene.45217	1592	1499.07	3150	184.01	142.71
DS_Unigene.49347	3365	3272.07	6872.19	183.92	142.64
DS_Unigene.49918	3020	2927.07	6143.33	183.79	142.54
DS_Unigene.33667	1276	1183.07	2478.63	183.47	142.29
DS_Unigene.33563	2783	2690.07	5633.52	183.39	142.23
DS_Unigene.28944	2455	2362.07	4945.11	183.33	142.19
DS_Unigene.37895	1640	1547.07	3232.71	182.99	141.92
DS_Unigene.42516	1694	1601.07	3341.01	182.74	141.72
DS_Unigene.13912	849	756.07	1574.22	182.34	141.42
DS_Unigene.37936	982	889.07	1850.32	182.26	141.35
DS_Unigene.34315	2348	2255.07	4693	182.24	141.34
DS_Unigene.34849	2240	2147.07	4449.95	181.5	140.76
DS_Unigene.40271	1298	1205.07	2491.48	181.06	140.42
DS_Unigene.13778	932	839.07	1734.09	180.99	140.37
DS_Unigene.30560	1102	1009.07	2081.55	180.65	140.1
DS_Unigene.49972	1197	1104.07	2274.53	180.41	139.92
DS_Unigene.13684	860	767.07	1576	179.93	139.54
DS_Unigene.49962	880	787.07	1615	179.7	139.36
DS_Unigene.49966	473	380.34	780	179.61	139.3
DS_Unigene.15397	1067	974.07	1997.06	179.54	139.25
DS_Unigene.49985	1578	1485.07	3035	178.97	138.8
DS_Unigene.41792	1184	1091.07	2229	178.91	138.75
DS_Unigene.30358	869	776.07	1585.19	178.88	138.73
DS_Unigene.30250	1865	1772.07	3606.78	178.24	138.23
DS_Unigene.49906	1166	1073.07	2177.52	177.71	137.82
DS_Unigene.15418	1010	917.07	1859	177.52	137.68
DS_Unigene.15600	1348	1255.07	2542.26	177.39	137.57
DS_Unigene.49941	2398	2305.07	4654.5	176.83	137.14
DS_Unigene.49946	1132	1039.07	2098	176.82	137.13
DS_Unigene.34541	1493	1400.07	2825.15	176.71	137.05
DS_Unigene.30359	1201	1108.07	2235.12	176.65	137
DS_Unigene.50031	1072	979.07	1972	176.39	136.8
DS_Unigene.35812	940	847.07	1705.7	176.34	136.76
DS_Unigene.39098	1356	1263.07	2542.04	176.25	136.69
DS_Unigene.49959	1186	1093.07	2198.09	176.1	136.58
DS_Unigene.33558	1475	1382.07	2778	176.02	136.52
DS_Unigene.30270	2191	2098.07	4213.05	175.85	136.38
DS_Unigene.38348	938	845.07	1695.99	175.75	136.31
DS_Unigene.49821	716	623.1	1250	175.69	136.25
DS_Unigene.41891	1413	1320.07	2643.55	175.37	136.01
DS_Unigene.13663	944	851.07	1702	175.13	135.83
DS_Unigene.29794	1797	1704.07	3405.01	174.98	135.71
DS_Unigene.49504	678	585.12	1165	174.37	135.23
DS_Unigene.13761	1648	1555.07	3096.13	174.35	135.22
DS_Unigene.29692	888	795.07	1580.99	174.14	135.06
DS_Unigene.50024	1123	1030.07	2048	174.11	135.04
DS_Unigene.47171	797	704.08	1395.27	173.55	134.6
DS_Unigene.34644	917	824.07	1633	173.54	134.59
DS_Unigene.49947	2080	1987.07	3931	173.24	134.36
DS_Unigene.37842	1741	1648.07	3258.4	173.14	134.28
DS_Unigene.49250	3833	3740.07	7392.64	173.09	134.24
DS_Unigene.49964	692	599.11	1183.82	173.05	134.21
DS_Unigene.38741	1134	1041.07	2057	173.03	134.2
DS_Unigene.49992	2068	1975.07	3900.27	172.93	134.12
DS_Unigene.49944	817	724.07	1425	172.35	133.67
DS_Unigene.13714	730	637.1	1253	172.24	133.58
DS_Unigene.13675	970	877.07	1721.65	171.9	133.32
DS_Unigene.49925	1270	1177.07	2309	171.79	133.23
DS_Unigene.50008	687	594.12	1165	171.73	133.19
DS_Unigene.33624	742	649.09	1271.75	171.59	133.07
DS_Unigene.49938	1860	1767.07	3462.06	171.57	133.06
DS_Unigene.29801	2175	2082.07	4073.04	171.31	132.86
DS_Unigene.49942	1190	1097.07	2142	170.98	132.61
DS_Unigene.49995	557	464.22	904.98	170.73	132.41
DS_Unigene.48895	3475	3382.07	6590.65	170.65	132.35
DS_Unigene.41383	3303	3210.07	6246.35	170.4	132.15
DS_Unigene.49907	1982	1889.07	3675.68	170.39	132.15
DS_Unigene.49950	825	732.07	1424.05	170.35	132.12
DS_Unigene.41347	1313	1220.07	2366.08	169.83	131.71
DS_Unigene.29935	1583	1490.07	2885.68	169.59	131.53
DS_Unigene.29894	854	761.07	1472.7	169.46	131.43
DS_Unigene.15332	1175	1082.07	2092	169.31	131.31
DS_Unigene.50004	483	390.33	754	169.18	131.21
DS_Unigene.13698	1422	1329.07	2564	168.94	131.02
DS_Unigene.49935	1856	1763.07	3400.97	168.92	131.01
DS_Unigene.47560	1584	1491.07	2875	168.85	130.95
DS_Unigene.34061	1280	1187.07	2286	168.64	130.79
DS_Unigene.50020	907	814.07	1567	168.57	130.74
DS_Unigene.40853	2903	2810.07	5404.69	168.43	130.62
DS_Unigene.13792	1737	1644.07	3153.99	168	130.29
DS_Unigene.49437	2686	2593.07	4967.26	167.75	130.1
DS_Unigene.29773	2370	2277.07	4360.9	167.71	130.07
DS_Unigene.42509	1488	1395.07	2670.04	167.6	129.99
DS_Unigene.49998	1456	1363.07	2605.65	167.4	129.83
DS_Unigene.13712	764	671.09	1281.66	167.25	129.72
DS_Unigene.13688	1201	1108.07	2112.99	166.99	129.51
DS_Unigene.41126	1484	1391.07	2651.07	166.89	129.43
DS_Unigene.40897	3551	3458.07	6588.98	166.85	129.41
DS_Unigene.38755	1388	1295.07	2463.01	166.55	129.17
DS_Unigene.29714	826	733.07	1393.62	166.49	129.12
DS_Unigene.30010	752	659.09	1253	166.49	129.12
DS_Unigene.29716	963	870.07	1653	166.38	129.04
DS_Unigene.49978	1160	1067.07	2027	166.35	129.02
DS_Unigene.14317	863	770.07	1461.01	166.15	128.86
DS_Unigene.13687	373	280.57	531.89	166.04	128.77
DS_Unigene.13665	941	848.07	1605.02	165.74	128.54
DS_Unigene.49884	736	643.09	1216	165.59	128.43
DS_Unigene.13907	780	687.08	1294	164.93	127.92
DS_Unigene.45084	2508	2415.07	4543.82	164.76	127.78
DS_Unigene.13695	477	384.34	722	164.52	127.6
DS_Unigene.29401	226	134.14	251.79	164.42	127.52
DS_Unigene.14841	1842	1749.07	3283	164.37	127.48
DS_Unigene.27546	2330	2237.07	4196.96	164.29	127.42
DS_Unigene.39234	1534	1441.07	2702.6	164.23	127.37
DS_Unigene.44454	1357	1264.07	2369.61	164.16	127.32
DS_Unigene.42376	1738	1645.07	3083	164.12	127.28
DS_Unigene.49997	1251	1158.07	2169.01	164.02	127.21
DS_Unigene.38392	1288	1195.07	2237.42	163.95	127.16
DS_Unigene.49939	788	695.08	1296	163.29	126.64
DS_Unigene.49955	713	620.1	1156	163.26	126.62
DS_Unigene.49243	2342	2249.07	4191.29	163.19	126.57
DS_Unigene.29793	978	885.07	1647.45	163.01	126.42
DS_Unigene.34693	2819	2726.07	5070.2	162.87	126.32
DS_Unigene.49924	562	469.22	870	162.38	125.94
DS_Unigene.47191	1626	1533.07	2836	162	125.64
DS_Unigene.30095	475	382.34	706.21	161.77	125.46
DS_Unigene.43800	1675	1582.07	2922.04	161.74	125.44
DS_Unigene.46737	1447	1354.07	2496.71	161.47	125.23
DS_Unigene.49976	897	804.07	1480	161.19	125.01
DS_Unigene.15565	1540	1447.07	2663.13	161.16	124.99
DS_Unigene.38204	1850	1757.07	3233.61	161.16	124.99
DS_Unigene.44660	1622	1529.07	2811.49	161.02	124.88
DS_Unigene.49212	1897	1804.07	3311.64	160.75	124.67
DS_Unigene.30447	1734	1641.07	3011.51	160.7	124.63
DS_Unigene.44511	822	729.07	1336	160.48	124.46
DS_Unigene.49920	888	795.07	1456	160.37	124.38
DS_Unigene.49989	1788	1695.07	3103.02	160.31	124.33
DS_Unigene.44499	1324	1231.07	2253.22	160.28	124.31
DS_Unigene.29055	874	781.07	1429	160.22	124.26
DS_Unigene.13942	1558	1465.07	2680	160.19	124.24
DS_Unigene.50017	1878	1785.07	3263.97	160.12	124.18
DS_Unigene.13911	727	634.1	1157	159.79	123.93
DS_Unigene.50010	1178	1085.07	1970	158.99	123.31
DS_Unigene.34519	1170	1077.07	1953.01	158.79	123.15
DS_Unigene.40973	1783	1690.07	3061.67	158.64	123.04
DS_Unigene.38602	2332	2239.07	4055.22	158.6	123
DS_Unigene.27508	1134	1041.07	1877.39	157.92	122.48
DS_Unigene.13705	2247	2154.07	3884	157.9	122.46
DS_Unigene.38866	1747	1654.07	2981.82	157.87	122.43
DS_Unigene.14140	1842	1749.07	3149.99	157.71	122.31
DS_Unigene.14895	820	727.07	1308.29	157.58	122.21
DS_Unigene.45957	3054	2961.07	5327.84	157.56	122.2
DS_Unigene.49956	1038	945.07	1694.16	156.99	121.75
DS_Unigene.13689	1622	1529.07	2739.85	156.91	121.7
DS_Unigene.49917	2106	2013.07	3596	156.43	121.32
DS_Unigene.50006	515	422.28	753.99	156.38	121.28
DS_Unigene.45421	1991	1898.07	3388.06	156.31	121.23
DS_Unigene.49974	720	627.1	1114.99	155.71	120.76
DS_Unigene.46526	1882	1789.07	3173.6	155.34	120.48
DS_Unigene.29934	1360	1267.07	2243	155.02	120.23
DS_Unigene.38784	2128	2035.07	3598	154.82	120.08
DS_Unigene.49971	804	711.08	1255.99	154.69	119.97
DS_Unigene.29987	917	824.07	1453	154.41	119.75
DS_Unigene.34470	1263	1170.07	2051	153.5	119.05
DS_Unigene.49958	2439	2346.07	4110	153.41	118.98
DS_Unigene.50013	1348	1255.07	2197.93	153.36	118.94
DS_Unigene.29673	1167	1074.07	1880.37	153.31	118.9
DS_Unigene.50000	1574	1481.07	2591.01	153.2	118.82
DS_Unigene.34974	1436	1343.07	2348	153.1	118.74
DS_Unigene.13685	713	620.1	1084	153.09	118.73
DS_Unigene.26424	1117	1024.07	1790	153.07	118.72
DS_Unigene.34589	1465	1372.07	2398.01	153.05	118.7
DS_Unigene.44434	3962	3869.07	6761.2	153.03	118.68
DS_Unigene.29719	2499	2406.07	4200.99	152.9	118.58
DS_Unigene.37708	420	327.45	571.16	152.77	118.48
DS_Unigene.49952	1567	1474.07	2568.82	152.61	118.36
DS_Unigene.49923	1432	1339.07	2325	152.05	117.92
DS_Unigene.50062	1447	1354.07	2350	151.98	117.87
DS_Unigene.49949	798	705.08	1223	151.9	117.81
DS_Unigene.27868	1069	976.07	1693	151.9	117.8
DS_Unigene.46057	3141	3048.07	5275.07	151.55	117.54
DS_Unigene.49957	1375	1282.07	2217.97	151.5	117.5
DS_Unigene.41377	436	343.41	594	151.49	117.49
DS_Unigene.48155	788	695.08	1202.01	151.44	117.45
DS_Unigene.50050	1735	1642.07	2838	151.35	117.38
DS_Unigene.32175	1369	1276.07	2204.05	151.26	117.31
DS_Unigene.13708	1774	1681.07	2903.49	151.25	117.3
DS_Unigene.49934	819	726.07	1254	151.25	117.3
DS_Unigene.49041	1106	1013.07	1747.7	151.08	117.17
DS_Unigene.26068	862	769.07	1326.02	150.99	117.11
DS_Unigene.38955	1265	1172.07	2019	150.85	116.99
DS_Unigene.27754	1292	1199.07	2064.11	150.75	116.91
DS_Unigene.45210	1625	1532.07	2631.61	150.42	116.66
DS_Unigene.40863	1634	1541.07	2645.96	150.36	116.61
DS_Unigene.37928	588	495.19	850	150.33	116.59
DS_Unigene.29945	1291	1198.07	2055.03	150.21	116.5
DS_Unigene.42471	2010	1917.07	3288.29	150.21	116.49
DS_Unigene.13692	1073	980.07	1679	150.03	116.35
DS_Unigene.38444	903	810.07	1387	149.94	116.29
DS_Unigene.48015	3049	2956.07	5057.99	149.84	116.21
DS_Unigene.14717	1240	1147.07	1959.49	149.6	116.02
DS_Unigene.38510	1402	1309.07	2235	149.51	115.96
DS_Unigene.30561	1300	1207.07	2059	149.38	115.85
DS_Unigene.30297	1497	1404.07	2393.95	149.31	115.8
DS_Unigene.33909	1512	1419.07	2418.48	149.25	115.75
DS_Unigene.37747	1729	1636.07	2784.72	149.05	115.6
DS_Unigene.49965	963	870.07	1479	148.86	115.45
DS_Unigene.49977	682	589.12	1000.94	148.8	115.4
DS_Unigene.14233	367	274.59	466	148.64	115.28
DS_Unigene.13686	2522	2429.07	4122.72	148.63	115.27
DS_Unigene.49975	1015	922.07	1564	148.54	115.2
DS_Unigene.42339	1597	1504.07	2550.39	148.49	115.16
DS_Unigene.34641	508	415.29	703.56	148.37	115.07
DS_Unigene.27536	1206	1113.07	1885	148.31	115.02
DS_Unigene.13703	2178	2085.07	3526.66	148.12	114.87
DS_Unigene.41102	2305	2212.07	3736.16	147.91	114.71
DS_Unigene.50036	1103	1010.07	1702.92	147.64	114.51
DS_Unigene.47156	790	697.08	1174.71	147.58	114.46
DS_Unigene.34659	1251	1158.07	1949.91	147.45	114.36
DS_Unigene.14459	986	893.07	1498	146.89	113.92
DS_Unigene.29984	1791	1698.07	2847	146.82	113.87
DS_Unigene.42369	1402	1309.07	2192	146.64	113.73
DS_Unigene.48869	2122	2029.07	3397.12	146.61	113.71
DS_Unigene.13713	2453	2360.07	3946.39	146.43	113.57
DS_Unigene.41012	3082	2989.07	4997	146.4	113.54
DS_Unigene.49987	758	665.09	1111	146.29	113.46
DS_Unigene.46058	1538	1445.07	2413.2	146.24	113.42
DS_Unigene.50045	776	683.08	1135	145.51	112.85
DS_Unigene.41034	780	687.08	1141.12	145.45	112.8
DS_Unigene.38670	1913	1820.07	3020.97	145.35	112.73
DS_Unigene.42548	2305	2212.07	3670.65	145.31	112.7
DS_Unigene.49981	561	468.22	775.3	145.02	112.47
DS_Unigene.49990	2146	2053.07	3394.64	144.79	112.3
DS_Unigene.44501	3484	3391.07	5603.63	144.71	112.23
DS_Unigene.38105	592	499.19	823.68	144.51	112.07
DS_Unigene.49755	913	820.07	1349	144.06	111.73
DS_Unigene.50023	2006	1913.07	3147.17	144.06	111.73
DS_Unigene.14275	1305	1212.07	1991.35	143.88	111.58
DS_Unigene.49897	797	704.08	1156	143.79	111.51
DS_Unigene.38739	2897	2804.07	4601.04	143.69	111.44
DS_Unigene.49943	1767	1674.07	2741.99	143.43	111.24
DS_Unigene.50106	862	769.07	1258	143.25	111.1
DS_Unigene.50051	2012	1919.07	3136.08	143.11	110.99
DS_Unigene.30226	1744	1651.07	2696.46	143.02	110.92
DS_Unigene.14345	1695	1602.07	2614.05	142.89	110.82
DS_Unigene.13784	590	497.19	811.01	142.86	110.79
DS_Unigene.13898	485	392.32	638.49	142.53	110.54
DS_Unigene.15478	571	478.21	778.01	142.48	110.5
DS_Unigene.48299	1917	1824.07	2967.46	142.46	110.49
DS_Unigene.38441	1052	959.07	1558.76	142.33	110.39
DS_Unigene.49960	883	790.07	1284	142.32	110.38
DS_Unigene.49963	2066	1973.07	3205	142.25	110.32
DS_Unigene.40915	1347	1254.07	2033.93	142.03	110.15
DS_Unigene.49201	3207	3114.07	5041.63	141.77	109.95
DS_Unigene.29929	529	436.26	705	141.53	109.76
DS_Unigene.14789	1607	1514.07	2441.64	141.22	109.52
DS_Unigene.48395	1485	1392.07	2243.5	141.13	109.46
DS_Unigene.30379	1100	1007.07	1622	141.05	109.39
DS_Unigene.25007	723	630.1	1012	140.66	109.09
DS_Unigene.40985	1441	1348.07	2163.85	140.57	109.02
DS_Unigene.34371	1373	1280.07	2053.86	140.51	108.97
DS_Unigene.49424	1109	1016.07	1629.38	140.43	108.91
DS_Unigene.50065	815	722.07	1157	140.32	108.83
DS_Unigene.34037	1692	1599.07	2558.51	140.11	108.67
DS_Unigene.27607	1774	1681.07	2683.01	139.76	108.4
DS_Unigene.41443	521	428.27	683.2	139.71	108.35
DS_Unigene.34316	1331	1238.07	1971	139.41	108.12
DS_Unigene.38988	975	882.07	1404	139.39	108.11
DS_Unigene.38386	2135	2042.07	3245.97	139.2	107.96
DS_Unigene.14193	1359	1266.07	2012.25	139.18	107.95
DS_Unigene.27752	1176	1083.07	1719.93	139.07	107.85
DS_Unigene.14442	1281	1188.07	1885.58	138.99	107.79
DS_Unigene.48388	599	506.18	802	138.76	107.62
DS_Unigene.34821	880	787.07	1247	138.75	107.61
DS_Unigene.43805	1325	1232.07	1951.91	138.74	107.6
DS_Unigene.29721	2052	1959.07	3098.57	138.51	107.42
DS_Unigene.49993	648	555.14	878	138.51	107.42
DS_Unigene.50075	780	687.08	1084	138.17	107.16
DS_Unigene.44115	1795	1702.07	2679.84	137.88	106.93
DS_Unigene.50037	1519	1426.07	2245.3	137.88	106.93
DS_Unigene.29891	1249	1156.07	1820	137.87	106.92
DS_Unigene.15733	1592	1499.07	2359.06	137.81	106.88
DS_Unigene.50067	1113	1020.07	1605.19	137.81	106.88
DS_Unigene.39626	1027	934.07	1468.72	137.7	106.79
DS_Unigene.49933	1872	1779.07	2793.01	137.48	106.62
DS_Unigene.49927	1333	1240.07	1946	137.42	106.58
DS_Unigene.49876	879	786.07	1233	137.37	106.54
DS_Unigene.49915	548	455.23	713.47	137.26	106.45
DS_Unigene.27589	1646	1553.07	2432.2	137.14	106.36
DS_Unigene.29932	1580	1487.07	2321.89	136.73	106.04
DS_Unigene.33980	1924	1831.07	2852.91	136.44	105.82
DS_Unigene.49048	2331	2238.07	3487.2	136.45	105.82
DS_Unigene.39002	1945	1852.07	2883.63	136.35	105.74
DS_Unigene.15567	1231	1138.07	1767.91	136.04	105.51
DS_Unigene.13716	2168	2075.07	3221	135.93	105.42
DS_Unigene.44879	1496	1403.07	2176.63	135.85	105.36
DS_Unigene.43659	3122	3029.07	4696.83	135.78	105.31
DS_Unigene.40151	1048	955.07	1479	135.61	105.18
DS_Unigene.50025	1213	1120.07	1734	135.57	105.14
DS_Unigene.50109	846	753.07	1162.01	135.13	104.8
DS_Unigene.13944	1027	934.07	1440	135.01	104.71
DS_Unigene.27418	1653	1560.07	2405.01	135	104.7
DS_Unigene.27383	2147	2054.07	3163.05	134.85	104.58
DS_Unigene.49983	1186	1093.07	1683	134.84	104.57
DS_Unigene.13998	856	763.07	1173.65	134.7	104.46
DS_Unigene.13702	656	563.13	866	134.68	104.45
DS_Unigene.13867	1490	1397.07	2146.02	134.52	104.33
DS_Unigene.50046	1151	1058.07	1622.09	134.25	104.12
DS_Unigene.38703	1799	1706.07	2615	134.23	104.1
DS_Unigene.14448	803	710.08	1088	134.18	104.07
DS_Unigene.42230	1226	1133.07	1735.97	134.17	104.06
DS_Unigene.42184	1384	1291.07	1977.05	134.1	104
DS_Unigene.29662	1127	1034.07	1581.82	133.96	103.89
DS_Unigene.49967	1102	1009.07	1541.5	133.78	103.76
DS_Unigene.50044	1467	1374.07	2096.92	133.64	103.65
DS_Unigene.50005	827	734.07	1120.11	133.63	103.64
DS_Unigene.33931	2768	2675.07	4079	133.53	103.56
DS_Unigene.30145	1040	947.07	1443.85	133.51	103.54
DS_Unigene.33975	765	672.09	1023.27	133.34	103.41
DS_Unigene.50119	357	264.62	402	133.06	103.19
DS_Unigene.38442	2227	2134.07	3241	132.99	103.14
DS_Unigene.15751	728	635.1	963.98	132.93	103.09
DS_Unigene.47192	1723	1630.07	2474.01	132.91	103.08
DS_Unigene.33664	1409	1316.07	1997	132.88	103.06
DS_Unigene.46788	437	344.41	522.1	132.77	102.97
DS_Unigene.48966	3604	3511.07	5311.79	132.48	102.75
DS_Unigene.14415	719	626.1	947	132.46	102.73
DS_Unigene.42349	980	887.07	1341	132.39	102.67
DS_Unigene.50027	561	468.22	707.62	132.36	102.65
DS_Unigene.50012	667	574.13	867	132.25	102.57
DS_Unigene.14350	899	806.07	1217	132.22	102.54
DS_Unigene.33871	2167	2074.07	3129.08	132.11	102.46
DS_Unigene.34207	2623	2530.07	3816.63	132.1	102.45
DS_Unigene.50042	1781	1688.07	2546.38	132.1	102.45
DS_Unigene.29942	1504	1411.07	2126	131.94	102.33
DS_Unigene.49979	3175	3082.07	4642.99	131.92	102.31
DS_Unigene.50039	862	769.07	1158	131.86	102.27
DS_Unigene.49430	2867	2774.07	4175.36	131.8	102.22
DS_Unigene.29690	1585	1492.07	2243	131.64	102.1
DS_Unigene.41506	928	835.07	1255	131.61	102.07
DS_Unigene.48800	1578	1485.07	2231.48	131.59	102.05
DS_Unigene.49994	772	679.08	1020	131.54	102.02
DS_Unigene.30060	1140	1047.07	1572.52	131.52	102
DS_Unigene.29893	738	645.09	968.3	131.45	101.95
DS_Unigene.29825	1171	1078.07	1617.84	131.42	101.92
DS_Unigene.49555	3849	3756.07	5635.72	131.39	101.9
DS_Unigene.50090	1833	1740.07	2610.3	131.37	101.88
DS_Unigene.50052	1466	1373.07	2059.07	131.32	101.85
DS_Unigene.49273	2975	2882.07	4320.52	131.28	101.81
DS_Unigene.48389	350	257.64	386	131.22	101.77
DS_Unigene.50014	802	709.08	1062	131.16	101.72
DS_Unigene.13711	2572	2479.07	3711.9	131.12	101.69
DS_Unigene.34054	1842	1749.07	2617.36	131.04	101.63
DS_Unigene.39077	1701	1608.07	2406	131.02	101.62
DS_Unigene.13700	2226	2133.07	3187.02	130.84	101.47
DS_Unigene.48569	1524	1431.07	2132	130.46	101.18
DS_Unigene.42364	2657	2564.07	3819.05	130.43	101.16
DS_Unigene.34660	2461	2368.07	3524.51	130.33	101.08
DS_Unigene.41785	1301	1208.07	1797	130.26	101.03
DS_Unigene.39152	747	654.09	972.41	130.19	100.97
DS_Unigene.41936	652	559.14	830.99	130.16	100.94
DS_Unigene.50085	830	737.07	1093.1	129.88	100.73
DS_Unigene.37409	1415	1322.07	1959.98	129.83	100.69
DS_Unigene.49991	665	572.13	847.91	129.79	100.66
DS_Unigene.13897	982	889.07	1316.99	129.72	100.61
DS_Unigene.38493	1211	1118.07	1652	129.39	100.35
DS_Unigene.44333	2044	1951.07	2882.28	129.37	100.33
DS_Unigene.34623	1393	1300.07	1919.02	129.26	100.25
DS_Unigene.40775	2616	2523.07	3721.98	129.18	100.19
DS_Unigene.37783	2007	1914.07	2822.84	129.15	100.16
DS_Unigene.33668	999	906.07	1333.81	128.92	99.98
DS_Unigene.13937	489	396.32	583	128.83	99.92
DS_Unigene.14502	660	567.13	834	128.79	99.88
DS_Unigene.45097	3930	3837.07	5640.98	128.74	99.84
DS_Unigene.47983	3249	3156.07	4638.08	128.69	99.81
DS_Unigene.50054	1187	1094.07	1607	128.63	99.76
DS_Unigene.50038	1023	930.07	1365.99	128.62	99.75
DS_Unigene.14828	1619	1526.07	2237.95	128.42	99.6
DS_Unigene.43224	1617	1524.07	2234.36	128.38	99.57
DS_Unigene.33665	2207	2114.07	3098.71	128.36	99.55
DS_Unigene.42436	2045	1952.07	2858.79	128.25	99.46
DS_Unigene.34060	3045	2952.07	4322	128.21	99.43
DS_Unigene.13881	1147	1054.07	1542	128.11	99.36
DS_Unigene.47132	2942	2849.07	4165.1	128.02	99.29
DS_Unigene.50064	945	852.07	1244.95	127.95	99.24
DS_Unigene.14955	2079	1986.07	2900.91	127.91	99.2
DS_Unigene.27438	1411	1318.07	1924.02	127.83	99.14
DS_Unigene.42506	4997	4904.07	7151.28	127.7	99.04
DS_Unigene.30094	1722	1629.07	2374.89	127.66	99.01
DS_Unigene.13806	863	770.07	1121	127.48	98.87
DS_Unigene.32225	947	854.07	1242.99	127.45	98.85
DS_Unigene.29986	606	513.17	746	127.31	98.74
DS_Unigene.13993	429	336.43	489	127.3	98.73
DS_Unigene.27268	1723	1630.07	2366.96	127.16	98.62
DS_Unigene.41342	2015	1922.07	2788.81	127.06	98.54
DS_Unigene.47982	2831	2738.07	3972.58	127.05	98.54
DS_Unigene.39108	2935	2842.07	4122	127.01	98.5
DS_Unigene.46020	2990	2897.07	4201	126.98	98.48
DS_Unigene.14149	851	758.07	1099	126.96	98.46
DS_Unigene.50041	2908	2815.07	4077.02	126.83	98.36
DS_Unigene.47798	2921	2828.07	4095	126.8	98.34
DS_Unigene.46388	1980	1887.07	2727	126.55	98.15
DS_Unigene.32693	1032	939.07	1355.71	126.43	98.05
DS_Unigene.27399	2083	1990.07	2871	126.33	97.98
DS_Unigene.49518	3234	3141.07	4530.03	126.29	97.95
DS_Unigene.14211	953	860.07	1240	126.26	97.92
DS_Unigene.41527	871	778.07	1120.45	126.11	97.81
DS_Unigene.29951	730	637.1	917	126.05	97.76
DS_Unigene.13917	580	487.2	701	126.01	97.73
DS_Unigene.42595	1484	1391.07	1994.69	125.57	97.39
DS_Unigene.42221	2050	1957.07	2804.92	125.51	97.34
DS_Unigene.14311	1373	1280.07	1834	125.47	97.31
DS_Unigene.50019	687	594.12	851.04	125.45	97.29
DS_Unigene.27170	633	540.15	773	125.33	97.2
DS_Unigene.14825	960	867.07	1240	125.24	97.13
DS_Unigene.13938	1291	1198.07	1712	125.14	97.05
DS_Unigene.50029	1878	1785.07	2549.62	125.08	97.01
DS_Unigene.46421	1714	1621.07	2308.92	124.73	96.74
DS_Unigene.50073	817	724.07	1030.69	124.66	96.68
DS_Unigene.41139	354	261.63	372	124.53	96.58
DS_Unigene.41522	478	385.34	547.84	124.52	96.57
DS_Unigene.39078	674	581.12	826	124.48	96.54
DS_Unigene.13945	1104	1011.07	1437	124.46	96.53
DS_Unigene.13905	630	537.15	763.33	124.45	96.52
DS_Unigene.27818	997	904.07	1284	124.38	96.46
DS_Unigene.46456	2379	2286.07	3246.99	124.38	96.46
DS_Unigene.34625	1582	1489.07	2113.95	124.32	96.42
DS_Unigene.50055	679	586.12	831.19	124.19	96.32
DS_Unigene.29985	301	208.81	296	124.16	96.3
DS_Unigene.13934	1451	1358.07	1924.98	124.13	96.27
DS_Unigene.38747	1613	1520.07	2154	124.09	96.24
DS_Unigene.27080	1049	956.07	1354	124.02	96.19
DS_Unigene.14201	1265	1172.07	1659.64	124	96.17
DS_Unigene.14464	2177	2084.07	2947	123.83	96.04
DS_Unigene.32700	431	338.42	478	123.7	95.94
DS_Unigene.14824	1785	1692.07	2389.17	123.65	95.9
DS_Unigene.30857	2142	2049.07	2892	123.59	95.85
DS_Unigene.25818	343	250.66	352.98	123.34	95.66
DS_Unigene.49122	2132	2039.07	2870	123.26	95.59
DS_Unigene.50103	816	723.07	1017	123.17	95.53
DS_Unigene.38986	1828	1735.07	2439.84	123.14	95.5
DS_Unigene.34565	1216	1123.07	1578.81	123.11	95.48
DS_Unigene.50001	2824	2731.07	3838.01	123.06	95.44
DS_Unigene.13889	805	712.08	1000	122.99	95.38
DS_Unigene.13691	1403	1310.07	1839.34	122.95	95.36
DS_Unigene.33555	1535	1442.07	2023.07	122.85	95.28
DS_Unigene.29878	3560	3467.07	4863.14	122.83	95.26
DS_Unigene.48580	4339	4246.07	5951.99	122.75	95.2
DS_Unigene.50032	549	456.23	639	122.66	95.13
DS_Unigene.34194	1881	1788.07	2501.4	122.51	95.01
DS_Unigene.41107	1469	1376.07	1923	122.38	94.91
DS_Unigene.35781	1778	1685.07	2349.74	122.11	94.71
DS_Unigene.26939	2151	2058.07	2868.65	122.06	94.67
DS_Unigene.38951	1429	1336.07	1862	122.04	94.65
DS_Unigene.14422	1951	1858.07	2589.19	122.03	94.64
DS_Unigene.50048	1771	1678.07	2332.93	121.75	94.42
DS_Unigene.50168	1577	1484.07	2058.03	121.44	94.18
DS_Unigene.50077	683	590.12	816.96	121.24	94.03
DS_Unigene.42519	1003	910.07	1258.97	121.15	93.96
DS_Unigene.34030	613	520.17	719	121.05	93.88
DS_Unigene.15786	2036	1943.07	2682.64	120.9	93.77
DS_Unigene.28928	296	203.82	281	120.75	93.65
DS_Unigene.15791	2324	2231.07	3076.06	120.74	93.64
DS_Unigene.50016	1140	1047.07	1441	120.52	93.47
DS_Unigene.49986	1884	1791.07	2462.82	120.41	93.39
DS_Unigene.50196	986	893.07	1228	120.42	93.39
DS_Unigene.35413	546	453.24	623	120.38	93.36
DS_Unigene.41041	1731	1638.07	2249	120.23	93.25
DS_Unigene.13904	774	681.08	933.39	120.02	93.08
DS_Unigene.49671	416	323.46	443	119.95	93.03
DS_Unigene.43410	1896	1803.07	2469.15	119.92	93.01
DS_Unigene.50126	885	792.07	1083.82	119.83	92.94
DS_Unigene.50150	850	757.07	1036	119.84	92.94
DS_Unigene.50143	1035	942.07	1288	119.73	92.86
DS_Unigene.44100	1501	1408.07	1921.93	119.53	92.7
DS_Unigene.44073	919	826.07	1125.91	119.36	92.57
DS_Unigene.49867	624	531.16	723	119.21	92.45
DS_Unigene.50047	1250	1157.07	1574	119.13	92.39
DS_Unigene.27622	1205	1112.07	1512.1	119.07	92.35
DS_Unigene.42444	1244	1151.07	1560.49	118.72	92.07
DS_Unigene.13902	4598	4505.07	6105	118.67	92.03
DS_Unigene.42227	1697	1604.07	2172.52	118.6	91.99
DS_Unigene.30063	765	672.09	909	118.45	91.86
DS_Unigene.50172	1607	1514.07	2047	118.4	91.82
DS_Unigene.44500	1271	1178.07	1590.46	118.23	91.69
DS_Unigene.48685	2596	2503.07	3378.11	118.18	91.66
DS_Unigene.50060	1787	1694.07	2286	118.17	91.65
DS_Unigene.42012	1149	1056.07	1424	118.08	91.58
DS_Unigene.44659	2060	1967.07	2649.44	117.95	91.48
DS_Unigene.27050	1123	1030.07	1385.76	117.81	91.37
DS_Unigene.50057	609	516.17	694.02	117.75	91.32
DS_Unigene.50018	587	494.19	664	117.67	91.26
DS_Unigene.43569	2421	2328.07	3126.87	117.62	91.22
DS_Unigene.29915	312	219.77	294.99	117.57	91.18
DS_Unigene.31941	1503	1410.07	1892.55	117.54	91.16
DS_Unigene.50144	1225	1132.07	1519	117.5	91.13
DS_Unigene.29949	1563	1470.07	1971.91	117.47	91.1
DS_Unigene.30019	1071	978.07	1311.8	117.45	91.09
DS_Unigene.38367	1187	1094.07	1466.13	117.35	91.01
DS_Unigene.49988	769	676.08	905	117.23	90.92
DS_Unigene.13883	770	677.08	906.24	117.22	90.91
DS_Unigene.42487	5870	5777.07	7732.87	117.21	90.91
DS_Unigene.26977	1480	1387.07	1855.36	117.14	90.85
DS_Unigene.48760	4593	4500.07	6012.26	117	90.74
DS_Unigene.50224	535	442.25	590	116.84	90.61
DS_Unigene.50082	2565	2472.07	3293.31	116.66	90.48
DS_Unigene.30406	956	863.07	1149.52	116.64	90.46
DS_Unigene.34771	588	495.19	659	116.55	90.39
DS_Unigene.29979	857	764.07	1016.03	116.45	90.32
DS_Unigene.44477	2229	2136.07	2837.42	116.32	90.22
DS_Unigene.42543	1426	1333.07	1769	116.21	90.13
DS_Unigene.27440	2652	2559.07	3387.04	115.9	89.89
DS_Unigene.25490	3543	3450.07	4564.95	115.87	89.86
DS_Unigene.40840	1340	1247.07	1650	115.87	89.86
DS_Unigene.50071	992	899.07	1189	115.81	89.82
DS_Unigene.50111	1888	1795.07	2373.92	115.81	89.82
DS_Unigene.13929	1366	1273.07	1683.01	115.77	89.79
DS_Unigene.44639	1834	1741.07	2300.9	115.73	89.75
DS_Unigene.41029	1266	1173.07	1549.81	115.7	89.73
DS_Unigene.44902	2409	2316.07	3059.15	115.67	89.71
DS_Unigene.34070	1029	936.07	1236	115.63	89.68
DS_Unigene.50201	1444	1351.07	1784	115.63	89.68
DS_Unigene.27828	2384	2291.07	3021.81	115.5	89.58
DS_Unigene.49116	5001	4908.07	6469.27	115.42	89.52
DS_Unigene.49931	756	663.09	874	115.43	89.52
DS_Unigene.27688	1124	1031.07	1357.91	115.33	89.45
DS_Unigene.13706	962	869.07	1144.42	115.32	89.44
DS_Unigene.50021	2643	2550.07	3356.95	115.28	89.41
DS_Unigene.43502	826	733.07	964.88	115.27	89.4
DS_Unigene.50101	1352	1259.07	1656	115.18	89.33
DS_Unigene.50132	1609	1516.07	1994	115.18	89.33
DS_Unigene.49618	6505	6412.07	8432.72	115.16	89.32
DS_Unigene.46493	3473	3380.07	4444.04	115.13	89.29
DS_Unigene.28457	1234	1141.07	1500	115.12	89.28
DS_Unigene.50146	851	758.07	996	115.06	89.24
DS_Unigene.49274	4299	4206.07	5526.04	115.05	89.23
DS_Unigene.49376	4349	4256.07	5588.48	114.98	89.18
DS_Unigene.50095	1039	946.07	1242	114.97	89.16
DS_Unigene.13918	2719	2626.07	3429.23	114.35	88.69
DS_Unigene.29888	2175	2082.07	2719.04	114.36	88.69
DS_Unigene.50161	1351	1258.07	1640.85	114.22	88.58
DS_Unigene.40364	3008	2915.07	3799.29	114.13	88.52
DS_Unigene.29798	1163	1070.07	1394.29	114.11	88.5
DS_Unigene.49803	491	398.31	519	114.12	88.5
DS_Unigene.34071	1669	1576.07	2052.78	114.06	88.46
DS_Unigene.48801	2007	1914.07	2492.81	114.05	88.45
DS_Unigene.50140	616	523.16	681.01	114	88.41
DS_Unigene.47658	3350	3257.07	4239.29	113.98	88.4
DS_Unigene.48838	2865	2772.07	3606.42	113.93	88.36
DS_Unigene.30076	1947	1854.07	2409.74	113.82	88.27
DS_Unigene.33590	925	832.07	1081	113.77	88.24
DS_Unigene.30043	1106	1013.07	1316	113.76	88.23
DS_Unigene.13882	987	894.07	1160.68	113.69	88.17
DS_Unigene.50070	640	547.14	710	113.64	88.14
DS_Unigene.43330	1996	1903.07	2469	113.61	88.11
DS_Unigene.27644	692	599.11	777	113.58	88.09
DS_Unigene.49999	1154	1061.07	1376	113.56	88.08
DS_Unigene.38661	1364	1271.07	1648.3	113.56	88.07
DS_Unigene.50123	787	694.08	899.36	113.48	88.01
DS_Unigene.47463	1343	1250.07	1618.17	113.36	87.92
DS_Unigene.41000	2343	2250.07	2909.76	113.24	87.83
DS_Unigene.27789	1822	1729.07	2235	113.19	87.79
DS_Unigene.41685	1771	1678.07	2168.15	113.15	87.75
DS_Unigene.38570	3365	3272.07	4224	113.05	87.67
DS_Unigene.45145	2225	2132.07	2751	112.99	87.63
DS_Unigene.34203	2359	2266.07	2923.64	112.98	87.62
DS_Unigene.33991	1104	1011.07	1303.41	112.89	87.56
DS_Unigene.27677	1767	1674.07	2157.98	112.88	87.55
DS_Unigene.27811	1148	1055.07	1359.77	112.86	87.53
DS_Unigene.50152	925	832.07	1072	112.83	87.5
DS_Unigene.38057	2987	2894.07	3722.64	112.64	87.36
DS_Unigene.44064	2021	1928.07	2478.78	112.58	87.32
DS_Unigene.13837	1112	1019.07	1309.99	112.57	87.31
DS_Unigene.27452	3330	3237.07	4158.65	112.5	87.25
DS_Unigene.28999	221	129.17	165.83	112.46	87.22
DS_Unigene.50086	3692	3599.07	4611.84	112.2	87.02
DS_Unigene.50239	515	422.28	541	112.2	87.02
DS_Unigene.27207	1107	1014.07	1297	112.01	86.87
DS_Unigene.27046	1249	1156.07	1478	111.96	86.83
DS_Unigene.50074	1393	1300.07	1662	111.95	86.83
DS_Unigene.44289	3207	3114.07	3980.65	111.94	86.81
DS_Unigene.46113	1595	1502.07	1919.57	111.91	86.79
DS_Unigene.50080	756	663.09	847.15	111.89	86.77
DS_Unigene.13834	1054	961.07	1227	111.8	86.71
DS_Unigene.27342	1677	1584.07	2022	111.78	86.69
DS_Unigene.42053	3453	3360.07	4288.9	111.78	86.69
DS_Unigene.49583	2696	2603.07	3321.25	111.73	86.65
DS_Unigene.50059	611	518.17	660	111.55	86.51
DS_Unigene.41675	2817	2724.07	3468.95	111.52	86.49
DS_Unigene.13831	1820	1727.07	2199	111.5	86.48
DS_Unigene.14391	2230	2137.07	2713.85	111.21	86.25
DS_Unigene.47370	976	883.07	1119.74	111.04	86.12
DS_Unigene.34469	1196	1103.07	1398	110.99	86.08
DS_Unigene.38851	1742	1649.07	2089.22	110.94	86.04
DS_Unigene.50155	875	782.07	988	110.63	85.8
DS_Unigene.13824	803	710.08	896.62	110.58	85.76
DS_Unigene.13892	499	406.3	512.98	110.57	85.76
DS_Unigene.50198	1080	987.07	1246	110.55	85.73
DS_Unigene.30512	1950	1857.07	2344	110.53	85.72
DS_Unigene.13890	844	751.07	947.01	110.42	85.64
DS_Unigene.13853	1553	1460.07	1840	110.36	85.59
DS_Unigene.50049	878	785.07	989	110.32	85.56
DS_Unigene.47807	2819	2726.07	3432.17	110.25	85.51
DS_Unigene.47559	2710	2617.07	3292.71	110.18	85.45
DS_Unigene.42096	1354	1261.07	1583.99	110	85.31
DS_Unigene.46039	2183	2090.07	2624.09	109.94	85.27
DS_Unigene.49434	5883	5790.07	7263.32	109.85	85.2
DS_Unigene.32590	2458	2365.07	2966.7	109.85	85.19
DS_Unigene.42542	1422	1329.07	1666	109.77	85.13
DS_Unigene.50190	2389	2296.07	2877	109.73	85.1
DS_Unigene.46841	1258	1165.07	1457	109.52	84.94
DS_Unigene.14144	2696	2603.07	3253.94	109.47	84.9
DS_Unigene.34917	582	489.2	611.42	109.46	84.89
DS_Unigene.50237	1294	1201.07	1501	109.44	84.88
DS_Unigene.33554	955	862.07	1075.99	109.31	84.77
DS_Unigene.49309	2472	2379.07	2969.23	109.29	84.76
DS_Unigene.30206	768	675.08	842	109.23	84.71
DS_Unigene.44982	1374	1281.07	1596.63	109.14	84.65
DS_Unigene.27530	1764	1671.07	2080.57	109.03	84.56
DS_Unigene.26941	879	786.07	978.35	109	84.53
DS_Unigene.43412	1633	1540.07	1913.89	108.83	84.4
DS_Unigene.14580	2149	2056.07	2553.93	108.77	84.36
DS_Unigene.44057	1505	1412.07	1750.4	108.55	84.19
DS_Unigene.50225	1645	1552.07	1924	108.56	84.19
DS_Unigene.48514	3769	3676.07	4550.04	108.39	84.06
DS_Unigene.14173	762	669.09	828	108.37	84.05
DS_Unigene.33731	1321	1228.07	1519.64	108.36	84.04
DS_Unigene.50117	1196	1103.07	1364.23	108.31	84
DS_Unigene.50147	1948	1855.07	2292	108.2	83.91
DS_Unigene.44450	2724	2631.07	3250.08	108.17	83.89
DS_Unigene.13833	2648	2555.07	3152.01	108.03	83.78
DS_Unigene.40907	1307	1214.07	1495.28	107.86	83.65
DS_Unigene.33597	2116	2023.07	2489.11	107.74	83.56
DS_Unigene.28450	906	813.07	999.78	107.68	83.52
DS_Unigene.34664	1509	1416.07	1739.12	107.55	83.41
DS_Unigene.50142	997	904.07	1110	107.52	83.39
DS_Unigene.50056	2205	2112.07	2593	107.51	83.38
DS_Unigene.50076	655	562.13	690.12	107.52	83.38
DS_Unigene.38587	1091	998.07	1225	107.48	83.36
DS_Unigene.41076	1820	1727.07	2119.69	107.48	83.36
DS_Unigene.50113	696	603.11	740	107.45	83.34
DS_Unigene.37973	582	489.2	600	107.41	83.31
DS_Unigene.45002	1244	1151.07	1410.95	107.34	83.25
DS_Unigene.43262	3554	3461.07	4233.04	107.1	83.06
DS_Unigene.27071	1737	1644.07	2009	107.01	82.99
DS_Unigene.46171	812	719.08	878.01	106.93	82.93
DS_Unigene.38653	677	584.12	713	106.9	82.91
DS_Unigene.50184	1487	1394.07	1700	106.79	82.82
DS_Unigene.13697	403	310.49	378	106.63	82.69
DS_Unigene.50043	2447	2354.07	2862	106.46	82.57
DS_Unigene.13887	1652	1559.07	1895.25	106.45	82.56
DS_Unigene.34714	794	701.08	852	106.43	82.54
DS_Unigene.50131	612	519.17	630.65	106.38	82.51
DS_Unigene.27230	704	611.11	742.21	106.36	82.49
DS_Unigene.49968	725	632.1	767	106.27	82.42
DS_Unigene.33704	871	778.07	944	106.25	82.4
DS_Unigene.26943	1828	1735.07	2104.86	106.23	82.39
DS_Unigene.48777	2576	2483.07	3011.16	106.19	82.36
DS_Unigene.14612	3499	3406.07	4126	106.08	82.27
DS_Unigene.27748	1861	1768.07	2141.12	106.05	82.25
DS_Unigene.49996	2102	2009.07	2431.07	105.96	82.18
DS_Unigene.50145	1170	1077.07	1302.42	105.9	82.13
DS_Unigene.42082	1231	1138.07	1376.02	105.88	82.12
DS_Unigene.13948	2399	2306.07	2787.56	105.85	82.1
DS_Unigene.26990	1406	1313.07	1586	105.77	82.03
DS_Unigene.41038	2247	2154.07	2599.9	105.69	81.97
DS_Unigene.14558	1516	1423.07	1716	105.6	81.9
DS_Unigene.50091	1466	1373.07	1654	105.49	81.81
DS_Unigene.34374	1736	1643.07	1979	105.48	81.8
DS_Unigene.49111	2452	2359.07	2840.58	105.44	81.78
DS_Unigene.50130	549	456.23	549	105.39	81.73
DS_Unigene.50069	640	547.14	658	105.32	81.68
DS_Unigene.13873	860	767.07	920	105.03	81.46
DS_Unigene.27756	1241	1148.07	1376.53	105	81.43
DS_Unigene.32585	2219	2126.07	2546.26	104.88	81.34
DS_Unigene.34353	732	639.1	764.86	104.81	81.29
DS_Unigene.15622	3028	2935.07	3511.73	104.77	81.26
DS_Unigene.30085	1042	949.07	1135.48	104.77	81.26
DS_Unigene.38769	981	888.07	1061	104.63	81.14
DS_Unigene.50134	1260	1167.07	1394	104.6	81.12
DS_Unigene.45410	4612	4519.07	5396.69	104.58	81.1
DS_Unigene.14811	1071	978.07	1167	104.49	81.04
DS_Unigene.34620	1154	1061.07	1265.65	104.46	81.01
DS_Unigene.50205	1532	1439.07	1713.01	104.24	80.85
DS_Unigene.13894	2772	2679.07	3188	104.21	80.82
DS_Unigene.34319	757	664.09	790	104.18	80.8
DS_Unigene.27767	821	728.07	866.04	104.17	80.79
DS_Unigene.50121	1157	1064.07	1265.07	104.12	80.75
DS_Unigene.26899	2728	2635.07	3132.4	104.1	80.73
DS_Unigene.26907	1247	1154.07	1371.05	104.04	80.69
DS_Unigene.27026	1532	1439.07	1709.14	104.01	80.66
DS_Unigene.14455	1188	1095.07	1299.63	103.93	80.6
DS_Unigene.50238	1982	1889.07	2241	103.88	80.57
DS_Unigene.28621	1067	974.07	1155.23	103.86	80.55
DS_Unigene.50258	2280	2187.07	2592	103.78	80.49
DS_Unigene.13803	1326	1233.07	1461	103.76	80.47
DS_Unigene.50096	1873	1780.07	2108	103.7	80.43
DS_Unigene.33566	1805	1712.07	2023.97	103.52	80.29
DS_Unigene.43055	2904	2811.07	3323.02	103.52	80.28
DS_Unigene.38546	3910	3817.07	4499	103.21	80.05
DS_Unigene.15399	1336	1243.07	1464	103.14	79.99
DS_Unigene.38369	989	896.07	1055	103.11	79.96
DS_Unigene.43293	1997	1904.07	2238	102.93	79.83
DS_Unigene.47359	3161	3068.07	3604.74	102.89	79.8
DS_Unigene.44591	1162	1069.07	1255.03	102.81	79.73
DS_Unigene.47335	2181	2088.07	2450.53	102.77	79.71
DS_Unigene.50022	935	842.07	988	102.75	79.69
DS_Unigene.44305	4169	4076.07	4776.62	102.62	79.59
DS_Unigene.13880	2147	2054.07	2405.99	102.57	79.55
DS_Unigene.38241	1991	1898.07	2222.63	102.54	79.53
DS_Unigene.50312	947	854.07	1000	102.54	79.52
DS_Unigene.13921	543	450.24	527	102.51	79.5
DS_Unigene.39065	431	338.42	396	102.48	79.48
DS_Unigene.45252	1967	1874.07	2192.99	102.47	79.47
DS_Unigene.13966	1820	1727.07	2017.01	102.27	79.32
DS_Unigene.13817	1561	1468.07	1714	102.24	79.29
DS_Unigene.34707	978	885.07	1032.18	102.13	79.21
DS_Unigene.48313	2988	2895.07	3375.55	102.1	79.19
DS_Unigene.42941	3357	3264.07	3805.27	102.09	79.18
DS_Unigene.14033	2152	2059.07	2397.72	101.97	79.09
DS_Unigene.38896	5182	5089.07	5922.34	101.91	79.04
DS_Unigene.47135	2799	2706.07	3149.36	101.92	79.04
DS_Unigene.44329	975	882.07	1025.99	101.86	79
DS_Unigene.50165	1164	1071.07	1244.75	101.77	78.93
DS_Unigene.49184	2322	2229.07	2590.16	101.76	78.92
DS_Unigene.32860	1098	1005.07	1165.59	101.56	78.77
DS_Unigene.34678	1638	1545.07	1789.01	101.4	78.64
DS_Unigene.28670	608	515.17	596.3	101.37	78.62
DS_Unigene.34352	1065	972.07	1124.03	101.26	78.54
DS_Unigene.13943	2673	2580.07	2981	101.18	78.47
DS_Unigene.13927	628	535.15	618	101.13	78.44
DS_Unigene.50158	1656	1563.07	1804	101.07	78.39
DS_Unigene.50194	1550	1457.07	1681.41	101.05	78.37
DS_Unigene.50154	1106	1013.07	1168	100.97	78.3
DS_Unigene.34036	774	681.08	785	100.94	78.28
DS_Unigene.27121	2993	2900.07	3342.29	100.92	78.27
DS_Unigene.14183	1141	1048.07	1207.04	100.86	78.22
DS_Unigene.14958	1003	910.07	1048.16	100.86	78.22
DS_Unigene.50072	1118	1025.07	1180	100.81	78.18
DS_Unigene.50200	664	571.13	657	100.74	78.13
DS_Unigene.37598	2005	1912.07	2199.3	100.73	78.12
DS_Unigene.13856	1455	1362.07	1565	100.62	78.04
DS_Unigene.49514	3240	3147.07	3615.38	100.6	78.02
DS_Unigene.13895	1689	1596.07	1831.99	100.52	77.96
DS_Unigene.41472	1297	1204.07	1382	100.51	77.95
DS_Unigene.46036	1166	1073.07	1229.94	100.37	77.85
DS_Unigene.27817	618	525.16	601.75	100.35	77.83
DS_Unigene.27056	1612	1519.07	1738.51	100.22	77.73
DS_Unigene.48404	656	563.13	644.39	100.21	77.72
DS_Unigene.34982	1647	1554.07	1777.93	100.19	77.7
DS_Unigene.50187	2252	2159.07	2470.02	100.18	77.7
DS_Unigene.13556	1888	1795.07	2049	99.96	77.52
DS_Unigene.27405	452	359.38	410	99.92	77.49
DS_Unigene.45787	2254	2161.07	2460	99.68	77.31
DS_Unigene.34266	1288	1195.07	1359.41	99.61	77.26
DS_Unigene.48867	3504	3411.07	3880.61	99.62	77.26
DS_Unigene.50170	3465	3372.07	3836	99.62	77.26
DS_Unigene.44859	2335	2242.07	2542	99.28	77
DS_Unigene.13828	1671	1578.07	1788.74	99.26	76.98
DS_Unigene.46724	791	698.08	790.92	99.22	76.95
DS_Unigene.27336	1194	1101.07	1244.84	99.01	76.79
DS_Unigene.26998	1374	1281.07	1448	98.98	76.77
DS_Unigene.41633	1761	1668.07	1884.22	98.92	76.72
DS_Unigene.50286	859	766.07	863.99	98.77	76.6
DS_Unigene.49569	2332	2239.07	2524.86	98.75	76.58
DS_Unigene.44441	950	857.07	966.26	98.73	76.57
DS_Unigene.49507	1884	1791.07	2019	98.72	76.56
DS_Unigene.41703	2261	2168.07	2440.51	98.57	76.45
DS_Unigene.50127	1313	1220.07	1371	98.41	76.32
DS_Unigene.47726	1381	1288.07	1445.39	98.27	76.21
DS_Unigene.13800	866	773.07	867.01	98.22	76.17
DS_Unigene.13820	810	717.08	804.01	98.19	76.15
DS_Unigene.38416	2409	2316.07	2590.99	97.96	75.98
DS_Unigene.50211	733	640.1	715.93	97.95	75.97
DS_Unigene.15430	2183	2090.07	2336.69	97.9	75.93
DS_Unigene.34186	1630	1537.07	1716.98	97.82	75.87
DS_Unigene.27044	1713	1620.07	1808	97.73	75.8
DS_Unigene.38952	472	379.35	423.31	97.73	75.8
DS_Unigene.27053	1839	1746.07	1948	97.7	75.77
DS_Unigene.13557	1072	979.07	1092	97.67	75.75
DS_Unigene.38399	1788	1695.07	1890.69	97.68	75.75
DS_Unigene.41669	1255	1162.07	1296	97.67	75.75
DS_Unigene.34216	2160	2067.07	2303.77	97.6	75.69
DS_Unigene.48438	3243	3150.07	3510	97.58	75.68
DS_Unigene.34326	1532	1439.07	1602.25	97.5	75.62
DS_Unigene.50282	1347	1254.07	1396	97.48	75.6
DS_Unigene.33875	859	766.07	851.95	97.39	75.53
DS_Unigene.50102	1091	998.07	1109.89	97.38	75.53
DS_Unigene.34085	2092	1999.07	2223	97.38	75.52
DS_Unigene.34504	1727	1634.07	1817	97.37	75.52
DS_Unigene.14468	727	634.1	705	97.37	75.51
DS_Unigene.50108	737	644.09	714	97.08	75.29
DS_Unigene.28725	971	878.07	972.77	97.02	75.24
DS_Unigene.45304	5795	5702.07	6311.35	96.93	75.17
DS_Unigene.50231	1363	1270.07	1405	96.88	75.13
DS_Unigene.50129	2158	2065.07	2284.01	96.85	75.12
DS_Unigene.44788	1942	1849.07	2043	96.76	75.04
DS_Unigene.50180	3193	3100.07	3421.01	96.64	74.95
DS_Unigene.50306	1061	968.07	1068	96.61	74.93
DS_Unigene.50120	928	835.07	921	96.59	74.91
DS_Unigene.34772	1096	1003.07	1106.08	96.57	74.89
DS_Unigene.13936	372	279.57	308	96.49	74.83
DS_Unigene.49023	2090	1997.07	2200.46	96.49	74.83
DS_Unigene.49513	1621	1528.07	1683.6	96.48	74.83
DS_Unigene.13846	1784	1691.07	1862	96.42	74.78
DS_Unigene.27353	559	466.22	513	96.37	74.74
DS_Unigene.44699	8611	8518.07	9371.43	96.34	74.72
DS_Unigene.27458	2990	2897.07	3186.03	96.3	74.69
DS_Unigene.28421	941	848.07	932	96.24	74.64
DS_Unigene.24106	865	772.07	848	96.19	74.6
DS_Unigene.50003	5868	5775.07	6340.92	96.15	74.57
DS_Unigene.38258	1510	1417.07	1553.27	95.99	74.44
DS_Unigene.48863	2209	2116.07	2319.02	95.97	74.43
DS_Unigene.13899	1501	1408.07	1542.94	95.96	74.42
DS_Unigene.28167	1108	1015.07	1112	95.94	74.4
DS_Unigene.50097	629	536.15	587	95.88	74.36
DS_Unigene.27608	1390	1297.07	1419.18	95.82	74.31
DS_Unigene.50228	2223	2130.07	2330	95.79	74.29
DS_Unigene.40962	4521	4428.07	4843.26	95.78	74.28
DS_Unigene.38314	2610	2517.07	2752.54	95.76	74.27
DS_Unigene.49427	2548	2455.07	2683.51	95.72	74.24
DS_Unigene.50164	1736	1643.07	1796	95.72	74.24
DS_Unigene.50079	891	798.07	872	95.69	74.21
DS_Unigene.50276	1624	1531.07	1672	95.63	74.17
DS_Unigene.37408	1213	1120.07	1222.98	95.62	74.16
DS_Unigene.13836	2080	1987.07	2167	95.5	74.07
DS_Unigene.14041	1042	949.07	1035	95.5	74.07
DS_Unigene.41632	2072	1979.07	2158.19	95.5	74.06
DS_Unigene.15408	2420	2327.07	2536.98	95.47	74.04
DS_Unigene.37596	2239	2146.07	2339.57	95.47	74.04
DS_Unigene.38609	1622	1529.07	1667	95.47	74.04
DS_Unigene.13827	1403	1310.07	1427.48	95.42	74
DS_Unigene.37696	998	905.07	983	95.11	73.77
DS_Unigene.44277	2481	2388.07	2593.95	95.12	73.77
DS_Unigene.50177	1409	1316.07	1429	95.09	73.75
DS_Unigene.43484	1341	1248.07	1354	95	73.68
DS_Unigene.13542	794	701.08	760	94.94	73.63
DS_Unigene.40079	2393	2300.07	2493	94.92	73.61
DS_Unigene.50034	1379	1286.07	1393.96	94.92	73.61
DS_Unigene.50257	1313	1220.07	1322	94.89	73.59
DS_Unigene.50092	725	632.1	684.69	94.86	73.57
DS_Unigene.50167	777	684.08	741	94.86	73.57
DS_Unigene.14043	2834	2741.07	2968.34	94.83	73.55
DS_Unigene.14288	1840	1747.07	1891.99	94.84	73.55
DS_Unigene.34338	903	810.07	877.07	94.82	73.54
DS_Unigene.38684	1119	1026.07	1111	94.82	73.54
DS_Unigene.42564	824	731.07	791	94.75	73.49
DS_Unigene.50099	623	530.16	573	94.65	73.41
DS_Unigene.27300	1692	1599.07	1727.41	94.6	73.37
DS_Unigene.50183	1064	971.07	1049	94.6	73.37
DS_Unigene.50115	1227	1134.07	1225	94.59	73.36
DS_Unigene.38763	282	189.88	205	94.56	73.34
DS_Unigene.42252	1796	1703.07	1839.04	94.56	73.34
DS_Unigene.50216	2112	2019.07	2179	94.51	73.3
DS_Unigene.27831	1787	1694.07	1826	94.39	73.21
DS_Unigene.50128	2315	2222.07	2394.96	94.38	73.2
DS_Unigene.50191	738	645.09	695	94.35	73.17
DS_Unigene.27666	3193	3100.07	3336	94.23	73.08
DS_Unigene.27603	1611	1518.07	1633	94.2	73.06
DS_Unigene.13863	1041	948.07	1019.22	94.15	73.02
DS_Unigene.47057	1163	1070.07	1149.98	94.11	72.99
DS_Unigene.46285	1073	980.07	1052.78	94.07	72.96
DS_Unigene.50136	1532	1439.07	1544	93.96	72.87
DS_Unigene.42116	2537	2444.07	2619.38	93.85	72.79
DS_Unigene.28685	846	753.07	807	93.85	72.78
DS_Unigene.28097	1996	1903.07	2039	93.83	72.77
DS_Unigene.50308	1589	1496.07	1603	93.83	72.77
DS_Unigene.13562	1753	1660.07	1775	93.63	72.62
DS_Unigene.27571	6845	6752.07	7209.97	93.51	72.52
DS_Unigene.41454	844	751.07	802	93.51	72.52
DS_Unigene.40249	2414	2321.07	2474.98	93.38	72.42
DS_Unigene.13893	985	892.07	950.71	93.33	72.38
DS_Unigene.28451	2529	2436.07	2592.07	93.18	72.27
DS_Unigene.50141	2572	2479.07	2638	93.18	72.27
DS_Unigene.48069	1636	1543.07	1641.68	93.17	72.26
DS_Unigene.36552	1813	1720.07	1829	93.12	72.22
DS_Unigene.38708	949	856.07	910	93.09	72.2
DS_Unigene.46025	1439	1346.07	1431	93.1	72.2
DS_Unigene.38475	1389	1296.07	1371.98	92.7	71.9
DS_Unigene.30009	517	424.28	449	92.68	71.88
DS_Unigene.50151	2282	2189.07	2315.11	92.61	71.83
DS_Unigene.48235	2835	2742.07	2899.61	92.6	71.82
DS_Unigene.15362	769	676.08	713.93	92.48	71.72
DS_Unigene.13891	1934	1841.07	1943	92.42	71.68
DS_Unigene.38906	1139	1046.07	1103	92.34	71.61
DS_Unigene.50246	1604	1511.07	1593	92.32	71.6
DS_Unigene.33904	1888	1795.07	1890.42	92.22	71.52
DS_Unigene.16014	886	793.07	835	92.2	71.51
DS_Unigene.27358	1266	1173.07	1235	92.2	71.5
DS_Unigene.28656	1281	1188.07	1250	92.14	71.46
DS_Unigene.47042	4148	4055.07	4265	92.1	71.43
DS_Unigene.26993	731	638.1	671	92.09	71.42
DS_Unigene.38384	1378	1285.07	1350.91	92.06	71.4
DS_Unigene.13832	638	545.15	573	92.05	71.39
DS_Unigene.27049	2880	2787.07	2924.05	91.87	71.25
DS_Unigene.37753	1366	1273.07	1334.99	91.83	71.22
DS_Unigene.42108	1709	1616.07	1693.99	91.79	71.19
DS_Unigene.38550	1029	936.07	980.67	91.75	71.15
DS_Unigene.45340	3924	3831.07	4011.49	91.69	71.11
DS_Unigene.45191	2061	1968.07	2059.98	91.66	71.09
DS_Unigene.45798	2225	2132.07	2229.86	91.59	71.03
DS_Unigene.50265	549	456.23	477	91.56	71.01
DS_Unigene.50217	988	895.07	935	91.48	70.95
DS_Unigene.50221	2022	1929.07	2012.61	91.36	70.86
DS_Unigene.30282	579	486.2	507	91.32	70.83
DS_Unigene.41733	2811	2718.07	2834.51	91.32	70.83
DS_Unigene.14629	3009	2916.07	3038.6	91.25	70.77
DS_Unigene.41069	1213	1120.07	1166.13	91.17	70.71
DS_Unigene.43245	3328	3235.07	3367.78	91.16	70.7
DS_Unigene.50280	1569	1476.07	1535	91.07	70.63
DS_Unigene.43640	1578	1485.07	1544	91.05	70.61
DS_Unigene.46154	7513	7420.07	7714.33	91.04	70.61
DS_Unigene.48825	852	759.07	788.97	91.02	70.59
DS_Unigene.32363	849	756.07	784	90.81	70.43
DS_Unigene.14015	1121	1028.07	1065	90.72	70.36
DS_Unigene.34491	2244	2151.07	2228	90.7	70.35
DS_Unigene.38601	997	904.07	936.32	90.7	70.34
DS_Unigene.28550	1530	1437.07	1487	90.61	70.28
DS_Unigene.45749	2308	2215.07	2292	90.61	70.27
DS_Unigene.41483	1376	1283.07	1327.38	90.6	70.26
DS_Unigene.13931	374	281.57	291	90.52	70.2
DS_Unigene.47672	1105	1012.07	1046.01	90.51	70.2
DS_Unigene.48102	1759	1666.07	1721.95	90.51	70.19
DS_Unigene.50084	736	643.09	663.98	90.42	70.13
DS_Unigene.38208	487	394.32	407	90.4	70.11
DS_Unigene.50114	1723	1630.07	1682	90.36	70.08
DS_Unigene.49689	234	142.1	146.52	90.32	70.05
DS_Unigene.47731	2139	2046.07	2110	90.31	70.04
DS_Unigene.28465	714	621.1	640	90.24	69.99
DS_Unigene.50105	1126	1033.07	1064.02	90.2	69.95
DS_Unigene.14293	1647	1554.07	1598.96	90.1	69.88
DS_Unigene.28580	1326	1233.07	1268	90.05	69.84
DS_Unigene.37886	669	576.13	592.27	90.03	69.82
DS_Unigene.47891	1653	1560.07	1603.04	89.98	69.79
DS_Unigene.50298	640	547.14	562	89.95	69.77
DS_Unigene.34447	1539	1446.07	1484.48	89.9	69.72
DS_Unigene.36637	375	282.56	290	89.89	69.71
DS_Unigene.42065	1017	924.07	948	89.84	69.68
DS_Unigene.50376	683	590.12	605	89.78	69.63
DS_Unigene.13560	1029	936.07	959	89.72	69.58
DS_Unigene.50138	702	609.11	624	89.72	69.58
DS_Unigene.27482	3121	3028.07	3099.1	89.62	69.51
DS_Unigene.14066	1787	1694.07	1733	89.58	69.48
DS_Unigene.14137	2768	2675.07	2736	89.56	69.46
DS_Unigene.13860	1343	1250.07	1276.98	89.46	69.38
DS_Unigene.34367	1793	1700.07	1736.76	89.46	69.38
DS_Unigene.50208	1276	1183.07	1207.12	89.35	69.3
DS_Unigene.28632	1563	1470.07	1499.87	89.35	69.29
DS_Unigene.38731	4380	4287.07	4371.13	89.29	69.25
DS_Unigene.50244	981	888.07	905.12	89.25	69.22
DS_Unigene.28441	893	800.07	814	89.1	69.1
DS_Unigene.47998	2003	1910.07	1941.93	89.03	69.05
DS_Unigene.13997	1998	1905.07	1936.7	89.02	69.04
DS_Unigene.14022	768	675.08	686.01	88.99	69.02
DS_Unigene.50222	2131	2038.07	2068.99	88.9	68.95
DS_Unigene.13843	1715	1622.07	1646	88.86	68.92
DS_Unigene.13584	1325	1232.07	1249.1	88.78	68.86
DS_Unigene.13842	1276	1183.07	1197.93	88.67	68.77
DS_Unigene.32868	2111	2018.07	2043	88.65	68.76
DS_Unigene.44532	1164	1071.07	1083.99	88.63	68.74
DS_Unigene.50230	2059	1966.07	1990	88.64	68.74
DS_Unigene.33709	2087	1994.07	2016.04	88.54	68.66
DS_Unigene.41947	948	855.07	864.17	88.51	68.64
DS_Unigene.44410	676	583.12	589	88.46	68.61
DS_Unigene.44540	3347	3254.07	3287.35	88.46	68.61
DS_Unigene.48004	2408	2315.07	2338.03	88.44	68.59
DS_Unigene.38494	905	812.07	819.98	88.43	68.58
DS_Unigene.47114	2492	2399.07	2422	88.41	68.57
DS_Unigene.43377	1026	933.07	941	88.32	68.5
DS_Unigene.38484	2191	2098.07	2112.02	88.15	68.37
DS_Unigene.34669	1076	983.07	989	88.1	68.33
DS_Unigene.15548	602	509.18	512	88.06	68.3
DS_Unigene.13552	1268	1175.07	1180.97	88.01	68.26
DS_Unigene.48742	3034	2941.07	2953.8	87.95	68.21
DS_Unigene.47851	1047	954.07	958	87.93	68.2
DS_Unigene.41166	554	461.23	463	87.92	68.18
DS_Unigene.27195	1321	1228.07	1231	87.78	68.08
DS_Unigene.28292	992	899.07	900.89	87.75	68.06
DS_Unigene.14006	1119	1026.07	1028	87.74	68.05
DS_Unigene.13923	3025	2932.07	2937	87.72	68.03
DS_Unigene.13660	2350	2257.07	2259	87.65	67.97
DS_Unigene.39015	2319	2226.07	2226.56	87.59	67.93
DS_Unigene.28034	927	834.07	834	87.57	67.91
DS_Unigene.50083	713	620.1	620.01	87.56	67.91
DS_Unigene.13795	2580	2487.07	2485	87.5	67.86
DS_Unigene.48208	1376	1283.07	1282	87.5	67.86
DS_Unigene.49439	3753	3660.07	3655.08	87.45	67.82
DS_Unigene.44658	1841	1748.07	1745	87.42	67.8
DS_Unigene.34615	1028	935.07	933.06	87.38	67.77
DS_Unigene.50033	955	862.07	860	87.36	67.76
DS_Unigene.27965	512	419.28	416.99	87.1	67.55
DS_Unigene.49405	5105	5012.07	4980.54	87.02	67.49
DS_Unigene.13829	1727	1634.07	1621.05	86.87	67.38
DS_Unigene.27414	1322	1229.07	1218.98	86.85	67.36
DS_Unigene.38878	3297	3204.07	3175.41	86.79	67.31
DS_Unigene.50188	1449	1356.07	1344	86.79	67.31
DS_Unigene.39932	954	861.07	853.06	86.76	67.29
DS_Unigene.34177	1994	1901.07	1882	86.69	67.23
DS_Unigene.27450	2056	1963.07	1942	86.63	67.19
DS_Unigene.33685	1723	1630.07	1612	86.6	67.16
DS_Unigene.40889	1574	1481.07	1464.51	86.59	67.16
DS_Unigene.13797	1216	1123.07	1110	86.55	67.13
DS_Unigene.34828	2005	1912.07	1889.38	86.53	67.11
DS_Unigene.49984	1173	1080.07	1067	86.51	67.1
DS_Unigene.50122	809	716.08	707	86.47	67.06
DS_Unigene.28554	1420	1327.07	1310.14	86.45	67.05
DS_Unigene.38650	746	653.09	644.65	86.44	67.04
DS_Unigene.42535	3959	3866.07	3816.4	86.44	67.04
DS_Unigene.44668	1429	1336.07	1318.77	86.44	67.04
DS_Unigene.43147	2515	2422.07	2390	86.41	67.02
DS_Unigene.49186	2641	2548.07	2514.62	86.42	67.02
DS_Unigene.49904	2073	1980.07	1954	86.42	67.02
DS_Unigene.32956	1211	1118.07	1103.01	86.39	67
DS_Unigene.44460	680	587.12	579	86.37	66.98
DS_Unigene.40875	1307	1214.07	1196	86.27	66.91
DS_Unigene.47607	1585	1492.07	1470	86.28	66.91
DS_Unigene.42007	2068	1975.07	1945	86.24	66.88
DS_Unigene.26174	227	135.13	133	86.21	66.86
DS_Unigene.50292	671	578.12	569	86.19	66.85
DS_Unigene.50261	1905	1812.07	1782	86.12	66.79
DS_Unigene.15414	1187	1094.07	1075	86.05	66.73
DS_Unigene.13823	1338	1245.07	1223	86.02	66.71
DS_Unigene.13818	4265	4172.07	4092.93	85.91	66.63
DS_Unigene.14112	1076	983.07	964	85.87	66.6
DS_Unigene.28072	3520	3427.07	3360.46	85.87	66.6
DS_Unigene.50125	883	790.07	774.25	85.82	66.56
DS_Unigene.49505	511	418.28	409.77	85.8	66.54
DS_Unigene.50186	1684	1591.07	1558	85.75	66.51
DS_Unigene.13914	273	180.92	177	85.69	66.46
DS_Unigene.50181	1294	1201.07	1174	85.6	66.39
DS_Unigene.33693	1609	1516.07	1481	85.55	66.35
DS_Unigene.50311	1324	1231.07	1201.98	85.5	66.31
DS_Unigene.47047	1557	1464.07	1429	85.47	66.29
DS_Unigene.50241	2718	2625.07	2562.23	85.47	66.29
DS_Unigene.41747	2082	1989.07	1940.88	85.45	66.27
DS_Unigene.32401	549	456.23	445	85.42	66.25
DS_Unigene.13659	663	570.13	555.84	85.38	66.22
DS_Unigene.45966	1987	1894.07	1845.96	85.35	66.19
DS_Unigene.34650	1689	1596.07	1554.92	85.31	66.17
DS_Unigene.50066	983	890.07	866.99	85.3	66.16
DS_Unigene.37587	1313	1220.07	1188	85.27	66.13
DS_Unigene.41424	666	573.13	557.68	85.22	66.09
DS_Unigene.44568	1514	1421.07	1382.82	85.21	66.09
DS_Unigene.50162	613	520.17	506	85.19	66.07
DS_Unigene.15807	638	545.15	530	85.14	66.03
DS_Unigene.38213	1366	1273.07	1236.82	85.08	65.98
DS_Unigene.42494	1481	1388.07	1348	85.04	65.96
DS_Unigene.27460	991	898.07	872.1	85.04	65.95
DS_Unigene.47850	1778	1685.07	1636	85.02	65.94
DS_Unigene.50215	666	573.13	556.37	85.02	65.93
DS_Unigene.34843	940	847.07	822.01	84.98	65.91
DS_Unigene.46227	1043	950.07	922	84.99	65.91
DS_Unigene.50206	938	845.07	820	84.98	65.9
DS_Unigene.33932	1385	1292.07	1252.27	84.87	65.83
DS_Unigene.43475	2291	2198.07	2130.22	84.87	65.82
DS_Unigene.28591	424	331.44	321	84.82	65.79
DS_Unigene.34442	849	756.07	732	84.79	65.76
DS_Unigene.38912	1038	945.07	914	84.69	65.69
DS_Unigene.13816	1520	1427.07	1380	84.68	65.68
DS_Unigene.40052	1710	1617.07	1562.88	84.64	65.64
DS_Unigene.47604	1548	1455.07	1405.83	84.61	65.62
DS_Unigene.27039	917	824.07	796	84.59	65.61
DS_Unigene.30126	1534	1441.07	1391	84.53	65.56
DS_Unigene.43025	3377	3284.07	3169.97	84.53	65.56
DS_Unigene.48981	3389	3296.07	3178.96	84.46	65.5
DS_Unigene.40139	639	546.14	526	84.35	65.42
DS_Unigene.15097	1993	1900.07	1829	84.3	65.38
DS_Unigene.13538	737	644.09	619.77	84.27	65.35
DS_Unigene.27030	877	784.07	754.24	84.24	65.34
DS_Unigene.28360	1557	1464.07	1408.35	84.24	65.33
DS_Unigene.42428	2140	2047.07	1967.59	84.17	65.28
DS_Unigene.50078	2014	1921.07	1846	84.15	65.26
DS_Unigene.14126	1293	1200.07	1152	84.06	65.2
DS_Unigene.34832	3417	3324.07	3189.99	84.04	65.18
DS_Unigene.50318	785	692.08	663.62	83.97	65.13
DS_Unigene.50291	1256	1163.07	1115	83.95	65.11
DS_Unigene.47137	685	592.12	566.41	83.77	64.97
DS_Unigene.26982	2968	2875.07	2748.99	83.73	64.94
DS_Unigene.50209	728	635.1	607	83.7	64.92
DS_Unigene.13825	1494	1401.07	1339	83.69	64.91
DS_Unigene.32787	919	826.07	789.18	83.66	64.89
DS_Unigene.50093	2565	2472.07	2362	83.67	64.89
DS_Unigene.22154	1028	935.07	892.25	83.56	64.81
DS_Unigene.34881	850	757.07	722.36	83.56	64.81
DS_Unigene.13876	1881	1788.07	1706	83.55	64.8
DS_Unigene.36287	2283	2190.07	2089.66	83.56	64.8
DS_Unigene.49097	2503	2410.07	2298.95	83.53	64.78
DS_Unigene.40381	1521	1428.07	1359.29	83.35	64.65
DS_Unigene.50335	899	806.07	767	83.33	64.63
DS_Unigene.50395	995	902.07	858	83.3	64.6
DS_Unigene.41637	1739	1646.07	1565	83.26	64.57
DS_Unigene.50063	1375	1282.07	1217	83.13	64.47
DS_Unigene.46810	2750	2657.07	2518.72	83.01	64.38
DS_Unigene.34605	1698	1605.07	1520	82.93	64.32
DS_Unigene.50256	1680	1587.07	1503	82.93	64.32
DS_Unigene.13924	1191	1098.07	1038.97	82.86	64.26
DS_Unigene.41771	1201	1108.07	1047.83	82.81	64.23
DS_Unigene.44638	2446	2353.07	2224.96	82.8	64.22
DS_Unigene.50340	1479	1386.07	1309.88	82.76	64.18
DS_Unigene.40062	907	814.07	769.15	82.74	64.17
DS_Unigene.13847	1089	996.07	940.9	82.72	64.16
DS_Unigene.50166	616	523.16	493.62	82.63	64.09
DS_Unigene.28562	1274	1181.07	1114.32	82.62	64.08
DS_Unigene.38178	4144	4051.07	3820.87	82.59	64.06
DS_Unigene.28601	1285	1192.07	1124	82.57	64.04
DS_Unigene.43381	1554	1461.07	1376.87	82.53	64
DS_Unigene.28205	1961	1868.07	1759.95	82.5	63.99
DS_Unigene.48209	922	829.07	780.91	82.49	63.97
DS_Unigene.28401	4081	3988.07	3754.99	82.45	63.95
DS_Unigene.45129	1802	1709.07	1608.98	82.44	63.94
DS_Unigene.38124	1299	1206.07	1134.89	82.4	63.91
DS_Unigene.50159	704	611.11	575	82.4	63.91
DS_Unigene.38233	2422	2329.07	2191.02	82.38	63.89
DS_Unigene.50268	786	693.08	652	82.38	63.89
DS_Unigene.13808	1086	993.07	933.49	82.32	63.84
DS_Unigene.41650	1195	1102.07	1035.85	82.31	63.84
DS_Unigene.46508	2936	2843.07	2672.55	82.32	63.84
DS_Unigene.13569	709	616.1	578.97	82.3	63.83
DS_Unigene.34354	1191	1098.07	1031	82.22	63.77
DS_Unigene.13814	2839	2746.07	2574.95	82.11	63.68
DS_Unigene.33572	2815	2722.07	2550.61	82.05	63.64
DS_Unigene.34190	1945	1852.07	1734.81	82.03	63.62
DS_Unigene.28720	781	688.08	644	81.96	63.57
DS_Unigene.15983	2475	2382.07	2228.98	81.94	63.55
DS_Unigene.28249	1891	1798.07	1681.98	81.92	63.53
DS_Unigene.34228	1424	1331.07	1245.02	81.91	63.53
DS_Unigene.34292	2594	2501.07	2339.15	81.9	63.52
DS_Unigene.43256	4090	3997.07	3736.97	81.87	63.5
DS_Unigene.50274	1075	982.07	917.79	81.84	63.47
DS_Unigene.43222	2077	1984.07	1853.97	81.83	63.46
DS_Unigene.50112	3970	3877.07	3621.97	81.81	63.45
DS_Unigene.42592	3463	3370.07	3147	81.77	63.42
DS_Unigene.50026	1288	1195.07	1115.87	81.77	63.42
DS_Unigene.47270	5276	5183.07	4836.55	81.71	63.37
DS_Unigene.47362	2386	2293.07	2138.93	81.68	63.35
DS_Unigene.39068	2774	2681.07	2499.96	81.65	63.33
DS_Unigene.42544	4808	4715.07	4394.65	81.62	63.3
DS_Unigene.49203	2115	2022.07	1882.77	81.54	63.24
DS_Unigene.33800	2660	2567.07	2390	81.53	63.23
DS_Unigene.50203	1208	1115.07	1038	81.52	63.22
DS_Unigene.28705	1111	1018.07	946.99	81.46	63.18
DS_Unigene.45127	4399	4306.07	4005.03	81.45	63.17
DS_Unigene.29943	478	385.34	358.16	81.4	63.13
DS_Unigene.43422	1871	1778.07	1651.93	81.36	63.1
DS_Unigene.44264	1647	1554.07	1443.69	81.35	63.09
DS_Unigene.41608	1867	1774.07	1647.41	81.32	63.07
DS_Unigene.28372	1387	1294.07	1201	81.27	63.03
DS_Unigene.40624	887	794.07	736.97	81.28	63.03
DS_Unigene.28137	1586	1493.07	1383.02	81.12	62.91
DS_Unigene.27018	1881	1788.07	1656	81.1	62.9
DS_Unigene.50243	1354	1261.07	1167	81.04	62.85
DS_Unigene.37571	1481	1388.07	1282.98	80.94	62.78
DS_Unigene.15150	1653	1560.07	1441.32	80.91	62.75
DS_Unigene.40568	1705	1612.07	1489	80.89	62.73
DS_Unigene.45308	2151	2058.07	1900.49	80.87	62.72
DS_Unigene.50303	472	379.35	350	80.81	62.67
DS_Unigene.13486	861	768.07	708	80.73	62.61
DS_Unigene.49908	478	385.34	355	80.69	62.58
DS_Unigene.32867	1389	1296.07	1194	80.68	62.57
DS_Unigene.13493	917	824.07	759.01	80.66	62.56
DS_Unigene.37692	1003	910.07	838.08	80.65	62.55
DS_Unigene.46112	1908	1815.07	1671.3	80.63	62.54
DS_Unigene.50227	1671	1578.07	1453	80.63	62.53
DS_Unigene.13589	783	690.08	635	80.59	62.5
DS_Unigene.27714	2227	2134.07	1963.88	80.59	62.5
DS_Unigene.40879	867	774.07	712.36	80.59	62.5
DS_Unigene.34356	428	335.43	308.56	80.57	62.48
DS_Unigene.50374	1912	1819.07	1673.28	80.55	62.47
DS_Unigene.27801	2409	2316.07	2130.05	80.54	62.46
DS_Unigene.28343	1135	1042.07	958.24	80.53	62.45
DS_Unigene.13874	1011	918.07	844	80.51	62.44
DS_Unigene.50100	823	730.07	671	80.49	62.42
DS_Unigene.50259	1057	964.07	886	80.48	62.42
DS_Unigene.47711	3210	3117.07	2864.16	80.46	62.41
DS_Unigene.13947	2120	2027.07	1862.15	80.45	62.39
DS_Unigene.13807	2181	2088.07	1918	80.44	62.38
DS_Unigene.28003	1246	1153.07	1058.37	80.38	62.34
DS_Unigene.34420	2762	2669.07	2448.84	80.34	62.31
DS_Unigene.27921	2409	2316.07	2124.33	80.32	62.29
DS_Unigene.32910	1362	1269.07	1163.77	80.31	62.28
DS_Unigene.34741	1636	1543.07	1415.01	80.3	62.28
DS_Unigene.13877	1109	1016.07	931	80.24	62.23
DS_Unigene.23320	1033	940.07	860.05	80.12	62.14
DS_Unigene.50263	622	529.16	483.94	80.09	62.12
DS_Unigene.50336	978	885.07	809	80.05	62.08
DS_Unigene.44255	1601	1508.07	1376.97	79.96	62.01
DS_Unigene.49150	1103	1010.07	921.99	79.94	62
DS_Unigene.32287	1183	1090.07	994	79.86	61.93
DS_Unigene.15738	1965	1872.07	1706	79.8	61.89
DS_Unigene.40646	2145	2052.07	1870	79.8	61.89
DS_Unigene.38785	1513	1420.07	1293	79.74	61.84
DS_Unigene.32926	1050	957.07	871	79.7	61.81
DS_Unigene.27981	1504	1411.07	1283.72	79.67	61.79
DS_Unigene.50226	951	858.07	780	79.61	61.74
DS_Unigene.13494	2364	2271.07	2063.32	79.56	61.7
DS_Unigene.50098	1430	1337.07	1214	79.51	61.67
DS_Unigene.28278	1480	1387.07	1259.38	79.51	61.66
DS_Unigene.49394	3737	3644.07	3307.03	79.47	61.63
DS_Unigene.50249	914	821.07	745	79.46	61.63
DS_Unigene.32719	837	744.07	674.98	79.44	61.61
DS_Unigene.50295	1489	1396.07	1266	79.41	61.59
DS_Unigene.33536	951	858.07	778	79.4	61.58
DS_Unigene.35003	2463	2370.07	2149.06	79.4	61.58
DS_Unigene.33995	1475	1382.07	1252	79.33	61.53
DS_Unigene.46137	2685	2592.07	2348.12	79.33	61.52
DS_Unigene.44484	1226	1133.07	1025.85	79.29	61.49
DS_Unigene.38423	810	717.08	649	79.26	61.47
DS_Unigene.50250	2073	1980.07	1792	79.25	61.47
DS_Unigene.27938	683	590.12	534	79.25	61.46
DS_Unigene.42084	3361	3268.07	2956.75	79.23	61.45
DS_Unigene.49370	1216	1123.07	1015.99	79.22	61.44
DS_Unigene.50207	1518	1425.07	1288.01	79.15	61.38
DS_Unigene.50328	1430	1337.07	1208	79.12	61.36
DS_Unigene.47051	1345	1252.07	1131	79.1	61.35
DS_Unigene.33672	1395	1302.07	1176.01	79.09	61.34
DS_Unigene.37801	2376	2283.07	2062	79.09	61.34
DS_Unigene.50169	1424	1331.07	1202	79.08	61.33
DS_Unigene.50175	1067	974.07	879	79.03	61.29
DS_Unigene.50331	1145	1052.07	947.85	78.9	61.19
DS_Unigene.46946	717	624.1	562	78.86	61.16
DS_Unigene.50173	1793	1700.07	1530	78.81	61.12
DS_Unigene.15779	1458	1365.07	1228.06	78.78	61.1
DS_Unigene.28412	1437	1344.07	1209.12	78.78	61.1
DS_Unigene.28557	3813	3720.07	3345.53	78.75	61.08
DS_Unigene.41444	488	395.32	355.49	78.76	61.08
DS_Unigene.44515	3507	3414.07	3067.91	78.69	61.03
DS_Unigene.50174	672	579.12	520	78.64	60.99
DS_Unigene.15849	1675	1582.07	1419.81	78.59	60.95
DS_Unigene.50281	2520	2427.07	2176	78.51	60.89
DS_Unigene.28592	1059	966.07	865	78.41	60.81
DS_Unigene.37887	2183	2090.07	1871.35	78.41	60.81
DS_Unigene.48957	3843	3750.07	3357.92	78.41	60.81
DS_Unigene.28174	1246	1153.07	1031.97	78.37	60.78
DS_Unigene.50333	1198	1105.07	989	78.37	60.78
DS_Unigene.45633	1536	1443.07	1291	78.34	60.76
DS_Unigene.40567	829	736.07	658	78.29	60.72
DS_Unigene.27225	1237	1144.07	1022	78.23	60.67
DS_Unigene.50189	840	747.07	667	78.19	60.64
DS_Unigene.46069	1590	1497.07	1334.86	78.08	60.56
[truncated: 50,353 more rows]

## Sheet: D. dyeriana
Table S1 Gene expression level of two Dipteronia species
Gene_id	Length	Effective_length	Expected_count	TPM	FPKM
DD_Unigene.37784	479	385.74	243438	46494.3	31454.4
DD_Unigene.18126	847	753.35	111384	10892.1	7368.77
DD_Unigene.43016	1055	961.35	93974.8	7201.35	4871.87
DD_Unigene.35258	667	573.43	38038	4886.89	3306.08
DD_Unigene.44521	900	806.35	51430.4	4698.77	3178.82
DD_Unigene.35232	724	630.39	36213.9	4232.14	2863.14
DD_Unigene.35164	856	762.35	42498.2	4106.81	2778.34
DD_Unigene.44524	599	505.51	25044.2	3649.84	2469.19
DD_Unigene.44528	2249	2155.35	99758.1	3409.6	2306.67
DD_Unigene.32649	1015	921.35	42576.5	3404.32	2303.09
DD_Unigene.44522	1625	1531.35	66534.8	3200.75	2165.37
DD_Unigene.44534	900	806.35	34821.4	3181.34	2152.25
DD_Unigene.44523	961	867.35	36825.3	3127.8	2116.02
DD_Unigene.18127	722	628.39	23844.6	2795.47	1891.19
DD_Unigene.32643	2161	2067.35	73892.1	2633.04	1781.31
DD_Unigene.44530	766	672.37	23583	2583.94	1748.09
DD_Unigene.44536	1661	1567.35	50853.2	2390.17	1617
DD_Unigene.35605	1168	1074.35	31108.6	2133.13	1443.11
DD_Unigene.39585	2409	2315.35	60430.5	1922.7	1300.75
DD_Unigene.41730	3512	3418.35	87959.8	1895.56	1282.39
DD_Unigene.24719	1188	1094.35	27233.6	1833.29	1240.26
DD_Unigene.44535	1959	1865.35	45254.2	1787.2	1209.08
DD_Unigene.18390	1170	1076.35	25857.6	1769.77	1197.29
DD_Unigene.19291	1144	1050.35	25230.5	1769.59	1197.17
DD_Unigene.44549	665	571.43	13726	1769.59	1197.17
DD_Unigene.44546	1667	1573.35	37728	1766.51	1195.08
DD_Unigene.44540	1341	1247.35	28870.9	1705.11	1153.54
DD_Unigene.44541	575	481.55	10975.7	1679.15	1135.98
DD_Unigene.44529	1346	1252.35	28422.4	1671.92	1131.09
DD_Unigene.43434	1872	1778.35	40356.6	1671.76	1130.98
DD_Unigene.19016	374	281.05	6057.65	1588	1074.32
DD_Unigene.32265	1874	1780.35	38237	1582.17	1070.37
DD_Unigene.44550	828	734.35	15518.6	1556.82	1053.22
DD_Unigene.35499	2540	2446.35	51672.1	1556	1052.67
DD_Unigene.42343	762	668.37	13641.6	1503.62	1017.23
DD_Unigene.44526	315	222.28	4428.15	1467.79	992.99
DD_Unigene.44527	2167	2073.35	41285.5	1466.89	992.38
DD_Unigene.20788	703	609.4	12039.6	1455.47	984.66
DD_Unigene.44583	1309	1215.35	23568.3	1428.59	966.47
DD_Unigene.18222	1368	1274.35	23472.8	1356.92	917.99
DD_Unigene.18245	1249	1155.35	20829.7	1328.16	898.53
DD_Unigene.44561	1410	1316.35	23503.3	1315.34	889.85
DD_Unigene.44565	867	773.35	13786	1313.26	888.45
DD_Unigene.44555	1459	1365.35	23795.5	1283.9	868.58
DD_Unigene.42037	7744	7650.35	132558	1276.42	863.52
DD_Unigene.18282	3272	3178.35	55042.3	1275.75	863.07
DD_Unigene.37780	3615	3521.35	59184.7	1238.14	837.63
DD_Unigene.44563	1318	1224.35	19857.5	1194.81	808.32
DD_Unigene.37783	3206	3112.35	49933.1	1181.87	799.56
DD_Unigene.18239	1081	987.35	15654.4	1168.02	790.19
DD_Unigene.44544	1006	912.35	14436.7	1165.71	788.63
DD_Unigene.35599	907	813.35	12827.9	1161.89	786.04
DD_Unigene.44568	1644	1550.35	23973.5	1139.14	770.65
DD_Unigene.44567	1434	1340.35	20609.9	1132.76	766.33
DD_Unigene.44579	1024	930.35	14244.2	1127.91	763.06
DD_Unigene.42008	1218	1124.35	16934.3	1109.55	750.64
DD_Unigene.21262	1842	1748.35	26301.3	1108.22	749.73
DD_Unigene.32764	1444	1350.35	20238	1104.08	746.93
DD_Unigene.44577	691	597.41	8774.86	1082.09	732.05
DD_Unigene.43893	2924	2830.35	41518.4	1080.62	731.06
DD_Unigene.44581	3359	3265.35	46886.6	1057.76	715.6
DD_Unigene.17439	2224	2130.35	30417	1051.81	711.57
DD_Unigene.25736	700	606.41	8562.45	1040.23	703.74
DD_Unigene.44618	2356	2262.35	31779.4	1034.79	700.06
DD_Unigene.44590	1572	1478.35	20587.9	1025.92	694.06
DD_Unigene.17510	1313	1219.35	16875.7	1019.56	689.75
DD_Unigene.35541	2017	1923.35	26398.2	1011.09	684.03
DD_Unigene.17640	909	815.35	11048.9	998.31	675.38
DD_Unigene.44602	1081	987.35	13332.1	994.74	672.96
DD_Unigene.39686	2399	2305.35	30687.9	980.62	663.41
DD_Unigene.44578	2291	2197.35	29137	976.83	660.85
DD_Unigene.37776	878	784.35	10379.1	974.85	659.51
DD_Unigene.23741	1769	1675.35	21906.1	963.24	651.65
DD_Unigene.44627	1115	1021.35	13318.1	960.62	649.88
DD_Unigene.44612	1320	1226.35	15527.8	932.77	631.04
DD_Unigene.17542	1100	1006.35	12497	914.83	618.9
DD_Unigene.44595	722	628.39	7788.84	913.14	617.76
DD_Unigene.17990	2629	2535.35	31361.8	911.24	616.48
DD_Unigene.44553	954	860.35	10633	910.47	615.95
DD_Unigene.44622	2297	2203.35	27125	906.9	613.54
DD_Unigene.44631	2451	2357.35	28900.9	903.15	611
DD_Unigene.44615	1584	1490.35	17781.5	878.94	594.62
DD_Unigene.37765	2165	2071.35	24041.1	855.02	578.44
DD_Unigene.25714	2983	2889.35	33287.8	848.7	574.17
DD_Unigene.44560	804	710.36	8165.85	846.87	572.92
DD_Unigene.44624	2340	2246.35	25806	846.28	572.53
DD_Unigene.39685	1261	1167.35	13349	842.42	569.92
DD_Unigene.44674	782	688.37	7734.76	827.79	560.02
DD_Unigene.42568	1916	1822.35	19534.2	789.66	534.22
DD_Unigene.44605	1504	1410.35	15077.1	787.54	532.78
DD_Unigene.43594	2043	1949.35	20813.2	786.54	532.11
DD_Unigene.42127	1690	1596.35	17036.4	786.19	531.87
DD_Unigene.44600	2591	2497.35	26630	785.53	531.43
DD_Unigene.21957	1107	1013.35	10777.3	783.49	530.05
DD_Unigene.44658	938	844.35	8934.96	779.57	527.4
DD_Unigene.44671	1434	1340.35	14099.1	774.91	524.25
DD_Unigene.17826	748	654.38	6826.27	768.51	519.91
DD_Unigene.17825	974	880.35	9147.99	765.52	517.89
DD_Unigene.39684	454	360.81	3718.59	759.31	513.69
DD_Unigene.20887	1227	1133.35	11495.2	747.19	505.49
DD_Unigene.44673	1025	931.35	9420	745.11	504.09
DD_Unigene.35473	1903	1809.35	18219.8	741.82	501.85
DD_Unigene.44651	879	785.35	7884.22	739.58	500.34
DD_Unigene.44639	1263	1169.35	11656.9	734.38	496.82
DD_Unigene.44649	1804	1710.35	16969.9	730.92	494.48
DD_Unigene.44629	4002	3908.35	38656.6	728.62	492.93
DD_Unigene.39887	1537	1443.35	14201	724.81	490.35
DD_Unigene.44607	1229	1135.35	11120	721.53	488.13
DD_Unigene.25340	1284	1190.35	11544.9	714.49	483.37
DD_Unigene.44604	1887	1793.35	17382.7	714.05	483.07
DD_Unigene.44599	874	780.35	7500	708.04	479.01
DD_Unigene.22297	1107	1013.35	9734.84	707.71	478.78
DD_Unigene.44638	1574	1480.35	14051.6	699.26	473.06
DD_Unigene.19445	888	794.35	7507.61	696.27	471.04
DD_Unigene.44593	853	759.35	7160.94	694.73	470
DD_Unigene.44729	2110	2016.35	18776.7	686	464.1
DD_Unigene.44697	1475	1381.35	12846	685.08	463.47
DD_Unigene.44632	1740	1646.35	15213.9	680.76	460.55
DD_Unigene.44585	2403	2309.35	21265.5	678.36	458.92
DD_Unigene.44647	1882	1788.35	16405	675.77	457.17
DD_Unigene.42049	952	858.35	7859.79	674.58	456.37
DD_Unigene.19052	1198	1104.35	10103.1	673.95	455.94
DD_Unigene.44703	1094	1000.35	9138.32	672.97	455.28
DD_Unigene.44626	1110	1016.35	9225.89	668.73	452.41
DD_Unigene.27595	1616	1522.35	13816.8	668.61	452.33
DD_Unigene.44680	1382	1288.35	11614	664.09	449.27
DD_Unigene.19386	1690	1596.35	14328	661.2	447.32
DD_Unigene.44587	1254	1160.35	10391.1	659.71	446.31
DD_Unigene.44682	1011	917.35	8212.71	659.53	446.19
DD_Unigene.44660	2043	1949.35	17375.3	656.63	444.22
DD_Unigene.44756	1105	1011.35	8984	654.41	442.72
DD_Unigene.20070	1860	1766.35	15633.8	652.02	441.11
DD_Unigene.44771	1320	1226.35	10803.9	649	439.06
DD_Unigene.44686	872	778.35	6754.48	639.3	432.5
DD_Unigene.18652	1508	1414.35	12226.6	636.84	430.83
DD_Unigene.25092	1429	1335.35	11519	635.47	429.91
DD_Unigene.44677	1370	1276.35	10965.9	632.93	428.19
DD_Unigene.44589	1390	1296.35	11115.8	631.68	427.34
DD_Unigene.44683	600	506.51	4325.06	629.07	425.58
DD_Unigene.32156	2895	2801.35	23791.1	625.63	423.25
DD_Unigene.44672	988	894.35	7472	615.48	416.39
DD_Unigene.44645	1228	1134.35	9435.23	612.75	414.54
DD_Unigene.40973	897	803.35	6643	609.18	412.12
DD_Unigene.39195	926	832.35	6859.03	607.08	410.7
DD_Unigene.44745	1477	1383.35	11282	600.8	406.46
DD_Unigene.30467	1325	1231.35	9972.53	596.63	403.63
DD_Unigene.44636	2028	1934.35	15611.7	594.55	402.23
DD_Unigene.44642	1114	1020.35	8157.14	588.94	398.43
DD_Unigene.44633	805	711.36	5657	585.85	396.34
DD_Unigene.44663	2700	2606.35	20721.4	585.68	396.22
DD_Unigene.40777	1150	1056.35	8367.09	583.51	394.76
DD_Unigene.20002	1765	1671.35	13204	581.99	393.73
DD_Unigene.44695	892	798.35	6304	581.72	393.54
DD_Unigene.44716	1155	1061.35	8376.9	581.44	393.36
DD_Unigene.44699	2436	2342.35	18468.1	580.82	392.94
DD_Unigene.44806	757	663.37	5210.79	578.68	391.49
DD_Unigene.17405	913	819.35	6426.99	577.86	390.94
DD_Unigene.19313	838	744.35	5832.51	577.25	390.52
DD_Unigene.44754	1006	912.35	7139	576.45	389.98
DD_Unigene.19847	1002	908.35	7096.91	575.57	389.39
DD_Unigene.19312	506	412.68	3219.26	574.71	388.8
DD_Unigene.44667	2018	1924.35	14890.9	570.05	385.65
DD_Unigene.18820	1007	913.35	7026.05	566.71	383.39
DD_Unigene.44692	721	627.39	4824	566.45	383.22
DD_Unigene.41179	1517	1423.35	10929.6	565.68	382.69
DD_Unigene.44743	1432	1338.35	10271.6	565.39	382.5
DD_Unigene.18255	1337	1243.35	9511.83	563.57	381.27
DD_Unigene.44644	736	642.38	4899.78	561.92	380.15
DD_Unigene.44586	1240	1146.35	8724.97	560.7	379.32
DD_Unigene.44818	1150	1056.35	7951.74	554.54	375.16
DD_Unigene.44759	804	710.36	5315	551.21	372.91
DD_Unigene.18912	773	679.37	5076.72	550.52	372.44
DD_Unigene.32796	1508	1414.35	10557.8	549.91	372.03
DD_Unigene.44685	1112	1018.35	7599.9	549.79	371.94
DD_Unigene.32354	2796	2702.35	19974.7	544.51	368.38
DD_Unigene.44657	1361	1267.35	9324.81	542.03	366.69
DD_Unigene.18422	2570	2476.35	18165.2	540.38	365.58
DD_Unigene.44714	1176	1082.35	7935.57	540.12	365.4
DD_Unigene.44719	1389	1295.35	9487.5	539.57	365.03
DD_Unigene.30275	727	633.39	4636.01	539.22	364.8
DD_Unigene.44704	975	881.35	6441.48	538.42	364.25
DD_Unigene.20910	2555	2461.35	17897.7	535.67	362.39
DD_Unigene.19228	1022	928.35	6730.27	534.08	361.32
DD_Unigene.20812	1693	1599.35	11558	532.37	360.16
DD_Unigene.44800	1178	1084.35	7778.01	528.42	357.49
DD_Unigene.44790	546	452.6	3245	528.2	357.34
DD_Unigene.32318	1862	1768.35	12670.8	527.85	357.1
DD_Unigene.44830	1013	919.35	6578.62	527.16	356.63
DD_Unigene.40035	584	490.54	3509.01	527	356.53
DD_Unigene.17902	350	257.13	1832.39	525.03	355.2
DD_Unigene.39958	1462	1368.35	9700.78	522.26	353.32
DD_Unigene.18535	2174	2080.35	14624.9	517.88	350.36
DD_Unigene.44775	1234	1140.35	7998.8	516.73	349.58
DD_Unigene.35505	1971	1877.35	13105.3	514.25	347.9
DD_Unigene.44707	897	803.35	5602	513.72	347.54
DD_Unigene.44666	1102	1008.35	7031.35	513.7	347.53
DD_Unigene.17808	802	708.36	4931.61	512.89	346.98
DD_Unigene.44861	2442	2348.35	16302	511.39	345.97
DD_Unigene.44706	701	607.41	4213.07	510.99	345.7
DD_Unigene.19000	2910	2816.35	19432.1	508.28	343.86
DD_Unigene.19377	1395	1301.35	8966.66	507.59	343.4
DD_Unigene.44691	946	852.35	5828	503.72	340.78
DD_Unigene.44762	1125	1031.35	7026.35	501.89	339.54
DD_Unigene.44670	829	735.35	4983.14	499.23	337.74
DD_Unigene.18984	940	846.35	5712	497.19	336.36
DD_Unigene.44786	747	653.38	4406.01	496.79	336.09
DD_Unigene.44758	1540	1446.35	9693.07	493.7	334
DD_Unigene.44725	1653	1559.35	10428.6	492.68	333.31
DD_Unigene.43137	1231	1137.35	7576.89	490.77	332.02
DD_Unigene.18541	964	870.35	5773.88	488.72	330.63
DD_Unigene.44763	1082	988.35	6530	486.73	329.28
DD_Unigene.44655	723	629.39	4137.52	484.3	327.64
DD_Unigene.18614	1840	1746.35	11480.1	484.27	327.62
DD_Unigene.20569	959	865.35	5660.27	481.87	326
DD_Unigene.44802	1628	1534.35	10031.2	481.62	325.83
DD_Unigene.44782	718	624.39	4057	478.68	323.83
DD_Unigene.44799	881	787.35	5104.03	477.57	323.08
DD_Unigene.19091	2205	2111.35	13685.2	477.49	323.03
DD_Unigene.39621	1018	924.35	5961.83	475.15	321.45
DD_Unigene.44760	751	657.38	4235	474.61	321.08
DD_Unigene.15932	1976	1882.35	12075	472.56	319.7
DD_Unigene.44814	3147	3053.35	19286.4	465.31	314.79
DD_Unigene.44831	3148	3054.35	19215.9	463.46	313.54
DD_Unigene.29330	1796	1702.35	10708.6	463.41	313.5
DD_Unigene.44708	952	858.35	5352.98	459.43	310.81
DD_Unigene.29946	2580	2486.35	15476.3	458.54	310.21
DD_Unigene.44773	1124	1030.35	6374.12	455.74	308.32
DD_Unigene.44847	1757	1663.35	10245.9	453.78	306.99
DD_Unigene.24459	1049	955.35	5865.32	452.29	305.98
DD_Unigene.44749	827	733.35	4485.57	450.6	304.84
DD_Unigene.44813	2429	2335.35	14246.5	449.39	304.03
DD_Unigene.44869	1143	1049.35	6398.98	449.23	303.92
DD_Unigene.44809	841	747.35	4556.07	449.11	303.83
DD_Unigene.17434	209	116.87	711.53	448.59	303.48
DD_Unigene.44766	1249	1155.35	7030.86	448.31	303.29
DD_Unigene.40057	1006	912.35	5543.51	447.62	302.82
DD_Unigene.30972	780	686.37	4152.92	445.75	301.56
DD_Unigene.44835	1024	930.35	5625	445.41	301.33
DD_Unigene.18668	1405	1311.35	7906.99	444.19	300.51
DD_Unigene.30001	1544	1450.35	8737.26	443.79	300.24
DD_Unigene.41327	1128	1034.35	6231.27	443.8	300.24
DD_Unigene.44827	1519	1425.35	8582.37	443.57	300.09
DD_Unigene.44787	1624	1530.35	9192.47	442.51	299.36
DD_Unigene.31048	2336	2242.35	13433.5	441.33	298.57
DD_Unigene.44880	1148	1054.35	6298.63	440.09	297.73
DD_Unigene.44879	1726	1632.35	9741.87	439.65	297.43
DD_Unigene.37744	1297	1203.35	7146.87	437.53	296
DD_Unigene.44841	1577	1483.35	8790.24	436.55	295.34
DD_Unigene.15411	1101	1007.35	5904	431.77	292.1
DD_Unigene.43641	1495	1401.35	8206.8	431.43	291.87
DD_Unigene.44776	594	500.52	2927.5	430.9	291.51
DD_Unigene.44845	1544	1450.35	8399.37	426.63	288.62
DD_Unigene.44852	888	794.35	4598	426.43	288.49
DD_Unigene.30765	1260	1166.35	6749.76	426.32	288.42
DD_Unigene.44833	1175	1081.35	6252.79	425.98	288.19
DD_Unigene.21142	817	723.36	4131	420.72	284.63
DD_Unigene.31787	1253	1159.35	6593.03	418.94	283.42
DD_Unigene.39491	876	782.35	4439	418	282.78
DD_Unigene.44941	526	432.64	2445.41	416.42	281.72
DD_Unigene.35652	2374	2280.35	12859	415.41	281.04
DD_Unigene.44721	1004	910.35	5131	415.22	280.91
DD_Unigene.44889	1011	917.35	5167.27	414.96	280.73
DD_Unigene.44712	672	578.43	3255	414.57	280.47
DD_Unigene.18971	650	556.45	3130	414.4	280.35
DD_Unigene.31831	2035	1941.35	10886.5	413.1	279.47
DD_Unigene.15275	1052	958.35	5372.43	412.98	279.39
DD_Unigene.39515	1727	1633.35	9156.1	412.96	279.38
DD_Unigene.44768	766	672.37	3767	412.74	279.23
DD_Unigene.18858	1075	981.35	5497.02	412.66	279.17
DD_Unigene.44794	1203	1109.35	6209.02	412.32	278.94
DD_Unigene.44888	1457	1363.35	7629.76	412.27	278.91
DD_Unigene.44728	696	602.41	3367	411.76	278.57
DD_Unigene.16038	928	834.35	4662.73	411.7	278.52
DD_Unigene.32262	1031	937.35	5231	411.12	278.13
DD_Unigene.44557	4384	4290.35	23887.6	410.16	277.48
DD_Unigene.18737	692	598.41	3304.01	406.76	275.18
DD_Unigene.44844	1214	1120.35	6174.46	406	274.67
DD_Unigene.16213	1618	1524.35	8382.55	405.11	274.06
DD_Unigene.44961	972	878.35	4826.88	404.84	273.88
DD_Unigene.29910	1476	1382.35	7594.43	404.72	273.8
DD_Unigene.44735	1092	998.35	5479.19	404.31	273.53
DD_Unigene.44801	2892	2798.35	15357	404.27	273.5
DD_Unigene.44885	5546	5452.35	29810.5	402.77	272.48
DD_Unigene.44821	693	599.41	3273.1	402.28	272.15
DD_Unigene.44919	3354	3260.35	17749.1	401.04	271.31
DD_Unigene.44573	675	581.43	3164.94	401.02	271.3
DD_Unigene.15294	1452	1358.35	7389.29	400.75	271.11
DD_Unigene.44724	1094	1000.35	5440.95	400.69	271.07
DD_Unigene.44812	1685	1591.35	8624	399.23	270.09
DD_Unigene.44858	1404	1310.35	7095	398.88	269.85
DD_Unigene.44803	856	762.35	4126.01	398.72	269.74
DD_Unigene.16075	988	894.35	4821.54	397.16	268.69
DD_Unigene.23701	1166	1072.35	5779.7	397.06	268.62
DD_Unigene.44854	1250	1156.35	6214.01	395.88	267.82
DD_Unigene.44702	983	889.35	4739.96	392.63	265.63
DD_Unigene.15529	2029	1935.35	10295	391.87	265.11
DD_Unigene.44926	2763	2669.35	14166	390.94	264.48
DD_Unigene.44715	802	708.36	3756.02	390.63	264.27
DD_Unigene.44810	1926	1832.35	9681	389.21	263.31
DD_Unigene.44856	1456	1362.35	7161	387.23	261.97
DD_Unigene.44907	1282	1188.35	6245.03	387.14	261.91
DD_Unigene.25798	6364	6270.35	32893.6	386.44	261.44
DD_Unigene.15319	1800	1706.35	8874.34	383.13	259.19
DD_Unigene.17156	1914	1820.35	9450.93	382.47	258.75
DD_Unigene.44878	710	616.4	3192.98	381.62	258.17
DD_Unigene.44804	2485	2391.35	12377.6	381.3	257.96
DD_Unigene.44934	2124	2030.35	10487.4	380.51	257.43
DD_Unigene.17278	1189	1095.35	5625.99	378.38	255.98
DD_Unigene.39696	1115	1021.35	5234	377.52	255.4
DD_Unigene.16253	1210	1116.35	5706.1	376.55	254.74
DD_Unigene.44924	1899	1805.35	9195	375.2	253.83
DD_Unigene.44949	1395	1301.35	6616	374.52	253.37
DD_Unigene.21939	893	799.35	4062.02	374.36	253.26
DD_Unigene.44687	2071	1977.35	10030	373.67	252.8
DD_Unigene.15224	782	688.37	3488.09	373.3	252.55
DD_Unigene.44741	1274	1180.35	5979	373.16	252.45
DD_Unigene.44890	1149	1055.35	5307	370.45	250.62
DD_Unigene.17114	1015	921.35	4632.98	370.44	250.61
DD_Unigene.44849	1309	1215.35	6090.28	369.16	249.75
DD_Unigene.16644	2257	2163.35	10749	366.03	247.63
DD_Unigene.44921	750	656.38	3252	365	246.93
DD_Unigene.45005	892	798.35	3953.95	364.86	246.84
DD_Unigene.23569	1220	1126.35	5503.99	359.99	243.54
DD_Unigene.44755	860	766.35	3744.36	359.95	243.51
DD_Unigene.44797	2071	1977.35	9659.52	359.87	243.46
DD_Unigene.42530	1116	1022.35	4966.06	357.85	242.09
DD_Unigene.45023	447	353.82	1716.45	357.4	241.79
DD_Unigene.29350	1907	1813.35	8797.02	357.38	241.77
DD_Unigene.44915	766	672.37	3254	356.53	241.2
DD_Unigene.44870	852	758.35	3630.03	352.64	238.57
DD_Unigene.16879	847	753.35	3594	351.46	237.77
DD_Unigene.26078	2128	2034.35	9667.86	350.09	236.84
DD_Unigene.44783	1277	1183.35	5601.27	348.7	235.9
DD_Unigene.44980	647	553.45	2619.43	348.68	235.89
DD_Unigene.27628	1223	1129.35	5344.93	348.65	235.87
DD_Unigene.15438	986	892.35	4219.23	348.32	235.65
DD_Unigene.17201	1071	977.35	4616.01	347.94	235.39
DD_Unigene.44816	634	540.47	2550	347.59	235.15
DD_Unigene.35465	2866	2772.35	13074.8	347.42	235.04
DD_Unigene.45082	1784	1690.35	7969.01	347.3	234.96
DD_Unigene.44923	1790	1696.35	7983.3	346.69	234.54
DD_Unigene.44910	785	691.36	3250	346.31	234.29
DD_Unigene.45130	1886	1792.35	8407.01	345.54	233.76
DD_Unigene.15199	1580	1486.35	6963.93	345.15	233.5
DD_Unigene.44867	580	486.54	2279.12	345.1	233.47
DD_Unigene.39962	1049	955.35	4468.08	344.54	233.09
DD_Unigene.42139	733	639.39	2986.46	344.1	232.79
DD_Unigene.44792	786	692.36	3230.99	343.79	232.58
DD_Unigene.44909	843	749.35	3493.99	343.5	232.38
DD_Unigene.44897	2893	2799.35	13046.3	343.32	232.27
DD_Unigene.32784	2285	2191.35	10202	342.96	232.02
DD_Unigene.44996	466	372.78	1733.1	342.52	231.72
DD_Unigene.29708	3492	3398.35	15763.2	341.7	231.17
DD_Unigene.44935	1822	1728.35	8010.98	341.45	231
DD_Unigene.44613	1827	1733.35	8004.13	340.18	230.14
DD_Unigene.29661	663	569.44	2626	339.74	229.84
DD_Unigene.44938	606	512.5	2360.68	339.34	229.57
DD_Unigene.44877	2188	2094.35	9638.93	339.04	229.37
DD_Unigene.35220	2581	2487.35	11418	338.16	228.77
DD_Unigene.44998	843	749.35	3432.95	337.5	228.32
DD_Unigene.44882	1275	1181.35	5410.49	337.4	228.26
DD_Unigene.15139	1990	1896.35	8679.51	337.17	228.1
DD_Unigene.44834	2561	2467.35	11275	336.63	227.74
DD_Unigene.44954	1677	1583.35	7176.95	333.92	225.9
DD_Unigene.24718	1066	972.35	4365	330.71	223.73
DD_Unigene.17069	3019	2925.35	13125	330.52	223.6
DD_Unigene.44851	2756	2662.35	11884	328.83	222.46
DD_Unigene.44990	2241	2147.35	9553.02	327.73	221.71
DD_Unigene.45083	2454	2360.35	10461	326.49	220.88
DD_Unigene.44995	876	782.35	3458.99	325.71	220.35
DD_Unigene.23700	437	343.85	1520	325.68	220.33
DD_Unigene.32549	1889	1795.35	7922.87	325.09	219.93
DD_Unigene.29208	838	744.35	3284.18	325.04	219.9
DD_Unigene.44928	737	643.38	2833.05	324.4	219.46
DD_Unigene.16631	2155	2061.35	9066.26	324	219.2
DD_Unigene.45027	2262	2168.35	9525.78	323.63	218.94
DD_Unigene.44929	878	784.35	3445	323.57	218.9
DD_Unigene.30686	1243	1149.35	5043.97	323.3	218.72
DD_Unigene.44826	630	536.47	2343.02	321.76	217.67
DD_Unigene.45132	876	782.35	3413	321.38	217.42
DD_Unigene.15314	656	562.44	2452	321.17	217.28
DD_Unigene.44780	1217	1123.35	4897.27	321.16	217.27
DD_Unigene.41259	1856	1762.35	7675.5	320.84	217.06
DD_Unigene.44983	730	636.39	2768.32	320.47	216.81
DD_Unigene.21041	598	504.52	2187	319.36	216.05
DD_Unigene.44927	1350	1256.35	5434	318.63	215.56
DD_Unigene.29232	930	836.35	3616.54	318.56	215.51
DD_Unigene.44904	1028	934.35	4030.11	317.76	214.97
DD_Unigene.40684	2749	2655.35	11432.5	317.17	214.57
DD_Unigene.45036	1538	1444.35	6207.17	316.59	214.18
DD_Unigene.15383	1221	1127.35	4834.16	315.9	213.71
DD_Unigene.44989	1172	1078.35	4621.48	315.72	213.59
DD_Unigene.27486	1862	1768.35	7561.89	315.02	213.12
DD_Unigene.42932	2248	2154.35	9181.17	313.95	212.39
DD_Unigene.44947	827	733.35	3125.03	313.93	212.38
DD_Unigene.44918	2032	1938.35	8250.04	313.54	212.12
DD_Unigene.41942	794	700.36	2979.02	313.36	211.99
DD_Unigene.44931	2227	2133.35	9057.67	312.77	211.6
DD_Unigene.16266	1398	1304.35	5528.52	312.24	211.24
DD_Unigene.45084	558	464.58	1965	311.61	210.81
DD_Unigene.35416	1347	1253.35	5297.4	311.37	210.65
DD_Unigene.44893	1577	1483.35	6265.05	311.14	210.49
DD_Unigene.28201	909	815.35	3438	310.63	210.15
DD_Unigene.44871	1040	946.35	3983.01	310.06	209.76
DD_Unigene.44906	837	743.35	3115.99	308.81	208.92
DD_Unigene.16810	1142	1048.35	4391.93	308.63	208.79
DD_Unigene.45042	645	551.45	2296.99	306.87	207.6
DD_Unigene.41725	1155	1061.35	4419.92	306.79	207.55
DD_Unigene.45017	725	631.39	2627.13	306.53	207.38
DD_Unigene.44887	881	787.35	3276	306.52	207.37
DD_Unigene.45144	763	669.37	2783.16	306.31	207.23
DD_Unigene.16471	839	745.35	3095.94	306	207.02
DD_Unigene.44968	1096	1002.35	4158.95	305.67	206.79
DD_Unigene.40701	2302	2208.35	9141.42	304.94	206.3
DD_Unigene.44895	606	512.5	2117	304.32	205.88
DD_Unigene.45074	2565	2471.35	10194.3	303.88	205.58
DD_Unigene.44824	2175	2081.35	8575.15	303.51	205.33
DD_Unigene.45020	2392	2298.35	9460.58	303.23	205.14
DD_Unigene.45040	913	819.35	3372.01	303.18	205.11
DD_Unigene.32037	1253	1159.35	4769.28	303.05	205.02
DD_Unigene.22003	1790	1696.35	6931.01	300.99	203.63
DD_Unigene.15146	762	668.37	2728	300.69	203.42
DD_Unigene.19979	2072	1978.35	8053.9	299.9	202.89
DD_Unigene.40824	694	600.41	2441.2	299.54	202.64
DD_Unigene.17277	793	699.36	2842	299.37	202.53
DD_Unigene.28200	892	798.35	3243	299.26	202.45
DD_Unigene.36042	993	899.35	3646.59	298.71	202.08
DD_Unigene.16535	953	859.35	3465	297.04	200.96
DD_Unigene.31950	2180	2086.35	8406.56	296.83	200.81
DD_Unigene.35566	4225	4131.35	16643.2	296.77	200.77
DD_Unigene.32552	1772	1678.35	6752.98	296.41	200.53
DD_Unigene.16988	1112	1018.35	4094	296.17	200.36
DD_Unigene.45197	448	354.82	1423.9	295.65	200.02
DD_Unigene.45171	1003	909.35	3649.34	295.64	200.01
DD_Unigene.45050	806	712.36	2857.01	295.46	199.89
DD_Unigene.42624	2050	1956.35	7845.21	295.41	199.85
DD_Unigene.35980	1772	1678.35	6710.74	294.55	199.27
DD_Unigene.32160	2121	2027.35	8080.6	293.62	198.64
DD_Unigene.31568	1017	923.35	3669	292.73	198.04
DD_Unigene.45000	1558	1464.35	5818	292.69	198.01
DD_Unigene.15243	1791	1697.35	6733.97	292.26	197.72
DD_Unigene.44899	882	788.35	3127.05	292.22	197.69
DD_Unigene.45148	910	816.35	3232.68	291.72	197.36
DD_Unigene.44872	1664	1570.35	6213.02	291.46	197.18
DD_Unigene.35407	894	800.35	3162.11	291.06	196.91
DD_Unigene.28923	1042	948.35	3744.86	290.9	196.8
DD_Unigene.15339	1740	1646.35	6487.85	290.31	196.4
DD_Unigene.45025	1993	1899.35	7481.07	290.16	196.3
DD_Unigene.45224	1550	1456.35	5729.12	289.8	196.06
DD_Unigene.45140	763	669.37	2631.95	289.67	195.97
DD_Unigene.45055	2011	1917.35	7530.99	289.35	195.75
DD_Unigene.15841	1737	1643.35	6444.5	288.89	195.44
DD_Unigene.28927	658	564.44	2212.97	288.84	195.41
DD_Unigene.36027	1254	1160.35	4542.81	288.41	195.12
DD_Unigene.44950	548	454.6	1778.79	288.27	195.02
DD_Unigene.18621	2471	2377.35	9292.41	287.94	194.8
DD_Unigene.17246	2128	2034.35	7939.64	287.51	194.5
DD_Unigene.45058	458	364.8	1422	287.19	194.29
DD_Unigene.45013	1656	1562.35	6080.83	286.72	193.97
DD_Unigene.44986	1077	983.35	3820.42	286.21	193.63
DD_Unigene.44733	1724	1630.35	6333.11	286.16	193.59
DD_Unigene.19880	1860	1766.35	6856.65	285.96	193.46
DD_Unigene.37741	1700	1606.35	6234.35	285.91	193.42
DD_Unigene.28002	1907	1813.35	7010	284.78	192.66
DD_Unigene.45178	679	585.42	2261.37	284.58	192.52
DD_Unigene.31951	1644	1550.35	5978.99	284.1	192.2
DD_Unigene.41677	900	806.35	3108.37	283.99	192.12
DD_Unigene.30654	1308	1214.35	4681	283.97	192.11
DD_Unigene.35212	2058	1964.35	7569.78	283.88	192.05
DD_Unigene.44837	1201	1107.35	4261.63	283.51	191.8
DD_Unigene.44976	2810	2716.35	10440.9	283.15	191.56
DD_Unigene.39307	868	774.35	2976	283.13	191.54
DD_Unigene.44619	646	552.45	2119	282.57	191.17
DD_Unigene.43638	1793	1699.35	6500.23	281.79	190.64
DD_Unigene.45047	751	657.38	2510.88	281.39	190.36
DD_Unigene.45008	1081	987.35	3754.22	280.11	189.5
DD_Unigene.45095	2853	2759.35	10487.4	279.98	189.42
DD_Unigene.26571	388	295	1120	279.72	189.24
DD_Unigene.44944	1799	1705.35	6465.48	279.29	188.95
DD_Unigene.44930	2606	2512.35	9505.44	278.72	188.56
DD_Unigene.44908	1754	1660.35	6270.04	278.19	188.2
DD_Unigene.45024	898	804.35	3035.54	278.02	188.09
DD_Unigene.32680	886	792.35	2985.04	277.54	187.76
DD_Unigene.28474	2783	2689.35	10119	277.18	187.52
DD_Unigene.29967	823	729.36	2744	277.16	187.51
DD_Unigene.45160	722	628.39	2361.89	276.9	187.33
DD_Unigene.16470	1940	1846.35	6927	276.38	186.98
DD_Unigene.44860	1391	1297.35	4834.57	274.52	185.72
DD_Unigene.19993	861	767.35	2851.52	273.76	185.2
DD_Unigene.45015	1468	1374.35	5102.47	273.5	185.03
DD_Unigene.45018	604	510.51	1884.15	271.9	183.95
DD_Unigene.32921	1039	945.35	3488.76	271.87	183.93
DD_Unigene.45134	2616	2522.35	9302.5	271.69	183.8
DD_Unigene.20893	1637	1543.35	5688	271.5	183.68
DD_Unigene.39852	942	848.35	3124.93	271.36	183.58
DD_Unigene.31948	1398	1304.35	4802.09	271.22	183.48
DD_Unigene.44981	1098	1004.35	3692.49	270.84	183.23
DD_Unigene.30848	4723	4629.35	16988.2	270.33	182.88
DD_Unigene.45089	804	710.36	2606	270.26	182.84
DD_Unigene.36034	3591	3497.35	12800.9	269.63	182.41
DD_Unigene.30147	2300	2206.35	8066.19	269.32	182.2
DD_Unigene.31971	452	358.81	1310.16	269.01	181.99
DD_Unigene.45175	878	784.35	2855	268.15	181.41
DD_Unigene.45289	1807	1713.35	6221.95	267.52	180.98
DD_Unigene.44912	980	886.35	3214.01	267.13	180.72
DD_Unigene.39528	1386	1292.35	4681.27	266.85	180.53
DD_Unigene.20458	1082	988.35	3560	265.35	179.52
DD_Unigene.15601	1604	1510.35	5413.9	264.06	178.65
DD_Unigene.29746	549	455.6	1632	263.9	178.54
DD_Unigene.43467	1308	1214.35	4347.31	263.73	178.42
DD_Unigene.16489	1975	1881.35	6733	263.64	178.36
DD_Unigene.44892	667	573.43	2044.37	262.65	177.69
DD_Unigene.37858	545	451.61	1608	262.32	177.47
DD_Unigene.27245	1607	1513.35	5388.02	262.28	177.44
DD_Unigene.44988	1982	1888.35	6716.15	262.01	177.25
DD_Unigene.45127	561	467.58	1662.35	261.92	177.2
DD_Unigene.20796	2260	2166.35	7673.4	260.94	176.53
DD_Unigene.45242	1440	1346.35	4758.98	260.4	176.16
DD_Unigene.45250	1167	1073.35	3791.99	260.26	176.07
DD_Unigene.45311	791	697.36	2462	260.09	175.96
DD_Unigene.45066	1004	910.35	3204	259.28	175.41
DD_Unigene.45121	1122	1028.35	3609.2	258.55	174.92
DD_Unigene.20600	752	658.38	2309.86	258.47	174.86
DD_Unigene.44945	1133	1039.35	3645.96	258.42	174.83
DD_Unigene.45053	895	801.35	2804.94	257.86	174.45
DD_Unigene.15997	2827	2733.35	9533.01	256.92	173.82
DD_Unigene.45328	2257	2163.35	7539.75	256.75	173.69
DD_Unigene.45131	832	738.35	2570	256.42	173.48
DD_Unigene.26478	2489	2395.35	8324.42	256.01	173.2
DD_Unigene.44987	882	788.35	2739	255.95	173.16
DD_Unigene.32428	4371	4277.35	14836.4	255.52	172.86
DD_Unigene.35477	1107	1013.35	3513.76	255.44	172.81
DD_Unigene.20505	609	515.5	1784.99	255.1	172.58
DD_Unigene.45229	3461	3367.35	11639	254.62	172.26
DD_Unigene.36812	926	832.35	2876.09	254.56	172.21
DD_Unigene.44952	898	804.35	2764.5	253.2	171.29
DD_Unigene.30790	3474	3380.35	11606.3	252.93	171.11
DD_Unigene.16517	1639	1545.35	5283	251.84	170.38
DD_Unigene.16759	788	694.36	2372	251.66	170.26
DD_Unigene.16465	1537	1443.35	4928.58	251.55	170.18
DD_Unigene.45097	806	712.36	2427.85	251.08	169.86
DD_Unigene.45032	1562	1468.35	4996.07	250.66	169.57
DD_Unigene.45255	1769	1675.35	5698.99	250.59	169.53
DD_Unigene.39831	1789	1695.35	5763.07	250.42	169.42
DD_Unigene.45193	1138	1044.35	3533.97	249.29	168.65
DD_Unigene.31131	2070	1976.35	6666.44	248.49	168.11
DD_Unigene.37728	1000	906.35	3055.62	248.36	168.02
DD_Unigene.28992	2700	2606.35	8757.17	247.52	167.45
DD_Unigene.37874	1252	1158.35	3880.22	246.77	166.95
DD_Unigene.44943	1538	1444.35	4836.16	246.66	166.87
DD_Unigene.20713	1038	944.35	3159.73	246.49	166.76
DD_Unigene.45102	2511	2417.35	8079	246.2	166.56
DD_Unigene.45190	1329	1235.35	4124.91	245.98	166.41
DD_Unigene.45173	1233	1139.35	3804.16	245.97	166.4
DD_Unigene.42921	2625	2531.35	8450.29	245.92	166.37
DD_Unigene.19891	978	884.35	2948	245.58	166.14
DD_Unigene.44958	2316	2222.35	7402	245.36	165.99
DD_Unigene.45210	2061	1967.35	6545.74	245.1	165.82
DD_Unigene.45056	1689	1595.35	5307.38	245.08	165.8
DD_Unigene.45009	1216	1122.35	3730.96	244.89	165.67
DD_Unigene.44609	1369	1275.35	4236.15	244.69	165.54
DD_Unigene.45041	912	818.35	2714	244.32	165.29
DD_Unigene.35298	944	850.35	2820	244.31	165.28
DD_Unigene.40024	2412	2318.35	7686.02	244.23	165.23
DD_Unigene.29145	1353	1259.35	4170.98	243.99	165.06
DD_Unigene.45101	1032	938.35	3105.88	243.84	164.96
DD_Unigene.45019	1854	1760.35	5819.94	243.55	164.77
DD_Unigene.44984	622	528.48	1744	243.12	164.47
DD_Unigene.38136	1541	1447.35	4776	243.09	164.46
DD_Unigene.45146	772	678.37	2238	243.05	164.43
DD_Unigene.45116	864	770.35	2541	243	164.39
DD_Unigene.45081	805	711.36	2337.51	242.08	163.77
DD_Unigene.45115	1639	1545.35	5055.13	240.98	163.03
DD_Unigene.39406	755	661.38	2161.21	240.74	162.86
DD_Unigene.20539	1001	907.35	2964	240.65	162.81
DD_Unigene.20790	1376	1282.35	4184	240.36	162.61
DD_Unigene.44936	787	693.36	2260	240.13	162.45
DD_Unigene.41547	1446	1352.35	4407	240.07	162.41
DD_Unigene.44973	1175	1081.35	3523.21	240.02	162.38
DD_Unigene.45312	1309	1215.35	3954.01	239.67	162.14
DD_Unigene.44982	1327	1233.35	4010.22	239.53	162.05
DD_Unigene.44900	1406	1312.35	4261.46	239.21	161.83
DD_Unigene.45117	1959	1865.35	6046.01	238.77	161.53
DD_Unigene.44951	979	885.35	2862.32	238.17	161.13
DD_Unigene.40007	500	406.7	1314	238.03	161.03
DD_Unigene.45384	1374	1280.35	4130.94	237.68	160.8
DD_Unigene.16693	1786	1692.35	5457.31	237.56	160.71
DD_Unigene.41671	960	866.35	2793.67	237.56	160.71
DD_Unigene.45304	1621	1527.35	4917.22	237.17	160.45
DD_Unigene.45060	1281	1187.35	3821.67	237.11	160.41
DD_Unigene.45293	527	433.64	1393.17	236.69	160.13
DD_Unigene.45128	1048	954.35	3063.72	236.5	160
DD_Unigene.25918	939	845.35	2710	236.17	159.77
DD_Unigene.45006	1742	1648.35	5284.29	236.16	159.77
DD_Unigene.27519	4599	4505.35	14442.1	236.14	159.75
DD_Unigene.29744	712	618.4	1981	236	159.66
DD_Unigene.45260	911	817.35	2616.33	235.81	159.53
DD_Unigene.45068	1126	1032.35	3304	235.77	159.51
DD_Unigene.36184	1210	1116.35	3569	235.52	159.33
DD_Unigene.20118	1492	1398.35	4466.7	235.31	159.2
DD_Unigene.36166	3158	3064.35	9770.59	234.88	158.9
DD_Unigene.45418	807	713.36	2264.08	233.82	158.18
DD_Unigene.20203	925	831.35	2638.13	233.78	158.15
DD_Unigene.30716	1486	1392.35	4404.81	233.05	157.67
DD_Unigene.45352	1072	978.35	3091.98	232.82	157.51
DD_Unigene.16519	1307	1213.35	3832	232.66	157.4
DD_Unigene.29662	2220	2126.35	6713.98	232.6	157.36
DD_Unigene.45085	863	769.35	2427	232.4	157.22
DD_Unigene.45216	1198	1104.35	3481.05	232.21	157.1
DD_Unigene.45402	1922	1828.35	5761.14	232.13	157.04
DD_Unigene.17213	1599	1505.35	4743.13	232.12	157.03
DD_Unigene.44946	851	757.35	2383.01	231.8	156.82
DD_Unigene.44939	833	739.35	2323.6	231.53	156.63
DD_Unigene.32593	1860	1766.35	5536	230.88	156.2
DD_Unigene.20620	2166	2072.35	6493.14	230.82	156.15
DD_Unigene.45109	2018	1924.35	6029.49	230.82	156.15
DD_Unigene.44898	1055	961.35	3011.83	230.8	156.14
DD_Unigene.45165	1145	1051.35	3291.96	230.67	156.05
DD_Unigene.45030	2542	2448.35	7628	229.51	155.27
DD_Unigene.43014	3423	3329.35	10372.3	229.5	155.26
DD_Unigene.45028	2938	2844.35	8858.08	229.42	155.21
DD_Unigene.44737	591	497.53	1549	229.37	155.17
DD_Unigene.23186	1462	1368.35	4260	229.35	155.16
DD_Unigene.19403	1749	1655.35	5133.6	228.46	154.56
DD_Unigene.21196	1148	1054.35	3258.6	227.68	154.03
DD_Unigene.28495	2600	2506.35	7735.33	227.36	153.81
DD_Unigene.45169	594	500.52	1543	227.11	153.65
DD_Unigene.31863	769	675.37	2077.5	226.62	153.31
DD_Unigene.37735	861	767.35	2358	226.38	153.15
DD_Unigene.45186	711	617.4	1897	226.36	153.14
DD_Unigene.44653	579	485.55	1490.79	226.2	153.03
DD_Unigene.45315	1941	1847.35	5668	226.02	152.91
DD_Unigene.45163	1956	1862.35	5711.51	225.93	152.84
DD_Unigene.45317	1675	1581.35	4848.75	225.88	152.81
DD_Unigene.45104	1799	1705.35	5224.95	225.71	152.7
DD_Unigene.45107	577	483.55	1481	225.64	152.65
DD_Unigene.28924	785	691.36	2116.98	225.58	152.61
DD_Unigene.40561	1223	1129.35	3454	225.31	152.43
DD_Unigene.44957	1208	1114.35	3406	225.17	152.33
DD_Unigene.44875	1196	1102.35	3356	224.28	151.73
DD_Unigene.32724	1338	1244.35	3781.14	223.85	151.44
DD_Unigene.44960	1713	1619.35	4920.27	223.83	151.43
DD_Unigene.45497	1146	1052.35	3197	223.8	151.41
DD_Unigene.45203	1949	1855.35	5636.4	223.8	151.4
DD_Unigene.16538	937	843.35	2561.6	223.76	151.38
DD_Unigene.23261	1587	1493.35	4535.81	223.75	151.37
DD_Unigene.45147	2386	2292.35	6958.55	223.62	151.28
DD_Unigene.16611	2335	2241.35	6802.18	223.57	151.25
DD_Unigene.24714	1157	1063.35	3226.08	223.5	151.2
DD_Unigene.44955	2050	1956.35	5914.61	222.72	150.67
DD_Unigene.45232	728	634.39	1917.27	222.65	150.63
DD_Unigene.45026	1178	1084.35	3275	222.5	150.52
DD_Unigene.43193	2997	2903.35	8760.31	222.28	150.37
DD_Unigene.45207	2154	2060.35	6215.01	222.22	150.33
DD_Unigene.45088	893	799.35	2404.47	221.6	149.92
DD_Unigene.40782	1199	1105.35	3314.99	220.94	149.47
DD_Unigene.45257	1249	1155.35	3464.6	220.91	149.45
DD_Unigene.34464	2387	2293.35	6863.15	220.46	149.14
DD_Unigene.32395	2176	2082.35	6229.86	220.39	149.1
DD_Unigene.45156	1210	1116.35	3337.11	220.22	148.98
DD_Unigene.16715	957	863.35	2568.05	219.13	148.25
DD_Unigene.45167	2820	2726.35	8104	218.97	148.14
DD_Unigene.45360	1039	945.35	2807.79	218.8	148.03
DD_Unigene.27986	1779	1685.35	5005.02	218.77	148
DD_Unigene.24551	1799	1705.35	5052.09	218.24	147.64
DD_Unigene.45180	1478	1384.35	4098.71	218.11	147.56
DD_Unigene.45244	2353	2259.35	6688.99	218.1	147.55
DD_Unigene.34070	1169	1075.35	3177.58	217.69	147.27
DD_Unigene.45172	1668	1574.35	4650.99	217.63	147.23
DD_Unigene.19588	1879	1785.35	5270.26	217.46	147.12
DD_Unigene.19562	1544	1450.35	4274.98	217.14	146.9
DD_Unigene.45022	996	902.35	2659	217.08	146.86
DD_Unigene.19458	3612	3518.35	10359	216.89	146.73
DD_Unigene.32007	946	852.35	2509.18	216.87	146.72
DD_Unigene.15534	2298	2204.35	6471.57	216.27	146.31
DD_Unigene.45329	3477	3383.35	9931.89	216.25	146.3
DD_Unigene.19986	1790	1696.35	4969.97	215.83	146.01
DD_Unigene.45288	1916	1822.35	5338.09	215.79	145.99
DD_Unigene.19536	1043	949.35	2779	215.65	145.89
DD_Unigene.45154	1313	1219.35	3550	214.48	145.1
DD_Unigene.20293	1496	1402.35	4079	214.28	144.96
DD_Unigene.45389	515	421.66	1226	214.21	144.91
DD_Unigene.35274	514	420.67	1220.48	213.75	144.6
DD_Unigene.26249	3917	3823.35	11067.2	213.24	144.26
DD_Unigene.19454	1377	1283.35	3713.47	213.16	144.21
DD_Unigene.27399	1288	1194.35	3454	213.04	144.13
DD_Unigene.28293	1452	1358.35	3928.26	213.04	144.13
DD_Unigene.20280	722	628.39	1817	213.02	144.11
DD_Unigene.45075	942	848.35	2449.93	212.75	143.93
DD_Unigene.45103	1048	954.35	2756.08	212.75	143.93
DD_Unigene.45152	1381	1287.35	3716.98	212.7	143.9
DD_Unigene.45205	855	761.35	2190	211.91	143.36
DD_Unigene.37253	1247	1153.35	3316	211.8	143.29
DD_Unigene.45258	884	790.35	2269.83	211.57	143.13
DD_Unigene.21817	905	811.35	2329	211.47	143.06
DD_Unigene.19704	1239	1145.35	3285.98	211.35	142.98
DD_Unigene.29484	1114	1020.35	2923.48	211.07	142.8
DD_Unigene.32902	727	633.39	1812.91	210.86	142.65
DD_Unigene.45431	1043	949.35	2717	210.84	142.64
DD_Unigene.45120	1461	1367.35	3912.76	210.81	142.61
DD_Unigene.36041	1225	1131.35	3226.93	210.12	142.15
DD_Unigene.20758	2630	2536.35	7225.5	209.86	141.98
DD_Unigene.35542	1227	1133.35	3225.32	209.65	141.83
DD_Unigene.16588	2364	2270.35	6449.86	209.28	141.58
DD_Unigene.17218	2150	2056.35	5841.89	209.28	141.58
DD_Unigene.32258	1307	1213.35	3441.08	208.92	141.34
DD_Unigene.45222	2903	2809.35	7959.98	208.73	141.21
DD_Unigene.35267	1144	1050.35	2974.05	208.59	141.12
DD_Unigene.20105	1590	1496.35	4235.06	208.5	141.05
DD_Unigene.45062	602	508.51	1438.47	208.4	140.99
DD_Unigene.19597	1341	1247.35	3527.81	208.35	140.95
DD_Unigene.32129	1655	1561.35	4409	208.03	140.73
DD_Unigene.22457	2052	1958.35	5525	207.83	140.6
DD_Unigene.20081	1724	1630.35	4589.44	207.37	140.29
DD_Unigene.20619	1771	1677.35	4721.67	207.37	140.29
DD_Unigene.45099	606	512.5	1442.59	207.37	140.29
DD_Unigene.27148	845	751.35	2114	207.28	140.23
DD_Unigene.35673	1898	1804.35	5072.26	207.09	140.1
DD_Unigene.45277	750	656.38	1844.25	206.99	140.04
DD_Unigene.45280	909	815.35	2288.94	206.81	139.91
DD_Unigene.17541	2286	2192.35	6152	206.72	139.85
DD_Unigene.16289	1782	1688.35	4730.91	206.42	139.65
DD_Unigene.45369	1383	1289.35	3602.55	205.83	139.25
DD_Unigene.45313	647	553.45	1543.51	205.46	139
DD_Unigene.21723	1554	1460.35	4071.41	205.38	138.95
DD_Unigene.35385	1223	1129.35	3146.85	205.27	138.87
DD_Unigene.16464	1327	1233.35	3435.98	205.23	138.84
DD_Unigene.22339	1652	1558.35	4339.97	205.16	138.8
DD_Unigene.45064	1264	1170.35	3259.09	205.15	138.79
DD_Unigene.45398	1222	1128.35	3140.9	205.06	138.73
DD_Unigene.20471	845	751.35	2090	204.92	138.64
DD_Unigene.45326	1271	1177.35	3275	204.92	138.63
DD_Unigene.45291	2011	1917.35	5329.94	204.78	138.54
DD_Unigene.44970	1244	1150.35	3194	204.54	138.38
DD_Unigene.45092	1415	1321.35	3667.93	204.49	138.35
DD_Unigene.30017	824	730.36	2025.98	204.36	138.25
DD_Unigene.45340	1257	1163.35	3224.24	204.17	138.13
DD_Unigene.21951	1683	1589.35	4402	204.04	138.03
DD_Unigene.45335	1451	1357.35	3759	204.01	138.02
DD_Unigene.45379	1964	1870.35	5176.96	203.9	137.95
DD_Unigene.45298	865	771.35	2131	203.53	137.69
DD_Unigene.45439	1895	1801.35	4976.02	203.5	137.67
DD_Unigene.45353	1915	1821.35	5025.68	203.27	137.52
DD_Unigene.24922	1622	1528.35	4216	203.21	137.48
DD_Unigene.20658	2129	2035.35	5610.26	203.06	137.37
DD_Unigene.38778	795	701.36	1928.5	202.57	137.04
DD_Unigene.44937	953	859.35	2361.62	202.45	136.96
DD_Unigene.20616	1884	1790.35	4911.05	202.07	136.71
DD_Unigene.20579	1523	1429.35	3920.03	202.04	136.68
DD_Unigene.19953	1452	1358.35	3720.89	201.8	136.52
DD_Unigene.21076	2769	2675.35	7320.12	201.56	136.36
DD_Unigene.45111	1546	1452.35	3966.24	201.18	136.1
DD_Unigene.30998	1650	1556.35	4249.01	201.12	136.06
DD_Unigene.26045	2161	2067.35	5623.57	200.39	135.57
DD_Unigene.25917	513	419.67	1141	200.3	135.51
DD_Unigene.45330	2243	2149.35	5828.97	199.78	135.16
DD_Unigene.45373	1223	1129.35	3061.99	199.74	135.13
DD_Unigene.37850	3027	2933.35	7948.35	199.61	135.04
DD_Unigene.32809	928	834.35	2260.41	199.58	135.02
DD_Unigene.44133	3316	3222.35	8700.99	198.91	134.57
DD_Unigene.45322	1046	952.35	2564	198.34	134.18
DD_Unigene.45386	1400	1306.35	3512.99	198.11	134.02
DD_Unigene.45199	1125	1031.35	2772	198	133.95
DD_Unigene.45367	1771	1677.35	4501.07	197.68	133.74
DD_Unigene.37748	3955	3861.35	10347.7	197.41	133.55
DD_Unigene.45247	870	776.35	2080.09	197.38	133.54
DD_Unigene.45413	1109	1015.35	2720	197.35	133.51
DD_Unigene.39144	3208	3114.35	8333.37	197.12	133.35
DD_Unigene.45267	5041	4947.35	13232.1	197.03	133.29
DD_Unigene.35981	1075	981.35	2624.43	197.01	133.28
DD_Unigene.42698	1240	1146.35	3062.65	196.82	133.15
DD_Unigene.45188	1264	1170.35	3125.05	196.71	133.08
DD_Unigene.45345	323	230.24	613.98	196.47	132.92
DD_Unigene.44825	2405	2311.35	6163.75	196.45	132.9
DD_Unigene.27902	2195	2101.35	5592.9	196.07	132.65
DD_Unigene.45249	1480	1386.35	3689	196.03	132.62
DD_Unigene.20167	2227	2133.35	5674	195.93	132.55
DD_Unigene.31198	1791	1697.35	4510.27	195.75	132.43
DD_Unigene.45124	2674	2580.35	6852.98	195.65	132.36
DD_Unigene.45268	746	652.38	1724.99	194.8	131.78
DD_Unigene.45469	2030	1936.35	5117.78	194.7	131.72
DD_Unigene.45273	986	892.35	2357.86	194.66	131.69
DD_Unigene.19837	2037	1943.35	5131.01	194.5	131.59
DD_Unigene.45463	1311	1217.35	3212	194.37	131.5
DD_Unigene.45137	1233	1139.35	3002.43	194.13	131.33
DD_Unigene.32824	2169	2075.35	5465	193.99	131.24
DD_Unigene.45407	1855	1761.35	4636	193.9	131.18
DD_Unigene.20317	959	865.35	2269	193.17	130.68
DD_Unigene.19514	607	513.5	1344.94	192.96	130.54
DD_Unigene.37846	1741	1647.35	4314.02	192.92	130.51
DD_Unigene.27086	616	522.49	1364.69	192.42	130.18
DD_Unigene.45045	2930	2836.35	7405.73	192.34	130.13
DD_Unigene.27353	2396	2302.35	6005.74	192.16	130
DD_Unigene.45460	3054	2960.35	7718.17	192.06	129.93
DD_Unigene.19796	903	809.35	2109	191.97	129.87
DD_Unigene.16488	396	302.97	788.99	191.86	129.8
DD_Unigene.25925	1397	1303.35	3385	191.33	129.44
DD_Unigene.32416	398	304.97	789.94	190.84	129.11
DD_Unigene.45284	1216	1122.35	2906.94	190.8	129.08
DD_Unigene.28589	695	601.41	1557.01	190.73	129.03
DD_Unigene.45039	847	753.35	1949	190.59	128.94
DD_Unigene.43688	1889	1795.35	4641.88	190.47	128.86
DD_Unigene.45254	1991	1897.35	4892.02	189.94	128.5
DD_Unigene.24287	1913	1819.35	4681.83	189.57	128.25
DD_Unigene.43298	2492	2398.35	6172	189.58	128.25
DD_Unigene.45002	1767	1673.35	4295.9	189.12	127.95
DD_Unigene.45370	486	392.73	1006.95	188.9	127.79
DD_Unigene.26455	939	845.35	2166.62	188.81	127.74
DD_Unigene.45526	1129	1035.35	2650.93	188.62	127.61
DD_Unigene.45452	3431	3337.35	8505.77	187.75	127.02
DD_Unigene.45231	958	864.35	2201.89	187.67	126.96
DD_Unigene.40227	1124	1030.35	2619.55	187.29	126.71
DD_Unigene.45375	2998	2904.35	7378	187.14	126.6
DD_Unigene.45337	458	364.8	926	187.01	126.52
DD_Unigene.45467	995	901.35	2288	187	126.51
DD_Unigene.45218	2212	2118.35	5373.57	186.87	126.42
DD_Unigene.23679	2445	2351.35	5961.98	186.79	126.37
DD_Unigene.20777	1132	1038.35	2630	186.59	126.23
DD_Unigene.30317	2391	2297.35	5818.81	186.59	126.23
DD_Unigene.44962	1253	1159.35	2934.93	186.49	126.17
DD_Unigene.32012	2951	2857.35	7230.58	186.41	126.11
DD_Unigene.45621	425	331.88	837.96	186.02	125.85
DD_Unigene.29701	848	754.35	1903.71	185.92	125.78
DD_Unigene.45423	2763	2669.35	6720.3	185.46	125.47
DD_Unigene.45380	1338	1244.35	3132.01	185.42	125.44
DD_Unigene.20291	2595	2501.35	6288.2	185.19	125.29
DD_Unigene.45532	1920	1826.35	4587.96	185.06	125.2
DD_Unigene.36065	2046	1952.35	4903.34	185.02	125.17
DD_Unigene.45417	1457	1363.35	3422.44	184.93	125.11
DD_Unigene.45201	935	841.35	2106.91	184.48	124.81
DD_Unigene.45362	786	692.36	1731.54	184.24	124.64
DD_Unigene.45663	1480	1386.35	3459	183.8	124.35
DD_Unigene.24526	1927	1833.35	4570.98	183.67	124.26
DD_Unigene.30463	1517	1423.35	3545	183.48	124.13
DD_Unigene.45029	763	669.37	1665	183.25	123.97
DD_Unigene.45235	1399	1305.35	3243.02	183.02	123.82
DD_Unigene.45605	1368	1274.35	3165.93	183.02	123.82
DD_Unigene.28004	813	719.36	1787	183.01	123.81
DD_Unigene.45191	1138	1044.35	2591.03	182.77	123.65
DD_Unigene.35239	1142	1048.35	2600.6	182.75	123.63
DD_Unigene.45390	1812	1718.35	4255.96	182.46	123.44
DD_Unigene.31120	1209	1115.35	2761	182.36	123.37
DD_Unigene.16543	346	253.15	626	182.19	123.26
DD_Unigene.21505	1901	1807.35	4466.23	182.04	123.16
DD_Unigene.45426	2689	2595.35	6400.12	181.66	122.9
DD_Unigene.45445	1749	1655.35	4080.37	181.59	122.85
DD_Unigene.45433	605	511.51	1256	180.9	122.38
DD_Unigene.21681	1608	1514.35	3716	180.77	122.29
DD_Unigene.14025	1824	1730.35	4239.19	180.48	122.1
DD_Unigene.23113	2447	2353.35	5765.03	180.46	122.09
DD_Unigene.45262	4595	4501.35	11018	180.31	121.99
DD_Unigene.45354	2903	2809.35	6873.78	180.24	121.94
DD_Unigene.45358	736	642.38	1568.99	179.94	121.73
DD_Unigene.45438	730	636.39	1549.99	179.43	121.39
DD_Unigene.45320	2186	2092.35	5090.78	179.24	121.26
DD_Unigene.32215	2090	1996.35	4855.15	179.16	121.21
DD_Unigene.45185	1122	1028.35	2500.54	179.13	121.19
DD_Unigene.19476	1502	1408.35	3424.33	179.12	121.18
DD_Unigene.37866	1758	1664.35	4036.58	178.67	120.87
DD_Unigene.45158	2766	2672.35	6480.93	178.66	120.86
DD_Unigene.45442	2045	1951.35	4732	178.64	120.86
DD_Unigene.45241	1103	1009.35	2445.44	178.48	120.75
DD_Unigene.19980	2346	2252.35	5417.99	177.2	119.88
DD_Unigene.23921	1217	1123.35	2699.98	177.06	119.79
DD_Unigene.45464	1937	1843.35	4425.98	176.88	119.66
DD_Unigene.20060	1748	1654.35	3968.97	176.74	119.57
DD_Unigene.45365	1392	1298.35	3114.81	176.73	119.56
DD_Unigene.45183	3529	3435.35	8238.67	176.67	119.52
DD_Unigene.19584	2083	1989.35	4766.98	176.53	119.42
DD_Unigene.45465	820	726.36	1740	176.48	119.39
DD_Unigene.45428	1431	1337.35	3197.89	176.16	119.17
DD_Unigene.32689	2399	2305.35	5510.93	176.1	119.14
DD_Unigene.32823	2366	2272.35	5420.95	175.74	118.89
DD_Unigene.26596	5764	5670.35	13510.3	175.52	118.74
DD_Unigene.45275	1793	1699.35	4048.05	175.48	118.72
DD_Unigene.14366	1714	1620.35	3856.91	175.35	118.63
DD_Unigene.45682	1328	1234.35	2937	175.29	118.58
DD_Unigene.35143	5705	5611.35	13344.1	175.18	118.51
DD_Unigene.16648	4182	4088.35	9717.77	175.1	118.46
DD_Unigene.20985	1710	1616.35	3841.27	175.07	118.44
DD_Unigene.45133	820	726.36	1723.07	174.76	118.23
DD_Unigene.45424	1418	1324.35	3140	174.67	118.16
DD_Unigene.25637	761	667.37	1582.09	174.65	118.15
DD_Unigene.35735	2385	2291.35	5427	174.48	118.04
DD_Unigene.45176	1245	1151.35	2726.84	174.48	118.04
DD_Unigene.43487	2181	2087.35	4942.04	174.42	118
DD_Unigene.22805	2229	2135.35	5047.99	174.15	117.82
DD_Unigene.45556	1052	958.35	2265	174.11	117.79
DD_Unigene.19495	1274	1180.35	2789	174.07	117.76
DD_Unigene.45519	553	459.59	1085	173.93	117.66
DD_Unigene.28344	1515	1421.35	3354.21	173.85	117.61
DD_Unigene.45265	595	501.52	1181.66	173.58	117.43
DD_Unigene.45166	1071	977.35	2301	173.44	117.34
DD_Unigene.41228	1447	1353.35	3176.57	172.91	116.98
DD_Unigene.32277	1090	996.35	2334.91	172.64	116.79
DD_Unigene.20391	1698	1604.35	3749.16	172.15	116.46
DD_Unigene.45523	1434	1340.35	3130.01	172.03	116.38
DD_Unigene.39436	1142	1048.35	2447	171.95	116.33
DD_Unigene.30255	2108	2014.35	4701.6	171.94	116.32
DD_Unigene.19493	3335	3241.35	7563	171.89	116.28
DD_Unigene.22321	1282	1188.35	2764.3	171.36	115.93
DD_Unigene.45542	828	734.35	1705.99	171.14	115.78
DD_Unigene.45568	1614	1520.35	3531.2	171.1	115.75
DD_Unigene.45476	1220	1126.35	2615.58	171.07	115.73
DD_Unigene.28514	1823	1729.35	4012.09	170.91	115.62
DD_Unigene.45576	891	797.35	1848	170.74	115.51
DD_Unigene.21774	716	622.4	1441.9	170.67	115.46
DD_Unigene.21700	516	422.66	979	170.65	115.45
DD_Unigene.45237	3034	2940.35	6807.1	170.54	115.38
DD_Unigene.45514	862	768.35	1778	170.48	115.33
DD_Unigene.41359	1631	1537.35	3555.8	170.39	115.27
DD_Unigene.45034	953	859.35	1987	170.34	115.24
DD_Unigene.35236	2406	2312.35	5325.83	169.67	114.79
DD_Unigene.45474	718	624.39	1437.84	169.65	114.77
DD_Unigene.12781	2567	2473.35	5695.01	169.62	114.75
DD_Unigene.35181	3709	3615.35	8294.71	169.01	114.34
DD_Unigene.43514	1030	936.35	2147.08	168.93	114.28
DD_Unigene.20187	2847	2753.35	6310.76	168.85	114.23
DD_Unigene.45374	1240	1146.35	2627	168.82	114.21
DD_Unigene.45472	1359	1265.35	2899.54	168.81	114.2
DD_Unigene.45478	1479	1385.35	3173.52	168.76	114.17
DD_Unigene.36092	3307	3213.35	7328.28	168	113.66
DD_Unigene.19733	3572	3478.35	7929	167.92	113.6
DD_Unigene.45382	1277	1183.35	2691	167.53	113.33
DD_Unigene.45416	889	795.35	1808	167.47	113.29
DD_Unigene.44178	2699	2605.35	5914.97	167.25	113.15
DD_Unigene.21889	1603	1509.35	3420.01	166.92	112.93
DD_Unigene.37703	794	700.36	1587	166.93	112.93
DD_Unigene.45400	591	497.53	1126	166.73	112.8
DD_Unigene.32400	1651	1557.35	3519.83	166.5	112.64
DD_Unigene.19795	652	558.45	1261	166.35	112.54
DD_Unigene.36291	4562	4468.35	10085	166.26	112.48
DD_Unigene.34887	1308	1214.35	2739.87	166.21	112.45
DD_Unigene.37740	10244	10150.4	22893	166.15	112.4
DD_Unigene.21015	1820	1726.35	3888.94	165.95	112.27
DD_Unigene.45762	3168	3074.35	6879.46	164.84	111.52
DD_Unigene.45587	1418	1324.35	2963	164.82	111.5
DD_Unigene.45314	832	738.35	1644.02	164.03	110.97
DD_Unigene.22984	1125	1031.35	2292.45	163.75	110.78
DD_Unigene.22879	1290	1196.35	2658.65	163.71	110.76
DD_Unigene.21818	707	613.4	1363	163.7	110.75
DD_Unigene.45551	2447	2353.35	5217.13	163.31	110.48
DD_Unigene.19576	3375	3281.35	7252.94	162.83	110.16
DD_Unigene.20423	1413	1319.35	2914.66	162.74	110.1
DD_Unigene.32130	1716	1622.35	3584.14	162.75	110.1
DD_Unigene.40629	2257	2163.35	4777.58	162.69	110.06
DD_Unigene.45348	1544	1450.35	3202	162.64	110.03
DD_Unigene.32396	3824	3730.35	8232.99	162.58	109.99
DD_Unigene.45422	2024	1930.35	4256.02	162.42	109.88
DD_Unigene.11030	1423	1329.35	2930	162.37	109.85
DD_Unigene.45477	907	813.35	1792.29	162.34	109.82
DD_Unigene.40469	1241	1147.35	2526.67	162.23	109.75
DD_Unigene.45376	680	586.42	1290	162.06	109.64
DD_Unigene.45432	2697	2603.35	5724	161.97	109.58
DD_Unigene.45511	607	513.5	1128	161.83	109.48
DD_Unigene.11434	2053	1959.35	4300.99	161.71	109.4
DD_Unigene.35325	2428	2334.35	5122	161.64	109.35
DD_Unigene.37618	1563	1469.35	3214.99	161.19	109.05
DD_Unigene.45364	551	457.59	1000	161	108.92
DD_Unigene.11701	1991	1897.35	4145	160.94	108.88
DD_Unigene.41753	2017	1923.35	4198	160.79	108.78
DD_Unigene.45470	777	683.37	1491	160.74	108.74
DD_Unigene.37165	3073	2979.35	6494.88	160.59	108.64
DD_Unigene.45459	2994	2900.35	6317.67	160.46	108.56
DD_Unigene.20137	1817	1723.35	3751.99	160.38	108.5
DD_Unigene.45252	712	618.4	1346	160.35	108.48
DD_Unigene.41552	879	785.35	1707.92	160.21	108.39
DD_Unigene.45509	999	905.35	1968.99	160.22	108.39
DD_Unigene.19481	759	665.37	1446.04	160.11	108.32
DD_Unigene.45515	1257	1163.35	2519.63	159.55	107.94
DD_Unigene.45562	1837	1743.35	3775.96	159.56	107.94
DD_Unigene.35474	1678	1584.35	3431.03	159.53	107.93
DD_Unigene.32247	2794	2700.35	5843.87	159.42	107.85
DD_Unigene.19563	1383	1289.35	2776	158.61	107.3
DD_Unigene.45484	1592	1498.35	3223	158.46	107.2
DD_Unigene.20801	1614	1520.35	3269.21	158.41	107.17
DD_Unigene.45405	732	638.39	1372.75	158.42	107.17
DD_Unigene.40099	1084	990.35	2128.03	158.3	107.09
DD_Unigene.45151	2766	2672.35	5727.12	157.88	106.81
DD_Unigene.35565	1096	1002.35	2147.39	157.82	106.77
DD_Unigene.19892	1496	1402.35	3001.53	157.68	106.67
DD_Unigene.21795	1589	1495.35	3198.58	157.58	106.6
DD_Unigene.26768	404	310.95	664.51	157.45	106.52
DD_Unigene.20782	1627	1533.35	3275.47	157.37	106.46
DD_Unigene.45491	7620	7526.35	16075	157.34	106.44
DD_Unigene.45278	1841	1747.35	3724	157	106.22
DD_Unigene.45219	5966	5872.35	12503.4	156.85	106.11
DD_Unigene.24043	842	748.35	1592.03	156.72	106.03
DD_Unigene.45572	850	756.35	1609	156.72	106.02
DD_Unigene.32091	3252	3158.35	6714.3	156.61	105.95
DD_Unigene.44436	2755	2661.35	5657.78	156.61	105.95
DD_Unigene.23585	3195	3101.35	6584.06	156.39	105.8
DD_Unigene.19889	996	902.35	1913.61	156.23	105.69
DD_Unigene.45706	728	634.39	1344	156.08	105.59
DD_Unigene.45494	1579	1485.35	3144.52	155.96	105.51
DD_Unigene.40119	2576	2482.35	5249.04	155.77	105.38
DD_Unigene.45780	1120	1026.35	2170	155.76	105.37
DD_Unigene.34975	1940	1846.35	3901.67	155.67	105.32
DD_Unigene.20990	2651	2557.35	5398.95	155.52	105.21
DD_Unigene.38602	1243	1149.35	2426.11	155.5	105.2
DD_Unigene.45693	1523	1429.35	3014.45	155.36	105.11
DD_Unigene.32276	2160	2066.35	4356.19	155.3	105.07
DD_Unigene.45420	744	650.38	1370.01	155.19	104.99
DD_Unigene.30538	2422	2328.35	4904.22	155.17	104.97
DD_Unigene.45610	1061	967.35	2030	154.6	104.59
DD_Unigene.37851	1605	1511.35	3171.1	154.57	104.57
DD_Unigene.45436	1483	1389.35	2914.98	154.56	104.56
DD_Unigene.45655	649	555.45	1165	154.52	104.53
DD_Unigene.45559	1306	1212.35	2540.88	154.4	104.45
DD_Unigene.26409	1755	1661.35	3475.99	154.13	104.27
DD_Unigene.45281	872	778.35	1623.16	153.63	103.93
DD_Unigene.40371	1244	1150.35	2398	153.57	103.89
DD_Unigene.45234	1339	1245.35	2595	153.51	103.85
DD_Unigene.45486	2635	2541.35	5293.56	153.45	103.81
DD_Unigene.26011	2539	2445.35	5092.82	153.42	103.79
DD_Unigene.31843	1379	1285.35	2675.65	153.35	103.75
DD_Unigene.45388	1856	1762.35	3667.82	153.32	103.72
DD_Unigene.24149	1398	1304.35	2714.4	153.31	103.71
DD_Unigene.20946	2133	2039.35	4239.08	153.13	103.59
DD_Unigene.11814	1382	1288.35	2677.67	153.11	103.58
DD_Unigene.31193	1605	1511.35	3136.09	152.86	103.41
DD_Unigene.19457	2082	1988.35	4123.85	152.79	103.36
DD_Unigene.20256	944	850.35	1763	152.74	103.33
DD_Unigene.25976	1669	1575.35	3262.17	152.55	103.2
DD_Unigene.29789	2947	2853.35	5899.8	152.32	103.05
DD_Unigene.45037	1848	1754.35	3625.27	152.23	102.99
DD_Unigene.35784	1261	1167.35	2409.47	152.06	102.87
DD_Unigene.20218	3334	3240.35	6687.2	152.03	102.85
DD_Unigene.45496	704	610.4	1259.38	152	102.83
DD_Unigene.45522	3910	3816.35	7874.26	152	102.83
DD_Unigene.24951	2864	2770.35	5701.9	151.62	102.57
DD_Unigene.45691	3001	2907.35	5967.01	151.19	102.29
DD_Unigene.30011	975	881.35	1808.01	151.13	102.24
DD_Unigene.31829	1483	1389.35	2844.99	150.85	102.05
DD_Unigene.45902	965	871.35	1782.31	150.69	101.94
DD_Unigene.45550	1540	1446.35	2949.97	150.25	101.65
DD_Unigene.43689	2071	1977.35	4031.95	150.21	101.62
DD_Unigene.45500	612	518.5	1056	150.04	101.51
DD_Unigene.45447	1651	1557.35	3169.03	149.91	101.41
DD_Unigene.32338	815	721.36	1467.12	149.83	101.37
DD_Unigene.30623	3892	3798.35	7725.19	149.82	101.36
DD_Unigene.44659	5633	5539.35	11262.8	149.78	101.33
DD_Unigene.31955	2890	2796.35	5680	149.63	101.23
DD_Unigene.20735	893	799.35	1622.02	149.49	101.13
DD_Unigene.45403	763	669.37	1357	149.35	101.04
DD_Unigene.32423	2443	2349.35	4762.02	149.32	101.02
DD_Unigene.11945	1514	1420.35	2877.59	149.25	100.97
DD_Unigene.45668	2611	2517.35	5086	148.83	100.69
DD_Unigene.45721	2209	2115.35	4272	148.77	100.65
DD_Unigene.36043	438	344.85	696.08	148.71	100.61
DD_Unigene.32576	2319	2225.35	4490	148.63	100.55
DD_Unigene.35992	2043	1949.35	3932.98	148.63	100.55
DD_Unigene.24534	3334	3240.35	6527.55	148.4	100.39
DD_Unigene.42576	2519	2425.35	4884.52	148.36	100.37
DD_Unigene.45755	1090	996.35	2006.47	148.36	100.37
DD_Unigene.41352	966	872.35	1755.29	148.23	100.28
DD_Unigene.45743	951	857.35	1720.01	147.79	99.99
DD_Unigene.36352	607	513.5	1030	147.77	99.97
DD_Unigene.44424	5271	5177.35	10375.1	147.62	99.87
DD_Unigene.45651	876	782.35	1567.72	147.62	99.87
DD_Unigene.45675	1013	919.35	1841	147.52	99.8
DD_Unigene.20367	806	712.36	1425	147.37	99.7
DD_Unigene.45818	3861	3767.35	7510.82	146.87	99.36
DD_Unigene.45634	1747	1653.35	3296.03	146.86	99.35
DD_Unigene.20326	1072	978.35	1950.01	146.83	99.34
DD_Unigene.45305	2363	2269.35	4523.54	146.84	99.34
DD_Unigene.45518	638	544.46	1084.98	146.81	99.32
DD_Unigene.45549	1377	1283.35	2557.22	146.79	99.31
DD_Unigene.26431	2198	2104.35	4189.82	146.67	99.23
DD_Unigene.19409	1715	1621.35	3227.02	146.62	99.19
DD_Unigene.19806	2217	2123.35	4224.6	146.57	99.16
DD_Unigene.45377	2724	2630.35	5209.65	145.9	98.71
DD_Unigene.45588	1808	1714.35	3395.42	145.9	98.71
DD_Unigene.45687	3469	3375.35	6680.57	145.8	98.64
DD_Unigene.31833	2243	2149.35	4245	145.49	98.43
DD_Unigene.45750	2002	1908.35	3766	145.38	98.35
DD_Unigene.45720	1398	1304.35	2567	144.98	98.08
DD_Unigene.22349	2538	2444.35	4801.98	144.72	97.91
DD_Unigene.45629	1174	1080.35	2122	144.7	97.89
DD_Unigene.32220	549	455.6	894	144.56	97.8
DD_Unigene.41870	2862	2768.35	5429	144.47	97.74
DD_Unigene.45409	926	832.35	1632	144.44	97.72
DD_Unigene.45579	1914	1820.35	3568.91	144.43	97.71
DD_Unigene.45609	1880	1786.35	3501	144.38	97.67
DD_Unigene.42062	1657	1563.35	3060.79	144.23	97.57
DD_Unigene.45434	935	841.35	1646	144.13	97.5
DD_Unigene.40673	1899	1805.35	3531.63	144.11	97.49
DD_Unigene.45597	1240	1146.35	2240	143.95	97.39
DD_Unigene.24103	1757	1663.35	3246.89	143.8	97.28
DD_Unigene.41795	1999	1905.35	3715.58	143.66	97.19
DD_Unigene.35262	2546	2452.35	4781.65	143.64	97.17
DD_Unigene.45652	738	644.38	1256	143.6	97.15
DD_Unigene.23717	1246	1152.35	2244.98	143.52	97.09
DD_Unigene.21255	1092	998.35	1943	143.38	97
DD_Unigene.23768	4422	4328.35	8423.17	143.36	96.98
DD_Unigene.11376	1898	1804.35	3506.7	143.17	96.86
DD_Unigene.11618	1150	1056.35	2052.74	143.16	96.85
DD_Unigene.45555	735	641.38	1246	143.12	96.82
DD_Unigene.45694	1850	1756.35	3412	143.11	96.82
DD_Unigene.13445	1707	1613.35	3128	142.83	96.63
DD_Unigene.45564	2891	2797.35	5421	142.76	96.58
DD_Unigene.12971	1275	1181.35	2286	142.55	96.44
DD_Unigene.20618	999	905.35	1751.74	142.54	96.43
DD_Unigene.10464	964	870.35	1682.69	142.43	96.36
DD_Unigene.41309	2691	2597.35	5019.82	142.37	96.32
DD_Unigene.38827	2253	2159.35	4169.33	142.24	96.23
DD_Unigene.11406	2419	2325.35	4489	142.21	96.21
DD_Unigene.45698	2427	2333.35	4500.49	142.09	96.12
DD_Unigene.37634	3116	3022.35	5825.72	142	96.06
DD_Unigene.45864	1033	939.35	1810.49	141.99	96.06
DD_Unigene.45949	2306	2212.35	4262	141.92	96.01
DD_Unigene.14542	1149	1055.35	2031.82	141.83	95.95
DD_Unigene.45926	824	730.36	1406	141.82	95.95
DD_Unigene.45731	2948	2854.35	5495.01	141.82	95.94
DD_Unigene.45612	2473	2379.35	4580	141.8	95.93
DD_Unigene.34385	3938	3844.35	7385.32	141.52	95.74
DD_Unigene.45742	1206	1112.35	2134	141.33	95.61
DD_Unigene.36006	642	548.46	1052	141.31	95.6
DD_Unigene.43528	2906	2812.35	5394.26	141.3	95.59
DD_Unigene.45832	1001	907.35	1739.51	141.23	95.55
DD_Unigene.19951	4632	4538.35	8691.17	141.07	95.44
DD_Unigene.45238	1346	1252.35	2398	141.06	95.43
DD_Unigene.29874	1467	1373.35	2627.14	140.92	95.34
DD_Unigene.45822	1420	1326.35	2535.11	140.8	95.26
DD_Unigene.45378	1665	1571.35	3000.03	140.65	95.15
DD_Unigene.25919	859	765.35	1460.06	140.54	95.08
DD_Unigene.45482	1053	959.35	1828.04	140.38	94.97
DD_Unigene.25766	547	453.6	864	140.33	94.93
DD_Unigene.35650	816	722.36	1375.69	140.3	94.92
DD_Unigene.36704	992	898.35	1710	140.23	94.87
DD_Unigene.45739	1905	1811.35	3443.12	140.03	94.73
DD_Unigene.45935	1469	1375.35	2614	140.01	94.72
DD_Unigene.45091	968	874.35	1660	139.86	94.62
DD_Unigene.42428	1076	982.35	1862	139.64	94.47
DD_Unigene.36189	2950	2856.35	5410.88	139.55	94.41
DD_Unigene.19637	1808	1714.35	3242.04	139.31	94.25
DD_Unigene.45723	2514	2420.35	4576	139.28	94.22
DD_Unigene.35129	2028	1934.35	3654.06	139.16	94.14
DD_Unigene.45537	743	649.38	1225.69	139.05	94.07
DD_Unigene.32694	1920	1826.35	3446.6	139.02	94.05
DD_Unigene.45666	1417	1323.35	2496.27	138.96	94.01
DD_Unigene.32596	2832	2738.35	5164.31	138.93	93.99
DD_Unigene.41546	634	540.47	1019.16	138.92	93.98
DD_Unigene.45679	1079	985.35	1856.92	138.83	93.92
DD_Unigene.45857	2662	2568.35	4838.69	138.79	93.89
DD_Unigene.45505	952	858.35	1616.02	138.7	93.83
DD_Unigene.37571	3974	3880.35	7296.4	138.52	93.71
DD_Unigene.45593	1412	1318.35	2477	138.41	93.64
DD_Unigene.45828	1140	1046.35	1964.09	138.28	93.55
DD_Unigene.10716	1204	1110.35	2082.42	138.16	93.47
DD_Unigene.12263	690	596.41	1118.26	138.13	93.45
DD_Unigene.45673	866	772.35	1448	138.12	93.44
DD_Unigene.24799	3337	3243.35	6076.05	138.01	93.36
DD_Unigene.20449	1599	1505.35	2819.53	137.98	93.35
DD_Unigene.21316	1788	1694.35	3172.92	137.95	93.33
DD_Unigene.23652	1610	1516.35	2829.61	137.47	93
DD_Unigene.24905	1244	1150.35	2146.66	137.47	93
DD_Unigene.35977	2614	2520.35	4700.45	137.39	92.95
DD_Unigene.21065	2716	2622.35	4888.57	137.33	92.91
DD_Unigene.22038	1993	1899.35	3541	137.34	92.91
DD_Unigene.20865	1003	909.35	1695	137.32	92.9
DD_Unigene.31793	951	857.35	1597.15	137.24	92.84
DD_Unigene.13904	519	425.66	792.83	137.22	92.83
DD_Unigene.32729	1128	1034.35	1923.77	137.02	92.69
DD_Unigene.38541	1309	1215.35	2258	136.87	92.59
DD_Unigene.24985	2487	2393.35	4445.47	136.83	92.57
DD_Unigene.30309	1204	1110.35	2062	136.81	92.55
DD_Unigene.45553	2429	2335.35	4335	136.74	92.51
DD_Unigene.24000	2626	2532.35	4700	136.72	92.5
DD_Unigene.45622	2494	2400.35	4453.01	136.66	92.46
DD_Unigene.40446	1049	955.35	1766.03	136.18	92.13
DD_Unigene.45734	1085	991.35	1831	136.06	92.05
DD_Unigene.45937	1318	1224.35	2260.01	135.98	92
DD_Unigene.27146	1137	1043.35	1924	135.85	91.91
DD_Unigene.32008	978	884.35	1629.96	135.78	91.86
DD_Unigene.45192	1420	1326.35	2444	135.74	91.83
DD_Unigene.45571	2271	2177.35	4008.97	135.64	91.76
DD_Unigene.11806	2494	2400.35	4416.96	135.56	91.71
DD_Unigene.29944	1759	1665.35	3061.84	135.44	91.63
DD_Unigene.12569	2768	2674.35	4916.52	135.43	91.62
DD_Unigene.32437	2334	2240.35	4117.62	135.4	91.6
DD_Unigene.41915	2383	2289.35	4207.75	135.4	91.6
DD_Unigene.45487	1855	1761.35	3235.14	135.31	91.54
DD_Unigene.45736	617	523.49	961	135.24	91.49
DD_Unigene.40548	5874	5780.35	10591.7	134.98	91.32
DD_Unigene.45548	1259	1165.35	2134	134.9	91.26
DD_Unigene.39624	753	659.38	1206.57	134.81	91.2
DD_Unigene.42063	1226	1132.35	2072	134.8	91.2
DD_Unigene.10630	500	406.7	744	134.78	91.18
DD_Unigene.45923	1479	1385.35	2534	134.75	91.16
DD_Unigene.45395	2842	2748.35	5026.52	134.73	91.15
DD_Unigene.19441	1386	1292.35	2362	134.64	91.09
DD_Unigene.45861	1210	1116.35	2040	134.62	91.07
DD_Unigene.45678	1615	1521.35	2778.89	134.56	91.03
DD_Unigene.39362	1779	1685.35	3076	134.45	90.96
DD_Unigene.11487	2642	2548.35	4648.07	134.36	90.9
DD_Unigene.27274	1033	939.35	1712.56	134.31	90.86
DD_Unigene.20688	2499	2405.35	4383.92	134.26	90.83
DD_Unigene.45724	1781	1687.35	3075	134.25	90.82
DD_Unigene.45324	753	659.38	1201	134.18	90.78
DD_Unigene.30208	2480	2386.35	4346.03	134.16	90.76
DD_Unigene.45640	2518	2424.35	4415	134.16	90.76
DD_Unigene.45708	1810	1716.35	3125	134.13	90.74
DD_Unigene.38174	2897	2803.35	5101.42	134.06	90.69
DD_Unigene.35213	916	822.35	1494.77	133.91	90.59
DD_Unigene.46084	1191	1097.35	1993.77	133.85	90.55
DD_Unigene.46065	1084	990.35	1798.66	133.8	90.52
DD_Unigene.45654	1622	1528.35	2774	133.71	90.46
DD_Unigene.45643	2714	2620.35	4755.26	133.69	90.44
DD_Unigene.11132	951	857.35	1555	133.62	90.39
DD_Unigene.12689	2692	2598.35	4712.83	133.62	90.39
DD_Unigene.12221	2304	2210.35	4006.17	133.52	90.33
DD_Unigene.12424	1351	1257.35	2277.34	133.43	90.27
DD_Unigene.45660	1961	1867.35	3380	133.34	90.21
DD_Unigene.37883	3098	3004.35	5432.02	133.19	90.11
DD_Unigene.12762	2089	1995.35	3607.2	133.18	90.1
DD_Unigene.45770	1410	1316.35	2379	133.14	90.07
DD_Unigene.45672	1782	1688.35	3050.78	133.11	90.05
DD_Unigene.45489	1117	1023.35	1848	133.03	90
DD_Unigene.45574	892	798.35	1441	132.97	89.96
DD_Unigene.45825	903	809.35	1460.94	132.98	89.96
DD_Unigene.45539	1580	1486.35	2682	132.93	89.93
DD_Unigene.45601	713	619.4	1117	132.86	89.88
DD_Unigene.40141	1616	1522.35	2744.39	132.8	89.84
DD_Unigene.15040	1872	1778.35	3201.01	132.6	89.71
DD_Unigene.41024	2688	2594.35	4670.05	132.61	89.71
DD_Unigene.29013	968	874.35	1573.45	132.57	89.69
DD_Unigene.45759	1028	934.35	1680.8	132.52	89.65
DD_Unigene.26570	4665	4571.35	8210	132.3	89.51
DD_Unigene.14940	1306	1212.35	2175.56	132.2	89.43
DD_Unigene.11816	1998	1904.35	3416.74	132.17	89.42
DD_Unigene.32792	3212	3118.35	5595.04	132.17	89.42
DD_Unigene.45712	1352	1258.35	2257	132.13	89.39
DD_Unigene.44181	3162	3068.35	5502.68	132.11	89.38
DD_Unigene.31221	528	434.64	778.98	132.04	89.33
DD_Unigene.36194	3159	3065.35	5494.31	132.04	89.33
DD_Unigene.45816	1589	1495.35	2678.21	131.94	89.26
DD_Unigene.35971	5038	4944.35	8852.63	131.9	89.23
DD_Unigene.44864	414	320.92	573.55	131.67	89.08
DD_Unigene.45895	1914	1820.35	3253	131.65	89.06
DD_Unigene.32382	1477	1383.35	2471	131.59	89.02
DD_Unigene.43078	3818	3724.35	6645.47	131.45	88.93
DD_Unigene.45889	927	833.35	1487	131.45	88.93
DD_Unigene.45658	657	563.44	1005.23	131.44	88.92
DD_Unigene.32640	957	863.35	1539	131.32	88.84
DD_Unigene.30079	2798	2704.35	4819.01	131.27	88.81
DD_Unigene.19053	1039	945.35	1682.99	131.15	88.73
DD_Unigene.31968	602	508.51	905	131.11	88.7
DD_Unigene.14347	1924	1830.35	3255.53	131.03	88.64
DD_Unigene.45561	1318	1224.35	2176.13	130.94	88.58
DD_Unigene.37861	1351	1257.35	2234	130.89	88.55
DD_Unigene.45834	1629	1535.35	2720.36	130.53	88.3
DD_Unigene.14561	670	576.43	1021	130.49	88.28
DD_Unigene.45366	1226	1132.35	2005	130.44	88.25
DD_Unigene.35860	2334	2240.35	3966.61	130.43	88.24
DD_Unigene.45747	785	691.36	1224	130.43	88.24
DD_Unigene.19534	1061	967.35	1712.31	130.4	88.22
DD_Unigene.35610	2954	2860.35	5062.11	130.37	88.2
DD_Unigene.45214	989	895.35	1584	130.33	88.17
DD_Unigene.40944	770	676.37	1196.08	130.28	88.14
DD_Unigene.45741	1573	1479.35	2613.86	130.16	88.06
DD_Unigene.14349	3194	3100.35	5473.51	130.05	87.98
DD_Unigene.29943	1460	1366.35	2409.54	129.91	87.89
DD_Unigene.45410	1931	1837.35	3233.91	129.66	87.72
DD_Unigene.14492	1876	1782.35	3135	129.57	87.66
DD_Unigene.45680	2044	1950.35	3427	129.44	87.57
DD_Unigene.45948	1119	1025.35	1800	129.33	87.49
DD_Unigene.45875	771	677.37	1189	129.32	87.48
DD_Unigene.42939	3547	3453.35	6051.8	129.1	87.34
DD_Unigene.24058	2387	2293.35	4007.49	128.73	87.09
DD_Unigene.45471	2027	1933.35	3375.34	128.61	87.01
DD_Unigene.22011	1851	1757.35	3065.73	128.51	86.94
DD_Unigene.45919	927	833.35	1453	128.45	86.9
DD_Unigene.19996	973	879.35	1533.06	128.43	86.89
DD_Unigene.45714	1266	1172.35	2044.02	128.44	86.89
DD_Unigene.14385	1347	1253.35	2182.98	128.31	86.8
DD_Unigene.45462	2150	2056.35	3578.99	128.21	86.74
DD_Unigene.45907	1714	1620.35	2820	128.21	86.74
DD_Unigene.45502	786	692.36	1204	128.11	86.67
DD_Unigene.24861	1539	1445.35	2508.08	127.83	86.48
DD_Unigene.32210	2207	2113.35	3665.68	127.78	86.44
DD_Unigene.13980	1488	1394.35	2418	127.75	86.43
DD_Unigene.13210	1220	1126.35	1953.07	127.74	86.42
DD_Unigene.37135	2898	2804.35	4862.17	127.72	86.41
DD_Unigene.11555	3142	3048.35	5284.99	127.72	86.4
DD_Unigene.45485	2178	2084.35	3613	127.69	86.39
DD_Unigene.41909	649	555.45	962.71	127.69	86.38
DD_Unigene.45728	1255	1161.35	2012.5	127.66	86.36
DD_Unigene.13668	3370	3276.35	5672.61	127.54	86.29
DD_Unigene.41173	1717	1623.35	2810	127.52	86.27
DD_Unigene.45932	2252	2158.35	3729.11	127.28	86.11
DD_Unigene.45623	780	686.37	1185.79	127.28	86.1
DD_Unigene.45819	754	660.38	1140	127.18	86.04
DD_Unigene.39121	885	791.35	1366	127.17	86.03
DD_Unigene.32550	2015	1921.35	3316.01	127.14	86.01
DD_Unigene.31033	1794	1700.35	2932	127.03	85.94
DD_Unigene.11782	1719	1625.35	2801.29	126.97	85.9
DD_Unigene.45918	2220	2126.35	3662	126.87	85.83
DD_Unigene.25430	1964	1870.35	3220	126.83	85.8
DD_Unigene.11515	1365	1271.35	2187.2	126.74	85.74
DD_Unigene.45775	1104	1010.35	1736	126.58	85.63
DD_Unigene.25532	1685	1591.35	2730.08	126.38	85.5
DD_Unigene.45451	1451	1357.35	2327.76	126.34	85.47
DD_Unigene.45844	681	587.42	1007	126.29	85.44
DD_Unigene.45296	2537	2443.35	4187.72	126.26	85.42
DD_Unigene.45493	1782	1688.35	2892.56	126.21	85.38
DD_Unigene.35272	2587	2493.35	4270.53	126.17	85.36
DD_Unigene.32195	750	656.38	1124.03	126.16	85.35
DD_Unigene.45338	1291	1197.35	2050	126.13	85.33
DD_Unigene.45880	1228	1134.35	1940	125.99	85.24
DD_Unigene.42403	1579	1485.35	2539.91	125.97	85.22
DD_Unigene.46180	1240	1146.35	1959.47	125.92	85.19
DD_Unigene.45927	554	460.59	786	125.72	85.05
DD_Unigene.45960	1114	1020.35	1740	125.63	84.99
DD_Unigene.45627	878	784.35	1334.93	125.38	84.82
DD_Unigene.45618	2745	2651.35	4512	125.36	84.81
DD_Unigene.28572	859	765.35	1302.09	125.33	84.79
DD_Unigene.45681	3209	3115.35	5297.33	125.26	84.74
DD_Unigene.30690	1797	1703.35	2895.95	125.25	84.73
DD_Unigene.46119	3472	3378.35	5736.71	125.09	84.63
DD_Unigene.12685	3359	3265.35	5541.02	125.01	84.57
DD_Unigene.45952	1985	1891.35	3207.4	124.93	84.52
DD_Unigene.45916	1254	1160.35	1966.16	124.83	84.45
DD_Unigene.45993	1188	1094.35	1854.13	124.81	84.44
DD_Unigene.45746	1082	988.35	1673.03	124.7	84.36
DD_Unigene.44212	2522	2428.35	4110.22	124.69	84.35
DD_Unigene.38584	981	887.35	1500	124.53	84.25
DD_Unigene.29066	3468	3374.35	5701.32	124.47	84.2
DD_Unigene.42291	3033	2939.35	4966.33	124.47	84.2
DD_Unigene.44069	4738	4644.35	7843.84	124.41	84.17
DD_Unigene.37860	2857	2763.35	4666	124.39	84.15
DD_Unigene.14218	1119	1025.35	1730.3	124.32	84.1
DD_Unigene.14400	1289	1195.35	2016	124.24	84.05
DD_Unigene.41119	1036	942.35	1587	124.07	83.93
DD_Unigene.11649	1378	1284.35	2162.01	124.01	83.89
DD_Unigene.46008	1022	928.35	1561.18	123.89	83.81
DD_Unigene.45999	1585	1491.35	2504	123.69	83.68
DD_Unigene.21428	3348	3254.35	5461.37	123.63	83.64
DD_Unigene.42390	2212	2118.35	3555.09	123.63	83.64
DD_Unigene.45897	1717	1623.35	2724.31	123.63	83.64
DD_Unigene.13982	2649	2555.35	4287.99	123.62	83.63
DD_Unigene.38521	752	658.38	1104	123.53	83.57
DD_Unigene.45620	875	781.35	1309.84	123.5	83.55
DD_Unigene.43192	2348	2254.35	3776.85	123.42	83.5
DD_Unigene.45817	825	731.36	1224.99	123.39	83.48
DD_Unigene.45415	1044	950.35	1591.03	123.33	83.44
DD_Unigene.45372	831	737.35	1234	123.29	83.41
DD_Unigene.45753	1976	1882.35	3149	123.24	83.37
DD_Unigene.37245	946	852.35	1422	122.9	83.15
DD_Unigene.34754	1931	1837.35	3064.12	122.85	83.11
DD_Unigene.45688	1827	1733.35	2889	122.78	83.07
DD_Unigene.37792	775	681.37	1135	122.72	83.02
DD_Unigene.46054	1253	1159.35	1931.05	122.7	83.01
DD_Unigene.11561	809	715.36	1191	122.65	82.98
DD_Unigene.25123	1584	1490.35	2480.18	122.59	82.94
DD_Unigene.29456	457	363.8	605	122.52	82.89
DD_Unigene.35264	1396	1302.35	2164	122.41	82.81
DD_Unigene.33230	1313	1219.35	2023.99	122.28	82.73
DD_Unigene.45917	900	806.35	1337.55	122.2	82.67
DD_Unigene.13455	797	703.36	1166.54	122.18	82.66
DD_Unigene.45749	954	860.35	1427	122.19	82.66
DD_Unigene.45909	2738	2644.35	4385	122.16	82.64
DD_Unigene.20975	2271	2177.35	3606.34	122.01	82.55
DD_Unigene.42066	981	887.35	1469.47	122	82.53
DD_Unigene.11508	1839	1745.35	2888.16	121.9	82.47
DD_Unigene.45617	1658	1564.35	2587.96	121.87	82.45
DD_Unigene.45763	1532	1438.35	2379.25	121.86	82.44
DD_Unigene.24530	2390	2296.35	3795	121.74	82.36
DD_Unigene.14128	1832	1738.35	2872.01	121.71	82.34
DD_Unigene.29945	2726	2632.35	4346.66	121.64	82.29
DD_Unigene.45547	1434	1340.35	2213.18	121.64	82.29
DD_Unigene.36502	2207	2113.35	3488.68	121.61	82.27
DD_Unigene.30655	1370	1276.35	2106.39	121.58	82.25
DD_Unigene.45934	2048	1954.35	3224.37	121.54	82.22
DD_Unigene.45888	1763	1669.35	2753.56	121.51	82.21
DD_Unigene.15004	1504	1410.35	2326.19	121.51	82.2
DD_Unigene.20627	1075	981.35	1617	121.39	82.12
DD_Unigene.23224	3563	3469.35	5716.47	121.38	82.12
DD_Unigene.45391	867	773.35	1274	121.36	82.1
DD_Unigene.25248	1239	1145.35	1885.05	121.25	82.03
DD_Unigene.45885	1948	1854.35	3051	121.21	82
DD_Unigene.25720	2286	2192.35	3606.94	121.2	81.99
DD_Unigene.14702	1111	1017.35	1673.06	121.15	81.96
DD_Unigene.32787	1165	1071.35	1761	121.09	81.92
DD_Unigene.45859	892	798.35	1312	121.07	81.9
DD_Unigene.13583	1300	1206.35	1981.98	121.03	81.88
DD_Unigene.45874	3802	3708.35	6085.93	120.9	81.79
DD_Unigene.12888	620	526.49	863	120.76	81.7
DD_Unigene.45536	1119	1025.35	1680.95	120.77	81.7
DD_Unigene.13068	1708	1614.35	2643.34	120.62	81.6
DD_Unigene.40679	3516	3422.35	5601.31	120.57	81.57
DD_Unigene.13780	1403	1309.35	2141	120.46	81.49
DD_Unigene.45833	1454	1360.35	2223.98	120.44	81.48
DD_Unigene.45608	727	633.39	1035	120.38	81.44
DD_Unigene.45446	1421	1327.35	2168.12	120.33	81.41
DD_Unigene.45684	710	616.4	1006	120.24	81.34
DD_Unigene.45884	507	413.68	675	120.21	81.33
DD_Unigene.45732	614	520.49	848	120.03	81.2
DD_Unigene.46056	1029	935.35	1522	119.87	81.1
DD_Unigene.45600	718	624.39	1015	119.76	81.02
DD_Unigene.45967	1352	1258.35	2042.27	119.56	80.89
DD_Unigene.20714	1014	920.35	1493	119.51	80.85
DD_Unigene.11579	1245	1151.35	1866	119.39	80.77
DD_Unigene.38311	3458	3364.35	5450.97	119.36	80.75
DD_Unigene.45713	1865	1771.35	2870.03	119.36	80.75
DD_Unigene.36033	1823	1729.35	2797.36	119.16	80.62
DD_Unigene.39901	612	518.5	838	119.07	80.55
DD_Unigene.12273	1181	1087.35	1757.08	119.04	80.54
DD_Unigene.46068	1146	1052.35	1700	119.01	80.51
DD_Unigene.46148	748	654.38	1057	119	80.5
DD_Unigene.38096	2689	2595.35	4191.79	118.98	80.49
DD_Unigene.11400	2566	2472.35	3992.63	118.97	80.48
DD_Unigene.24780	1680	1586.35	2559.33	118.85	80.41
DD_Unigene.40692	8054	7960.35	12840.2	118.82	80.39
DD_Unigene.45636	1466	1372.35	2211	118.69	80.29
DD_Unigene.13419	1205	1111.35	1788	118.52	80.18
DD_Unigene.45670	689	595.41	956	118.29	80.02
DD_Unigene.42884	694	600.41	962.99	118.16	79.94
DD_Unigene.45754	1010	916.35	1469.32	118.12	79.91
DD_Unigene.45865	721	627.39	1004	117.89	79.76
DD_Unigene.45701	2508	2414.35	3857.56	117.7	79.63
DD_Unigene.45603	805	711.36	1136	117.65	79.59
DD_Unigene.34271	1344	1250.35	1996.43	117.63	79.58
DD_Unigene.41582	4823	4729.35	7551.43	117.62	79.58
DD_Unigene.45661	609	515.5	823	117.62	79.57
DD_Unigene.45791	2492	2398.35	3827.75	117.57	79.54
DD_Unigene.45581	1519	1425.35	2273.97	117.53	79.51
DD_Unigene.25712	2106	2012.35	3207.93	117.43	79.45
DD_Unigene.33561	1248	1154.35	1840	117.43	79.44
DD_Unigene.45793	2654	2560.35	4080.22	117.4	79.42
DD_Unigene.30310	402	308.95	492	117.33	79.37
DD_Unigene.35764	1837	1743.35	2776.55	117.33	79.37
DD_Unigene.12240	3228	3134.35	4990.69	117.3	79.35
DD_Unigene.40703	691	597.41	950	117.15	79.26
DD_Unigene.45638	1245	1151.35	1830.34	117.11	79.23
DD_Unigene.20639	2135	2041.35	3244.94	117.1	79.22
DD_Unigene.45789	2473	2379.35	3778.01	116.97	79.13
DD_Unigene.46043	1133	1039.35	1650	116.95	79.12
DD_Unigene.12537	1653	1559.35	2472.02	116.78	79.01
DD_Unigene.37642	1177	1083.35	1714.45	116.58	78.87
DD_Unigene.10981	785	691.36	1093.1	116.48	78.8
DD_Unigene.37052	1725	1631.35	2577.98	116.42	78.76
DD_Unigene.46052	1518	1424.35	2250.57	116.4	78.75
DD_Unigene.21827	1906	1812.35	2863.23	116.38	78.74
DD_Unigene.26093	3572	3478.35	5495.95	116.4	78.74
DD_Unigene.10486	666	572.43	904	116.34	78.71
DD_Unigene.13409	1303	1209.35	1909.89	116.34	78.71
DD_Unigene.45540	1412	1318.35	2079.27	116.19	78.6
DD_Unigene.43000	1324	1230.35	1938.09	116.04	78.51
DD_Unigene.39838	2262	2168.35	3411.78	115.91	78.42
DD_Unigene.11667	1533	1439.35	2264	115.87	78.39
DD_Unigene.22288	1012	918.35	1444.34	115.86	78.38
DD_Unigene.32292	2346	2252.35	3541.43	115.83	78.36
DD_Unigene.46045	2260	2166.35	3403	115.72	78.29
DD_Unigene.31616	1690	1596.35	2506.29	115.66	78.25
DD_Unigene.46071	2991	2897.35	4547.01	115.61	78.21
DD_Unigene.45560	871	777.35	1219	115.52	78.16
DD_Unigene.45807	656	562.44	882	115.53	78.16
DD_Unigene.45614	1130	1036.35	1624.02	115.44	78.1
DD_Unigene.46059	1677	1583.35	2478	115.29	78
DD_Unigene.22712	897	803.35	1256.57	115.23	77.96
DD_Unigene.20108	1873	1779.35	2778.93	115.05	77.83
DD_Unigene.45077	2915	2821.35	4404	114.99	77.79
DD_Unigene.45794	1865	1771.35	2763	114.91	77.74
DD_Unigene.12323	1598	1504.35	2345.67	114.87	77.71
DD_Unigene.35826	1505	1411.35	2200.06	114.84	77.69
DD_Unigene.45230	2224	2130.35	3321	114.84	77.69
DD_Unigene.45270	1554	1460.35	2273.99	114.71	77.61
DD_Unigene.40240	1206	1112.35	1731.88	114.7	77.6
DD_Unigene.38147	3192	3098.35	4822.33	114.66	77.57
DD_Unigene.9950	1045	951.35	1480	114.61	77.53
DD_Unigene.45950	1754	1660.35	2582	114.56	77.5
DD_Unigene.45924	1738	1644.35	2556	114.51	77.47
DD_Unigene.32913	2167	2073.35	3218.73	114.36	77.37
DD_Unigene.44690	665	571.43	887	114.35	77.36
DD_Unigene.38799	3618	3524.35	5468.45	114.3	77.33
DD_Unigene.45641	1380	1286.35	1996	114.31	77.33
DD_Unigene.22035	887	793.35	1230.61	114.27	77.31
DD_Unigene.10767	1729	1635.35	2530.96	114.01	77.13
DD_Unigene.37567	3650	3556.35	5503.36	114	77.12
DD_Unigene.31972	1939	1845.35	2855.35	113.99	77.11
DD_Unigene.46027	1264	1170.35	1810	113.93	77.08
DD_Unigene.10963	706	612.4	947	113.92	77.07
DD_Unigene.45898	1581	1487.35	2299.54	113.9	77.05
DD_Unigene.36143	633	539.47	833	113.76	76.96
DD_Unigene.46129	1975	1881.35	2905.01	113.75	76.95
DD_Unigene.17286	3296	3202.35	4943.02	113.71	76.93
DD_Unigene.37574	1762	1668.35	2574	113.66	76.89
DD_Unigene.31495	2884	2790.35	4302.94	113.6	76.85
DD_Unigene.46110	2139	2045.35	3151.9	113.52	76.8
DD_Unigene.29021	1666	1572.35	2422.13	113.48	76.77
DD_Unigene.46080	2303	2209.35	3403.06	113.47	76.76
DD_Unigene.46016	1097	1003.35	1545.17	113.45	76.75
DD_Unigene.28815	1111	1017.35	1565	113.33	76.67
DD_Unigene.46018	1867	1773.35	2727.94	113.32	76.66
DD_Unigene.45598	808	714.36	1098	113.23	76.61
DD_Unigene.19983	725	631.39	969.96	113.18	76.57
DD_Unigene.46031	1208	1114.35	1711.86	113.17	76.56
DD_Unigene.10675	760	666.37	1023	113.1	76.51
DD_Unigene.10664	2085	1991.35	3051.11	112.87	76.36
DD_Unigene.46265	1578	1484.35	2274.05	112.86	76.35
DD_Unigene.41384	973	879.35	1346.69	112.82	76.33
DD_Unigene.32594	3817	3723.35	5701.92	112.81	76.32
DD_Unigene.46238	1017	923.35	1414	112.82	76.32
DD_Unigene.46014	651	557.45	853	112.73	76.26
DD_Unigene.45920	1520	1426.35	2182.12	112.7	76.25
DD_Unigene.35167	3282	3188.35	4875.83	112.66	76.21
DD_Unigene.20992	546	452.6	692	112.64	76.2
DD_Unigene.32053	2009	1915.35	2927.66	112.6	76.18
DD_Unigene.46061	881	787.35	1203.36	112.59	76.17
DD_Unigene.45689	2811	2717.35	4149.04	112.48	76.09
DD_Unigene.20269	2680	2586.35	3946.81	112.42	76.05
DD_Unigene.35478	3674	3580.35	5462.87	112.4	76.04
DD_Unigene.35840	6654	6560.35	9993.38	112.22	75.92
DD_Unigene.46383	956	862.35	1312	112.08	75.83
DD_Unigene.12198	1759	1665.35	2532.78	112.04	75.8
DD_Unigene.45928	959	865.35	1315.9	112.03	75.79
DD_Unigene.40674	1158	1064.35	1618	111.99	75.76
DD_Unigene.45827	920	826.35	1255	111.88	75.69
DD_Unigene.33637	1681	1587.35	2410.03	111.85	75.67
DD_Unigene.25520	608	514.5	780	111.69	75.56
DD_Unigene.31994	756	662.37	1004.21	111.69	75.56
DD_Unigene.14679	2207	2113.35	3201.29	111.59	75.49
DD_Unigene.11677	2401	2307.35	3489.7	111.42	75.38
DD_Unigene.45867	2391	2297.35	3475	111.43	75.38
DD_Unigene.30242	916	822.35	1243.05	111.36	75.34
DD_Unigene.11658	1962	1868.35	2822.99	111.31	75.3
DD_Unigene.21252	1793	1699.35	2566.97	111.28	75.28
DD_Unigene.27147	2459	2365.35	3572	111.25	75.26
DD_Unigene.43836	2484	2390.35	3607.73	111.18	75.22
DD_Unigene.34013	4911	4817.35	7269.96	111.17	75.21
DD_Unigene.45841	1223	1129.35	1704.01	111.15	75.2
DD_Unigene.45853	698	604.41	912	111.16	75.2
DD_Unigene.46036	2063	1969.35	2971.23	111.14	75.19
DD_Unigene.23886	2166	2072.35	3125	111.09	75.15
DD_Unigene.11153	738	644.38	970	110.9	75.02
DD_Unigene.46107	839	745.35	1121	110.8	74.96
DD_Unigene.45890	676	582.42	874.8	110.65	74.86
DD_Unigene.12382	1878	1784.35	2679	110.6	74.83
DD_Unigene.36517	2026	1932.35	2899.11	110.52	74.77
DD_Unigene.33984	3112	3018.35	4525.01	110.44	74.71
DD_Unigene.38138	632	538.47	807	110.41	74.7
DD_Unigene.40418	1785	1691.35	2533.01	110.33	74.64
DD_Unigene.42048	4079	3985.35	5963.85	110.24	74.58
DD_Unigene.45765	1750	1656.35	2478	110.21	74.56
DD_Unigene.32545	1351	1257.35	1880	110.15	74.52
DD_Unigene.41334	728	634.39	948.5	110.15	74.52
DD_Unigene.45690	1752	1658.35	2479	110.12	74.5
DD_Unigene.45881	1468	1374.35	2053.11	110.05	74.45
DD_Unigene.45513	1940	1846.35	2757.93	110.04	74.44
DD_Unigene.44317	1597	1503.35	2241.34	109.83	74.3
DD_Unigene.45535	1350	1256.35	1872.98	109.83	74.3
DD_Unigene.34405	2501	2407.35	3586.34	109.74	74.24
DD_Unigene.38744	1943	1849.35	2754.01	109.7	74.22
DD_Unigene.45782	1502	1408.35	2097	109.69	74.21
DD_Unigene.45808	862	768.35	1143.99	109.69	74.21
DD_Unigene.20776	1150	1056.35	1572.52	109.67	74.19
DD_Unigene.45977	759	665.37	990	109.61	74.16
DD_Unigene.11560	2407	2313.35	3440.98	109.58	74.13
DD_Unigene.10992	1562	1468.35	2183.07	109.53	74.1
DD_Unigene.44366	4012	3918.35	5825.49	109.52	74.09
DD_Unigene.46154	2207	2113.35	3137	109.35	73.98
DD_Unigene.45894	1723	1629.35	2418	109.32	73.96
DD_Unigene.32780	1044	950.35	1410.04	109.3	73.95
DD_Unigene.35663	1683	1589.35	2356	109.2	73.88
DD_Unigene.14469	1699	1605.35	2379.43	109.19	73.87
DD_Unigene.31889	1162	1068.35	1583.21	109.17	73.86
DD_Unigene.35441	2852	2758.35	4086.72	109.14	73.84
DD_Unigene.31844	1944	1850.35	2741	109.13	73.83
DD_Unigene.45797	2115	2021.35	2992.7	109.07	73.79
DD_Unigene.46217	1614	1520.35	2251	109.07	73.79
DD_Unigene.36009	884	790.35	1169.92	109.05	73.77
DD_Unigene.31788	1631	1537.35	2275	109.01	73.75
DD_Unigene.46344	693	599.41	886	108.89	73.67
DD_Unigene.46372	1587	1493.35	2207.3	108.89	73.66
DD_Unigene.19718	1948	1854.35	2738.4	108.79	73.6
DD_Unigene.12019	1819	1725.35	2547	108.75	73.57
DD_Unigene.36738	3473	3379.35	4988.48	108.74	73.57
DD_Unigene.32507	779	685.37	1011	108.67	73.52
DD_Unigene.45946	1411	1317.35	1943.01	108.66	73.51
DD_Unigene.39159	551	457.59	673.86	108.49	73.4
DD_Unigene.46032	1777	1683.35	2476	108.36	73.31
DD_Unigene.12622	907	813.35	1196	108.33	73.29
DD_Unigene.11220	838	744.35	1093	108.18	73.18
DD_Unigene.45506	1565	1471.35	2159.99	108.15	73.16
DD_Unigene.45963	1514	1420.35	2085	108.14	73.16
DD_Unigene.25947	582	488.54	717	108.12	73.15
DD_Unigene.46227	2540	2446.35	3586.99	108.01	73.07
DD_Unigene.33842	1080	986.35	1446	108	73.06
DD_Unigene.12449	992	898.35	1316	107.92	73.01
DD_Unigene.45764	822	728.36	1067	107.92	73.01
DD_Unigene.11586	568	474.56	694.84	107.87	72.98
DD_Unigene.11507	1835	1741.35	2546	107.71	72.87
DD_Unigene.45872	2142	2048.35	2994.86	107.71	72.87
DD_Unigene.46190	2053	1959.35	2865	107.72	72.87
DD_Unigene.31365	1685	1591.35	2325	107.63	72.81
DD_Unigene.24576	1259	1165.35	1701.87	107.58	72.78
DD_Unigene.29461	1199	1105.35	1614.03	107.57	72.77
DD_Unigene.11987	2832	2738.35	3997.06	107.53	72.75
DD_Unigene.45901	865	771.35	1125.95	107.54	72.75
DD_Unigene.46069	1506	1412.35	2060.99	107.5	72.73
DD_Unigene.41514	1880	1786.35	2604.83	107.42	72.67
DD_Unigene.32695	2790	2696.35	3930.61	107.39	72.65
DD_Unigene.9908	685	591.42	862	107.38	72.64
DD_Unigene.14187	909	815.35	1188	107.34	72.62
DD_Unigene.36031	1596	1502.35	2186	107.19	72.52
DD_Unigene.45979	754	660.38	960	107.1	72.45
DD_Unigene.45578	1403	1309.35	1902.59	107.05	72.42
DD_Unigene.25571	1058	964.35	1401	107.03	72.41
DD_Unigene.11209	929	835.35	1213.12	106.98	72.38
DD_Unigene.12814	1495	1401.35	2035.13	106.99	72.38
DD_Unigene.43126	1332	1238.35	1798	106.96	72.36
DD_Unigene.45633	1922	1828.35	2653	106.89	72.32
DD_Unigene.46002	2456	2362.35	3428.01	106.9	72.32
DD_Unigene.46067	770	676.37	981	106.85	72.29
DD_Unigene.11967	2015	1921.35	2786.58	106.84	72.28
DD_Unigene.46210	2423	2329.35	3378	106.83	72.27
DD_Unigene.11368	1396	1302.35	1887.02	106.74	72.21
DD_Unigene.45615	1158	1064.35	1541.93	106.72	72.2
DD_Unigene.45976	943	849.35	1230	106.69	72.17
DD_Unigene.45545	1585	1491.35	2156.78	106.54	72.08
DD_Unigene.30238	3466	3372.35	4875.19	106.49	72.05
DD_Unigene.46141	1699	1605.35	2321	106.51	72.05
DD_Unigene.46049	1424	1330.35	1922.4	106.45	72.02
DD_Unigene.46096	2716	2622.35	3787	106.38	71.97
DD_Unigene.37775	1213	1119.35	1615.01	106.29	71.91
DD_Unigene.43847	2018	1924.35	2775.32	106.24	71.88
DD_Unigene.45811	735	641.38	925	106.25	71.88
DD_Unigene.11031	801	707.36	1020	106.23	71.87
DD_Unigene.13147	775	681.37	982	106.18	71.83
DD_Unigene.45842	993	899.35	1296.13	106.17	71.83
DD_Unigene.34805	1700	1606.35	2314.37	106.14	71.8
DD_Unigene.40085	425	331.88	478	106.11	71.79
DD_Unigene.42799	1928	1834.35	2640.99	106.06	71.75
DD_Unigene.46072	1779	1685.35	2426	106.04	71.74
DD_Unigene.11029	2717	2623.35	3775.38	106.02	71.72
DD_Unigene.22247	1546	1452.35	2086.67	105.84	71.6
DD_Unigene.44021	2145	2051.35	2946.54	105.81	71.59
DD_Unigene.45973	659	565.44	812	105.8	71.57
DD_Unigene.26538	1710	1616.35	2317.1	105.61	71.44
DD_Unigene.46278	607	513.5	736	105.59	71.44
DD_Unigene.45685	1178	1084.35	1552.99	105.51	71.38
DD_Unigene.45915	756	662.37	948	105.44	71.33
DD_Unigene.13787	1836	1742.35	2492	105.36	71.28
DD_Unigene.21309	2395	2301.35	3289.88	105.31	71.24
DD_Unigene.45591	2023	1929.35	2755	105.19	71.17
DD_Unigene.45725	1095	1001.35	1429.98	105.2	71.17
DD_Unigene.30794	1005	911.35	1301	105.17	71.15
DD_Unigene.11505	3093	2999.35	4280.72	105.14	71.13
DD_Unigene.9944	765	671.37	958	105.12	71.12
DD_Unigene.45802	1800	1706.35	2433.06	105.04	71.06
DD_Unigene.45965	858	764.35	1089	104.96	71.01
DD_Unigene.23217	2079	1985.35	2823.18	104.76	70.87
DD_Unigene.46173	3013	2919.35	4150.45	104.73	70.85
DD_Unigene.46163	1993	1899.35	2699.78	104.71	70.84
DD_Unigene.45766	748	654.38	930	104.7	70.83
DD_Unigene.14691	2387	2293.35	3256.61	104.61	70.77
DD_Unigene.32391	578	484.55	688	104.61	70.77
DD_Unigene.11108	1027	933.35	1325	104.58	70.75
DD_Unigene.45737	3054	2960.35	4199.29	104.5	70.69
DD_Unigene.45805	719	625.39	887	104.49	70.69
DD_Unigene.32566	1267	1173.35	1661.99	104.35	70.59
DD_Unigene.46064	863	769.35	1088.98	104.28	70.55
DD_Unigene.37730	1253	1159.35	1640.92	104.27	70.54
DD_Unigene.45846	2320	2226.35	3149.28	104.21	70.5
DD_Unigene.46472	1007	913.35	1292.02	104.21	70.5
DD_Unigene.31798	2937	2843.35	4021.92	104.2	70.49
DD_Unigene.46000	2992	2898.35	4098.03	104.16	70.47
DD_Unigene.30103	3763	3669.35	5185.41	104.1	70.43
DD_Unigene.46025	1739	1645.35	2325	104.1	70.42
DD_Unigene.36183	3371	3277.35	4627.79	104.02	70.37
DD_Unigene.32503	2271	2177.35	3074	104	70.36
DD_Unigene.45616	2628	2534.35	3578	104	70.36
DD_Unigene.35475	1153	1059.35	1494	103.89	70.29
DD_Unigene.46053	866	772.35	1089.01	103.87	70.27
DD_Unigene.14653	1003	909.35	1282	103.86	70.26
DD_Unigene.11671	861	767.35	1080.92	103.77	70.21
DD_Unigene.20996	1410	1316.35	1854.41	103.78	70.21
DD_Unigene.22398	1226	1132.35	1595.23	103.78	70.21
DD_Unigene.22964	3462	3368.35	4744.49	103.76	70.2
DD_Unigene.19790	3609	3515.35	4951.14	103.75	70.19
DD_Unigene.21143	657	563.44	793.54	103.76	70.19
DD_Unigene.46012	1611	1517.35	2137	103.75	70.19
DD_Unigene.45990	2111	2017.35	2840.8	103.74	70.18
DD_Unigene.11488	4820	4726.35	6650.41	103.66	70.12
DD_Unigene.11640	1855	1761.35	2477.83	103.63	70.11
DD_Unigene.30558	4036	3942.35	5545.94	103.63	70.11
DD_Unigene.41729	831	737.35	1037	103.61	70.09
DD_Unigene.14908	3985	3891.35	5470.83	103.57	70.07
DD_Unigene.46393	706	612.4	860.87	103.56	70.06
DD_Unigene.46300	1216	1122.35	1577	103.51	70.03
DD_Unigene.46176	2001	1907.35	2676	103.35	69.92
DD_Unigene.45848	1066	972.35	1364	103.34	69.91
DD_Unigene.45393	1631	1537.35	2156	103.31	69.89
DD_Unigene.45995	1172	1078.35	1511	103.23	69.83
DD_Unigene.45991	1002	908.35	1271	103.08	69.74
DD_Unigene.25900	1495	1401.35	1960	103.04	69.71
DD_Unigene.37670	1844	1750.35	2448	103.03	69.7
DD_Unigene.32441	2912	2818.35	3940.36	102.99	69.68
DD_Unigene.11459	689	595.41	832	102.94	69.64
DD_Unigene.46166	976	882.35	1233	102.95	69.64
DD_Unigene.46337	2273	2179.35	3044.76	102.92	69.63
DD_Unigene.11620	3094	3000.35	4190.88	102.9	69.61
DD_Unigene.46171	1447	1353.35	1888	102.77	69.53
DD_Unigene.22200	1470	1376.35	1919	102.71	69.49
DD_Unigene.44281	2315	2221.35	3095.04	102.64	69.44
DD_Unigene.46380	1041	947.35	1320.01	102.65	69.44
DD_Unigene.45974	2367	2273.35	3164	102.53	69.36
DD_Unigene.45554	775	681.37	948	102.5	69.34
DD_Unigene.35690	801	707.36	984	102.48	69.33
DD_Unigene.30701	1231	1137.35	1582	102.47	69.32
DD_Unigene.45938	981	887.35	1234	102.45	69.31
DD_Unigene.46392	771	677.37	942	102.45	69.31
DD_Unigene.46103	702	608.4	846	102.44	69.3
DD_Unigene.37667	1978	1884.35	2618.09	102.35	69.24
DD_Unigene.45837	1067	973.35	1352	102.33	69.23
DD_Unigene.22370	2438	2344.35	3256.06	102.32	69.22
DD_Unigene.46218	2439	2345.35	3255	102.24	69.17
DD_Unigene.46060	2097	2003.35	2780	102.23	69.16
DD_Unigene.22189	1239	1145.35	1589	102.2	69.14
DD_Unigene.32263	5216	5122.35	7103.89	102.16	69.12
DD_Unigene.45792	1003	909.35	1260.98	102.16	69.11
DD_Unigene.35169	1875	1781.35	2470	102.15	69.1
DD_Unigene.11268	1388	1294.35	1793	102.05	69.04
DD_Unigene.46330	1047	953.35	1320	102	69.01
DD_Unigene.46115	1515	1421.35	1967	101.95	68.97
DD_Unigene.35594	1456	1362.35	1883.08	101.83	68.89
DD_Unigene.43465	731	637.39	881	101.83	68.89
DD_Unigene.10462	2324	2230.35	3080.38	101.74	68.83
DD_Unigene.15067	3157	3063.35	4229.32	101.71	68.81
DD_Unigene.45964	2903	2809.35	3876.07	101.64	68.76
DD_Unigene.45955	844	750.35	1034.9	101.61	68.74
DD_Unigene.45544	661	567.44	782	101.53	68.69
DD_Unigene.11334	352	259.13	357	101.5	68.67
DD_Unigene.30675	1303	1209.35	1666	101.49	68.66
DD_Unigene.32394	2858	2764.35	3805.74	101.42	68.61
DD_Unigene.46276	1033	939.35	1292.97	101.4	68.6
DD_Unigene.46076	983	889.35	1224	101.39	68.59
DD_Unigene.12210	1676	1582.35	2177.06	101.35	68.57
DD_Unigene.25723	835	741.35	1020	101.36	68.57
DD_Unigene.46401	1422	1328.35	1827	101.32	68.55
DD_Unigene.46101	2105	2011.35	2760.01	101.09	68.39
DD_Unigene.38123	2703	2609.35	3578.14	101.02	68.34
DD_Unigene.45776	2902	2808.35	3848.83	100.96	68.3
DD_Unigene.45940	1858	1764.35	2418	100.96	68.3
DD_Unigene.31818	694	600.41	822.67	100.94	68.29
DD_Unigene.37662	1642	1548.35	2121.53	100.94	68.29
DD_Unigene.46282	3304	3210.35	4398.58	100.93	68.28
DD_Unigene.12256	2356	2262.35	3096	100.81	68.2
DD_Unigene.46253	877	783.35	1072	100.82	68.2
DD_Unigene.29993	565	471.57	645	100.77	68.17
DD_Unigene.46199	1758	1664.35	2275	100.7	68.12
DD_Unigene.33707	1733	1639.35	2240.05	100.66	68.1
DD_Unigene.42292	4806	4712.35	6437.83	100.64	68.09
DD_Unigene.46134	967	873.35	1192.98	100.63	68.08
DD_Unigene.10001	1728	1634.35	2231.99	100.61	68.06
DD_Unigene.46557	1069	975.35	1332.02	100.61	68.06
DD_Unigene.22694	696	602.41	821.86	100.51	68
DD_Unigene.32307	3683	3589.35	4893.19	100.43	67.94
DD_Unigene.46172	962	868.35	1183.69	100.42	67.94
DD_Unigene.40564	3339	3245.35	4422.24	100.38	67.91
DD_Unigene.45227	877	783.35	1067.35	100.38	67.91
DD_Unigene.46221	1017	923.35	1258	100.37	67.9
DD_Unigene.41555	3451	3357.35	4572.17	100.32	67.87
DD_Unigene.11265	2037	1943.35	2645.87	100.3	67.85
DD_Unigene.31180	3205	3111.35	4236	100.29	67.85
DD_Unigene.35896	3194	3100.35	4217.75	100.22	67.8
DD_Unigene.43201	4132	4038.35	5493.82	100.22	67.8
DD_Unigene.32742	1514	1420.35	1931.97	100.2	67.79
DD_Unigene.45611	770	676.37	919	100.1	67.72
DD_Unigene.46346	1252	1158.35	1573	100.04	67.68
DD_Unigene.46202	610	516.5	701	99.99	67.64
DD_Unigene.26168	1506	1412.35	1916.38	99.96	67.62
DD_Unigene.45936	1477	1383.35	1877	99.96	67.62
DD_Unigene.46079	2873	2779.35	3769.95	99.92	67.6
DD_Unigene.19549	2608	2514.35	3408.98	99.88	67.57
DD_Unigene.35638	3925	3831.35	5194.5	99.88	67.57
DD_Unigene.11163	776	682.37	925.02	99.87	67.56
DD_Unigene.29516	1860	1766.35	2394	99.84	67.55
DD_Unigene.33798	3503	3409.35	4617.01	99.76	67.49
DD_Unigene.40661	6456	6362.35	8616.61	99.77	67.49
DD_Unigene.43711	2102	2008.35	2718.98	99.73	67.47
DD_Unigene.43670	2321	2227.35	3013.51	99.67	67.43
DD_Unigene.43892	1563	1469.35	1987.04	99.62	67.4
DD_Unigene.41782	2149	2055.35	2777.34	99.54	67.34
DD_Unigene.14518	1178	1084.35	1464.12	99.47	67.29
DD_Unigene.40665	3981	3887.35	5248.18	99.45	67.28
DD_Unigene.13299	1370	1276.35	1721.66	99.37	67.23
DD_Unigene.45773	892	798.35	1077	99.38	67.23
DD_Unigene.45893	3126	3032.35	4089.99	99.36	67.22
DD_Unigene.46361	1997	1903.35	2565	99.28	67.16
DD_Unigene.46272	1196	1102.35	1484	99.17	67.09
DD_Unigene.33545	2541	2447.35	3293.67	99.14	67.07
DD_Unigene.15035	2000	1906.35	2565	99.12	67.06
DD_Unigene.23830	3064	2970.35	3994	99.05	67.01
DD_Unigene.46073	2247	2153.35	2894	99.01	66.98
DD_Unigene.46315	1126	1032.35	1387.05	98.98	66.96
DD_Unigene.30549	2952	2858.35	3839.87	98.96	66.95
DD_Unigene.28672	850	756.35	1015	98.86	66.88
DD_Unigene.46063	1091	997.35	1338.35	98.86	66.88
DD_Unigene.32466	2096	2002.35	2686.78	98.85	66.87
DD_Unigene.23202	2491	2397.35	3215.91	98.82	66.85
DD_Unigene.44211	1959	1865.35	2502.14	98.82	66.85
DD_Unigene.29378	1816	1722.35	2309.92	98.8	66.84
DD_Unigene.45868	5332	5238.35	7025.73	98.8	66.84
DD_Unigene.38947	1654	1560.35	2091.44	98.74	66.8
DD_Unigene.46702	610	516.5	692	98.7	66.78
DD_Unigene.36448	3084	2990.35	4002.65	98.6	66.71
DD_Unigene.12162	2999	2905.35	3882.67	98.45	66.6
DD_Unigene.13941	2929	2835.35	3787.01	98.39	66.56
DD_Unigene.33909	1710	1616.35	2158.51	98.38	66.55
DD_Unigene.32390	707	613.4	818.81	98.34	66.53
DD_Unigene.27746	2505	2411.35	3218.51	98.33	66.52
DD_Unigene.45717	783	689.37	920	98.32	66.51
DD_Unigene.46374	2058	1964.35	2621	98.29	66.5
DD_Unigene.46083	2063	1969.35	2627	98.27	66.48
DD_Unigene.38748	1442	1348.35	1798.34	98.25	66.47
DD_Unigene.46560	1077	983.35	1311	98.22	66.44
DD_Unigene.46044	2347	2253.35	3002.04	98.14	66.4
DD_Unigene.46581	644	550.46	732.87	98.09	66.36
DD_Unigene.36047	2099	2005.35	2669.95	98.08	66.35
DD_Unigene.46023	914	820.35	1092.05	98.07	66.35
DD_Unigene.43551	3025	2931.35	3902.19	98.06	66.34
DD_Unigene.13814	1608	1514.35	2015.44	98.04	66.33
DD_Unigene.36071	2399	2305.35	3066.01	97.97	66.28
DD_Unigene.35730	2061	1967.35	2614	97.88	66.22
DD_Unigene.43943	2420	2326.35	3090.96	97.88	66.22
DD_Unigene.45784	1611	1517.35	2016.02	97.88	66.22
DD_Unigene.11475	2666	2572.35	3416.8	97.85	66.2
DD_Unigene.39161	2739	2645.35	3514	97.86	66.2
DD_Unigene.30948	2875	2781.35	3694	97.84	66.19
DD_Unigene.46099	1467	1373.35	1824.01	97.84	66.19
DD_Unigene.26673	2751	2657.35	3528	97.8	66.17
DD_Unigene.46270	2738	2644.35	3510	97.78	66.15
DD_Unigene.12754	1497	1403.35	1862.07	97.75	66.13
DD_Unigene.46207	864	770.35	1022	97.74	66.12
DD_Unigene.13804	2529	2435.35	3229.97	97.7	66.1
DD_Unigene.41907	5505	5411.35	7174.25	97.66	66.07
DD_Unigene.45718	6034	5940.35	7875	97.66	66.07
DD_Unigene.12996	895	801.35	1062	97.63	66.05
DD_Unigene.46231	1596	1502.35	1991	97.63	66.05
DD_Unigene.10405	1471	1377.35	1825	97.61	66.04
DD_Unigene.37575	2467	2373.35	3143.02	97.56	66
DD_Unigene.35564	3438	3344.35	4423.94	97.45	65.92
DD_Unigene.46353	1042	948.35	1254.32	97.44	65.92
DD_Unigene.14164	1562	1468.35	1941	97.38	65.88
DD_Unigene.25318	923	829.35	1096.02	97.36	65.86
DD_Unigene.46089	2295	2201.35	2908	97.31	65.84
DD_Unigene.32670	2571	2477.35	3270.78	97.26	65.8
DD_Unigene.46001	1563	1469.35	1939	97.21	65.77
DD_Unigene.11717	1495	1401.35	1849.1	97.21	65.76
DD_Unigene.46271	1073	979.35	1292.25	97.21	65.76
DD_Unigene.41111	2004	1910.35	2519.84	97.17	65.74
DD_Unigene.42130	2143	2049.35	2702.56	97.15	65.72
DD_Unigene.29983	2102	2008.35	2646.89	97.09	65.68
DD_Unigene.46373	2413	2319.35	3056.07	97.07	65.67
DD_Unigene.29968	2234	2140.35	2819.21	97.03	65.64
DD_Unigene.42781	2368	2274.35	2995.35	97.02	65.64
DD_Unigene.45904	2761	2667.35	3510.09	96.94	65.58
DD_Unigene.30585	1561	1467.35	1930.01	96.9	65.55
DD_Unigene.15082	2269	2175.35	2860.68	96.88	65.54
DD_Unigene.44427	820	726.36	955.08	96.87	65.53
DD_Unigene.24324	1287	1193.35	1568.34	96.82	65.5
DD_Unigene.46341	1093	999.35	1313	96.79	65.48
DD_Unigene.19841	902	808.35	1061.83	96.77	65.47
DD_Unigene.45957	1739	1645.35	2160.91	96.75	65.45
DD_Unigene.31812	2686	2592.35	3403.34	96.71	65.43
DD_Unigene.24886	1095	1001.35	1313.97	96.67	65.4
DD_Unigene.46140	1189	1095.35	1437.3	96.67	65.4
DD_Unigene.30592	1166	1072.35	1405	96.52	65.3
DD_Unigene.45596	1151	1057.35	1385	96.5	65.28
DD_Unigene.11997	961	867.35	1135	96.4	65.22
DD_Unigene.45981	1346	1252.35	1639	96.41	65.22
DD_Unigene.46519	1435	1341.35	1753	96.28	65.13
DD_Unigene.31983	2128	2034.35	2657.62	96.24	65.11
DD_Unigene.11040	1399	1305.35	1705	96.22	65.1
DD_Unigene.14392	2122	2028.35	2649.43	96.22	65.1
DD_Unigene.46236	2121	2027.35	2648.02	96.22	65.1
DD_Unigene.14597	1231	1137.35	1485.31	96.21	65.09
DD_Unigene.46135	2289	2195.35	2866.48	96.19	65.07
DD_Unigene.27159	1848	1754.35	2290.35	96.17	65.06
DD_Unigene.11084	1679	1585.35	2064.29	95.92	64.89
DD_Unigene.38103	683	589.42	767	95.87	64.86
DD_Unigene.46275	1072	978.35	1273	95.86	64.85
DD_Unigene.44025	4473	4379.35	5696.85	95.83	64.83
DD_Unigene.46293	1990	1896.35	2466.03	95.8	64.81
DD_Unigene.30170	1299	1205.35	1567	95.77	64.79
DD_Unigene.46208	1943	1849.35	2403	95.72	64.76
DD_Unigene.45851	1255	1161.35	1508	95.66	64.71
DD_Unigene.30156	1640	1546.35	2005.87	95.56	64.65
DD_Unigene.28613	1541	1447.35	1877	95.54	64.63
DD_Unigene.11501	1360	1266.35	1642	95.52	64.62
DD_Unigene.35682	3291	3197.35	4143.07	95.46	64.58
DD_Unigene.40257	1326	1232.35	1596	95.41	64.54
DD_Unigene.45942	4452	4358.35	5640.81	95.34	64.5
DD_Unigene.37252	2133	2039.35	2637.55	95.28	64.46
DD_Unigene.25214	2262	2168.35	2804.11	95.27	64.45
DD_Unigene.45873	1266	1172.35	1516	95.26	64.45
DD_Unigene.43848	2055	1961.35	2535.45	95.23	64.43
DD_Unigene.12734	1878	1784.35	2301.33	95.01	64.28
DD_Unigene.45911	4364	4270.35	5505.51	94.97	64.25
DD_Unigene.46093	2359	2265.35	2918	94.89	64.2
DD_Unigene.32375	1157	1063.35	1369	94.84	64.16
DD_Unigene.46214	1611	1517.35	1949.62	94.65	64.04
DD_Unigene.11365	1405	1311.35	1684.64	94.64	64.03
DD_Unigene.46240	2150	2056.35	2641.64	94.63	64.02
DD_Unigene.25767	493	399.71	512.99	94.55	63.97
DD_Unigene.46174	2739	2645.35	3394.69	94.53	63.95
DD_Unigene.41712	1943	1849.35	2372.02	94.49	63.92
DD_Unigene.46283	1280	1186.35	1521	94.45	63.9
DD_Unigene.46047	677	583.42	747	94.33	63.81
DD_Unigene.13862	1593	1499.35	1919	94.29	63.79
DD_Unigene.46305	1115	1021.35	1306.17	94.21	63.74
DD_Unigene.11503	1540	1446.35	1849.01	94.18	63.71
DD_Unigene.21520	1181	1087.35	1389	94.11	63.66
DD_Unigene.25325	637	543.46	694	94.08	63.65
DD_Unigene.32905	2426	2332.35	2977.86	94.06	63.63
DD_Unigene.33878	1971	1877.35	2397.05	94.06	63.63
DD_Unigene.12468	1448	1354.35	1728.64	94.03	63.61
DD_Unigene.42495	4229	4135.35	5278.15	94.02	63.61
DD_Unigene.32639	1319	1225.35	1563	93.97	63.57
DD_Unigene.11311	626	532.48	679	93.94	63.55
DD_Unigene.43964	1845	1751.35	2231.7	93.87	63.51
DD_Unigene.10408	1923	1829.35	2328.78	93.78	63.44
DD_Unigene.10862	1833	1739.35	2214	93.77	63.44
DD_Unigene.46385	748	654.38	833	93.78	63.44
DD_Unigene.46355	1484	1390.35	1768	93.68	63.38
DD_Unigene.11184	3555	3461.35	4399.22	93.62	63.33
DD_Unigene.46362	836	742.35	943	93.58	63.31
DD_Unigene.42389	1894	1800.35	2286.8	93.57	63.3
DD_Unigene.12285	1011	917.35	1165	93.56	63.29
DD_Unigene.45891	730	636.39	808	93.54	63.28
DD_Unigene.46329	2446	2352.35	2987.01	93.54	63.28
DD_Unigene.38984	3501	3407.35	4324.65	93.5	63.25
DD_Unigene.45716	1081	987.35	1253.04	93.49	63.25
DD_Unigene.46147	2170	2076.35	2635	93.49	63.25
DD_Unigene.28232	1356	1262.35	1601	93.43	63.21
DD_Unigene.46111	1076	982.35	1246	93.44	63.21
DD_Unigene.30494	1202	1108.35	1404.9	93.38	63.17
DD_Unigene.46041	1229	1135.35	1439	93.37	63.17
DD_Unigene.46316	964	870.35	1102.73	93.34	63.15
DD_Unigene.13901	1789	1695.35	2147.24	93.3	63.12
DD_Unigene.11016	1207	1113.35	1409.56	93.27	63.1
DD_Unigene.26121	1133	1039.35	1315.82	93.26	63.1
DD_Unigene.33819	3271	3177.35	4021.45	93.24	63.08
DD_Unigene.11882	1028	934.35	1182.44	93.23	63.07
DD_Unigene.45996	2568	2474.35	3130.48	93.2	63.05
DD_Unigene.31367	1085	991.35	1253.97	93.18	63.04
DD_Unigene.36475	1089	995.35	1259	93.18	63.04
DD_Unigene.22701	1372	1278.35	1616.49	93.15	63.02
DD_Unigene.45632	1717	1623.35	2052.55	93.14	63.01
DD_Unigene.37702	1642	1548.35	1956.39	93.08	62.97
DD_Unigene.31211	780	686.37	867	93.06	62.96
DD_Unigene.31286	879	785.35	991.97	93.05	62.95
DD_Unigene.30883	867	773.35	976	92.97	62.9
DD_Unigene.46185	3280	3186.35	4021.01	92.96	62.89
DD_Unigene.27876	3026	2932.35	3698	92.9	62.85
DD_Unigene.32417	494	400.71	505	92.85	62.81
DD_Unigene.28973	1786	1692.35	2132	92.81	62.78
DD_Unigene.14122	536	442.62	557.05	92.72	62.73
DD_Unigene.31676	3031	2937.35	3695.94	92.69	62.71
DD_Unigene.32705	3007	2913.35	3665.33	92.68	62.7
DD_Unigene.46654	3128	3034.35	3813.02	92.57	62.63
DD_Unigene.31416	1735	1641.35	2061.94	92.54	62.61
DD_Unigene.35792	2293	2199.35	2763.03	92.55	62.61
DD_Unigene.46010	740	646.38	812	92.55	62.61
DD_Unigene.45577	1365	1271.35	1597.01	92.54	62.6
DD_Unigene.42322	2159	2065.35	2594	92.52	62.59
DD_Unigene.42197	2141	2047.35	2570.52	92.49	62.57
DD_Unigene.14258	1512	1418.35	1778.8	92.39	62.5
DD_Unigene.46030	1119	1025.35	1284	92.25	62.41
DD_Unigene.35568	2816	2722.35	3408.28	92.23	62.39
DD_Unigene.45602	980	886.35	1108.98	92.17	62.36
DD_Unigene.31899	3555	3461.35	4328.15	92.11	62.32
DD_Unigene.33953	3714	3620.35	4524.72	92.07	62.29
DD_Unigene.37847	4734	4640.35	5799.98	92.08	62.29
DD_Unigene.46349	1925	1831.35	2288.92	92.07	62.29
DD_Unigene.11217	2408	2314.35	2891.97	92.05	62.28
DD_Unigene.28775	2748	2654.35	3317	92.06	62.28
DD_Unigene.46655	951	857.35	1071	92.03	62.26
DD_Unigene.46245	1257	1163.35	1453	92.01	62.25
DD_Unigene.39191	4476	4382.35	5471.76	91.98	62.23
DD_Unigene.45676	765	671.37	837	91.85	62.14
DD_Unigene.10077	2362	2268.35	2827.27	91.82	62.12
DD_Unigene.31809	3128	3034.35	3781.04	91.79	62.1
DD_Unigene.14622	2697	2603.35	3240.89	91.71	62.04
DD_Unigene.20813	2195	2101.35	2616	91.71	62.04
DD_Unigene.46164	759	665.37	827.92	91.67	62.01
DD_Unigene.37820	3090	2996.35	3727.03	91.63	61.99
DD_Unigene.35875	1103	1009.35	1255	91.6	61.97
DD_Unigene.39054	1765	1671.35	2077.94	91.59	61.96
DD_Unigene.45677	626	532.48	662	91.59	61.96
DD_Unigene.46674	1166	1072.35	1333.07	91.58	61.96
DD_Unigene.20803	1735	1641.35	2039.97	91.56	61.94
DD_Unigene.29954	1168	1074.35	1335.27	91.56	61.94
DD_Unigene.31223	1178	1084.35	1347	91.51	61.91
DD_Unigene.40724	1787	1693.35	2099.81	91.35	61.8
DD_Unigene.46398	1013	919.35	1140.03	91.35	61.8
[truncated: 51,985 more rows]
