# Supplementary material for: Comparative Transcriptome and Chloroplast Genome Analyses of Two Related Dipteronia Species
Source: Front Plant Sci. 2016 Oct 13;7:1512. doi: 10.3389/fpls.2016.01512 (PMC5061820; doi:10.3389/fpls.2016.01512)
Supplement: Table S2 — Ka, Ks values, and Ka/Ks ratio between orthologs in two Dipteronia species. [file Table2.XLSX]

## Sheet: Sheet1
Table S2 Ka,Ks values and Ka/Ks ratio between orthologs in two Dipteronia species.
Sequence ID	Method	Ka	Ks	Ka/Ks	P-Value(Fisher)	Length	S-Sites	N-Sites	Fold-Sites(0:2:4)	Substitutions	S-Substitutions	N-Substitutions	Fold-S-Substitutions(0:2:4)	Fold-N-Substitutions(0:2:4)	Divergence-Time	Substitution-Rate-Ratio(rTC:rAG:rTA:rCG:rTG:rCA/rCA)	GC(1:2:3)	ML-Score	AICc	Akaike-Weight	Model
DS_Unigene.1003-DD_Unigene.38245	YN	0.0784286	0.0483136	1.62332	0.145103	1032	245.851	786.149	NA	70	11.492	58.508	NA	NA	0.0712544	1.98623:1.98623:1:1:1:1	0.298771(0.35023:0.27573:0.270353)	NA	NA	NA	NA
DS_Unigene.103-DD_Unigene.35414	YN	0.0078173	0.0508704	0.153671	0.0013687	699	184.614	514.386	NA	13	9	4	NA	NA	0.0191881	3.08992:3.08992:1:1:1:1	0.437768(0.502146:0.412017:0.399142)	NA	NA	NA	NA
DS_Unigene.10683-DD_Unigene.16474	YN	0.0179133	0.0587387	0.304965	0.0963045	297	70.9992	226.001	NA	8	4	4	NA	NA	0.0276728	0.646099:0.646099:1:1:1:1	0.334068(0.405286:0.359031:0.237885)	NA	NA	NA	NA
DS_Unigene.1161-DD_Unigene.36903	YN	0.036796	0.0561286	0.655567	0.324209	543	144.552	398.448	NA	22	7.70461	14.2954	NA	NA	0.0419426	2.27207:2.27207:1:1:1:1	0.453039(0.502762:0.441989:0.414365)	NA	NA	NA	NA
DS_Unigene.1165-DD_Unigene.37388	YN	0.0240635	0.0840788	0.286202	0.000818941	819	227.52	591.48	NA	32	18	14	NA	NA	0.0407359	2.62835:2.62835:1:1:1:1	0.478307(0.492063:0.428571:0.514286)	NA	NA	NA	NA
DS_Unigene.11886-DD_Unigene.454	YN	0.0150013	0.0365999	0.409874	0.137238	477	140.078	336.922	NA	10	5	5	NA	NA	0.0213441	4.98356:4.98356:1:1:1:1	0.485325(0.477987:0.512579:0.465409)	NA	NA	NA	NA
DS_Unigene.11898-DD_Unigene.38798	YN	0.037388	0.0658158	0.56807	0.0520809	1263	383.672	879.328	NA	56	24	32	NA	NA	0.0460237	7.79679:7.79679:1:1:1:1	0.423922(0.476471:0.356471:0.438824)	NA	NA	NA	NA
DS_Unigene.11913-DD_Unigene.28109	YN	0.0165569	0.0630183	0.262732	0.000365697	933	199.783	733.217	NA	24	12	12	NA	NA	0.0265057	3.12217:3.12217:1:1:1:1	0.361111(0.404229:0.337065:0.34204)	NA	NA	NA	NA
DS_Unigene.11946-DD_Unigene.51512	YN	0.0150499	0.0932017	0.161477	0.000533284	462	126.428	335.572	NA	16	11	5	NA	NA	0.0364364	1.49601:1.49601:1:1:1:1	0.428144(0.488024:0.392216:0.404192)	NA	NA	NA	NA
DS_Unigene.12002-DD_Unigene.14957	YN	0.0213	0.097607	0.218222	1.37505e-06	1047	331.44	715.56	NA	45	30	15	NA	NA	0.0454558	17.3233:17.3233:1:1:1:1	0.377559(0.437346:0.371007:0.324324)	NA	NA	NA	NA
DS_Unigene.12008-DD_Unigene.38761	YN	0.153619	0.0739023	2.07868	0.038391	402	112.471	289.529	NA	48	7.88205	40.1179	NA	NA	0.131316	2.98496:2.98496:1:1:1:1	0.348566(0.373656:0.327957:0.344086)	NA	NA	NA	NA
DS_Unigene.12018-DD_Unigene.38533	YN	0.0496698	0.055903	0.8885	0.821362	483	148.505	334.495	NA	24	8	16	NA	NA	0.0515863	6.97054:6.97054:1:1:1:1	0.469979(0.453416:0.515528:0.440994)	NA	NA	NA	NA
DS_Unigene.12022-DD_Unigene.27919	YN	0.023278	0.07418	0.313804	0.0302435	450	100.746	349.254	NA	15	7	8	NA	NA	0.034674	1.96784:1.96784:1:1:1:1	0.288126(0.348039:0.243464:0.272876)	NA	NA	NA	NA
DS_Unigene.12029-DD_Unigene.649	YN	0.0114727	0.0576679	0.198945	1.61789e-05	1101	351.348	749.652	NA	28	19.4772	8.52285	NA	NA	0.0262144	9.72612:9.72612:1:1:1:1	0.440324(0.460358:0.342711:0.517903)	NA	NA	NA	NA
DS_Unigene.12032-DD_Unigene.28501	YN	0.0299251	0.0559594	0.534764	0.00633458	2310	588.454	1721.55	NA	82	31.5389	50.4611	NA	NA	0.0365571	2.96283:2.96283:1:1:1:1	0.376723(0.425791:0.355839:0.34854)	NA	NA	NA	NA
DS_Unigene.12037-DD_Unigene.11177	YN	0.0317186	0.080518	0.393931	0.0580195	474	119.387	354.613	NA	20	9	11	NA	NA	0.0440098	2.37103:2.37103:1:1:1:1	0.406433(0.517544:0.336257:0.365497)	NA	NA	NA	NA
DS_Unigene.12049-DD_Unigene.14194	YN	0.0547419	0.0633179	0.864556	0.692592	621	165.344	455.656	NA	34	10	24	NA	NA	0.0570253	4.53978:4.53978:1:1:1:1	0.426267(0.47235:0.331797:0.474654)	NA	NA	NA	NA
DS_Unigene.12050-DD_Unigene.28259	YN	0.0113232	0.0653986	0.173141	0.000387717	729	195.056	533.944	NA	18	12	6	NA	NA	0.0257919	4.6969:4.6969:1:1:1:1	0.361765(0.329412:0.397059:0.358824)	NA	NA	NA	NA
DS_Unigene.12150-DD_Unigene.20132	YN	0.0223624	0.077425	0.288826	0.0100456	531	122.345	408.655	NA	18	9	9	NA	NA	0.035049	1.85675:1.85675:1:1:1:1	0.414063(0.486979:0.359375:0.395833)	NA	NA	NA	NA
DS_Unigene.12181-DD_Unigene.33053	YN	0.0265586	0.0685795	0.387267	0.000658618	1479	424.846	1054.15	NA	55	27.5528	27.4472	NA	NA	0.0386292	4.03231:4.03231:1:1:1:1	0.487492(0.51217:0.524341:0.425963)	NA	NA	NA	NA
DS_Unigene.12186-DD_Unigene.36543	YN	0.0327277	0.0739734	0.442426	0.00594577	1143	329.653	813.347	NA	49	23	26	NA	NA	0.0446234	5.70269:5.70269:1:1:1:1	0.372043(0.383871:0.360215:0.372043)	NA	NA	NA	NA
DS_Unigene.12242-DD_Unigene.50372	YN	0.0225366	0.0658384	0.342302	0.000915683	1203	334.026	868.974	NA	40	20.7493	19.2507	NA	NA	0.0345598	9.03041:9.03041:1:1:1:1	0.354015(0.405109:0.320255:0.336679)	NA	NA	NA	NA
DS_Unigene.12251-DD_Unigene.20534	YN	0.0299839	0.0616299	0.486516	0.0737727	732	187.348	544.652	NA	27	11	16	NA	NA	0.0380834	2.51388:2.51388:1:1:1:1	0.336034(0.390046:0.310185:0.30787)	NA	NA	NA	NA
DS_Unigene.12261-DD_Unigene.40598	YN	0.0248923	0.0695426	0.357944	0.0202583	603	152.384	450.616	NA	21	10	11	NA	NA	0.0361759	4.76969:4.76969:1:1:1:1	0.391376(0.487562:0.373134:0.313433)	NA	NA	NA	NA
DS_Unigene.12283-DD_Unigene.22775	YN	0.0231416	0.0815985	0.283604	0.00279913	597	137.784	459.216	NA	21	10.5364	10.4636	NA	NA	0.0366331	1.86452:1.86452:1:1:1:1	0.436469(0.502475:0.49505:0.311881)	NA	NA	NA	NA
DS_Unigene.12289-DD_Unigene.7739	YN	0.0195613	0.0588675	0.332293	0.0267416	522	159.34	362.66	NA	16	9	7	NA	NA	0.0315595	5.30724:5.30724:1:1:1:1	0.337255(0.392647:0.263235:0.355882)	NA	NA	NA	NA
DS_Unigene.12303-DD_Unigene.41718	YN	0.0169023	0.0438856	0.385145	0.0391568	954	235.725	718.275	NA	22	10	12	NA	NA	0.0235697	2.57304:2.57304:1:1:1:1	0.381734(0.402778:0.353535:0.388889)	NA	NA	NA	NA
DS_Unigene.12304-DD_Unigene.1191	YN	0.0106812	0.0515327	0.207271	0.0159749	498	120.75	377.25	NA	10	6	4	NA	NA	0.0205865	3.67888:3.67888:1:1:1:1	0.352288(0.384314:0.372549:0.3)	NA	NA	NA	NA
DS_Unigene.12323-DD_Unigene.12803	YN	0.0865437	0.0409466	2.11358	0.105927	462	133.237	328.763	NA	32	5.27673	26.7233	NA	NA	0.0733938	4.72901:4.72901:1:1:1:1	0.464744(0.541667:0.304487:0.548077)	NA	NA	NA	NA
DS_Unigene.12338-DD_Unigene.26717	YN	0.0332688	0.0813859	0.408778	0.0362143	597	152.465	444.535	NA	26	11.5527	14.4473	NA	NA	0.0455572	5.51838:5.51838:1:1:1:1	0.41876(0.51005:0.369347:0.376884)	NA	NA	NA	NA
DS_Unigene.12339-DD_Unigene.26716	YN	0.0251613	0.0743153	0.338574	0.000473234	1350	298.981	1051.02	NA	47	21	26	NA	NA	0.0360472	1.66599:1.66599:1:1:1:1	0.411638(0.451509:0.386853:0.396552)	NA	NA	NA	NA
DS_Unigene.12346-DD_Unigene.31311	YN	0.0181847	0.0934765	0.194538	7.23864e-10	1671	436.633	1234.37	NA	60	37.8403	22.1597	NA	NA	0.0378585	4.22445:4.22445:1:1:1:1	0.432021(0.495528:0.405188:0.395349)	NA	NA	NA	NA
DS_Unigene.12349-DD_Unigene.53621	YN	0.0153112	0.0698659	0.219151	1.92518e-05	1074	347.334	726.666	NA	34	23	11	NA	NA	0.0329543	10.2626:10.2626:1:1:1:1	0.394281(0.450339:0.309255:0.423251)	NA	NA	NA	NA
DS_Unigene.12358-DD_Unigene.28110	YN	0.0257315	0.0610959	0.421165	0.0579083	471	94.1635	376.836	NA	15	5.46958	9.53042	NA	NA	0.0328016	0.948086:0.948086:1:1:1:1	0.490909(0.533333:0.40303:0.536364)	NA	NA	NA	NA
DS_Unigene.12368-DD_Unigene.29059	YN	0.0310346	0.0522842	0.593575	0.0801215	1305	323.296	981.704	NA	46	16.1764	29.8236	NA	NA	0.0362989	2.38774:2.38774:1:1:1:1	0.364384(0.44586:0.319268:0.328025)	NA	NA	NA	NA
DS_Unigene.12394-DD_Unigene.33404	YN	0.028504	0.0555209	0.513392	0.0286749	1359	356.589	1002.41	NA	47	19	28	NA	NA	0.035593	2.95917:2.95917:1:1:1:1	0.411579(0.485263:0.366316:0.383158)	NA	NA	NA	NA
DS_Unigene.12397-DD_Unigene.11413	YN	0.0183149	0.0930878	0.196749	1.68355e-05	822	204.596	617.404	NA	29	17.839	11.161	NA	NA	0.0369258	4.66523:4.66523:1:1:1:1	0.390671(0.41691:0.393586:0.361516)	NA	NA	NA	NA
DS_Unigene.12491-DD_Unigene.6742	YN	0.0217605	0.0609446	0.357053	0.0756406	459	85.9603	373.04	NA	13	5	8	NA	NA	0.0290988	1.27869:1.27869:1:1:1:1	0.356667(0.4175:0.3925:0.26)	NA	NA	NA	NA
DS_Unigene.12558-DD_Unigene.20438	YN	0	0.00744067	0	0	591	135.21	455.79	NA	1	1	0	NA	NA	0.00170229	2:2:1:1:1:1	0.464467(0.548223:0.370558:0.474619)	NA	NA	NA	NA
DS_Unigene.12591-DD_Unigene.26714	YN	0.0257365	0.091358	0.28171	0.000140622	969	257.306	711.694	NA	40	22	18	NA	NA	0.0431615	1.93975:1.93975:1:1:1:1	0.404955(0.402703:0.395946:0.416216)	NA	NA	NA	NA
DS_Unigene.12634-DD_Unigene.2273	YN	0.0270849	0.0345191	0.784634	0.660068	465	88.9237	376.076	NA	13	3	10	NA	NA	0.0285065	0.664329:0.664329:1:1:1:1	0.40404(0.49697:0.309091:0.406061)	NA	NA	NA	NA
DS_Unigene.12669-DD_Unigene.36924	YN	0.0240688	0.0931769	0.258312	0.000632448	825	148.994	676.006	NA	29	13	16	NA	NA	0.0365496	2.30457:2.30457:1:1:1:1	0.354855(0.405405:0.340841:0.318318)	NA	NA	NA	NA
DS_Unigene.12729-DD_Unigene.704	YN	0.0318964	0.0747021	0.426981	0.0672673	513	128.04	384.96	NA	21	9	12	NA	NA	0.0425803	2.21389:2.21389:1:1:1:1	0.409502(0.429864:0.38009:0.418552)	NA	NA	NA	NA
DS_Unigene.12738-DD_Unigene.10298	YN	0.0233203	0.079356	0.29387	0.00105149	810	243.472	566.528	NA	31	18	13	NA	NA	0.0401637	4.16035:4.16035:1:1:1:1	0.431481(0.492593:0.314815:0.487037)	NA	NA	NA	NA
DS_Unigene.12792-DD_Unigene.51520	YN	0.0312611	0.0548098	0.570356	0.178683	714	191.082	522.918	NA	26	10	16	NA	NA	0.0375633	2.76549:2.76549:1:1:1:1	0.341973(0.395248:0.304536:0.326134)	NA	NA	NA	NA
DS_Unigene.1282-DD_Unigene.20608	YN	0.0305743	0.0473915	0.645143	0.279893	756	220.242	535.758	NA	26	10	16	NA	NA	0.0354735	10.7672:10.7672:1:1:1:1	0.330775(0.404605:0.303728:0.283991)	NA	NA	NA	NA
DS_Unigene.12934-DD_Unigene.11900	YN	0.0144254	0.0778514	0.185294	1.23251e-05	903	270.976	632.024	NA	29	20	9	NA	NA	0.0334585	13.2003:13.2003:1:1:1:1	0.436323(0.480066:0.416944:0.41196)	NA	NA	NA	NA
DS_Unigene.12949-DD_Unigene.28220	YN	0.0183876	0.0535086	0.343637	0.00776393	1005	233.546	771.454	NA	26	12	14	NA	NA	0.0265491	4.81725:4.81725:1:1:1:1	0.369048(0.421659:0.359447:0.326037)	NA	NA	NA	NA
DS_Unigene.12961-DD_Unigene.36695	YN	0.0258817	0.0586555	0.441249	0.0129082	1059	295.315	763.685	NA	36	16.6041	19.3959	NA	NA	0.0350211	3.6193:3.6193:1:1:1:1	0.37892(0.42779:0.324945:0.384026)	NA	NA	NA	NA
DS_Unigene.12971-DD_Unigene.35449	YN	0.0186629	0.0561772	0.332215	0.0120814	837	185.964	651.036	NA	22	10	12	NA	NA	0.0269978	1.90912:1.90912:1:1:1:1	0.420495(0.443463:0.448763:0.369258)	NA	NA	NA	NA
DS_Unigene.12975-DD_Unigene.37094	YN	0.0466304	0.0715673	0.65156	0.185039	744	197.614	546.386	NA	38	13.4307	24.5693	NA	NA	0.0532539	5.85996:5.85996:1:1:1:1	0.343333(0.35625:0.3325:0.34125)	NA	NA	NA	NA
DS_Unigene.12982-DD_Unigene.38254	YN	0.0142766	0.0720176	0.198238	1.91834e-06	1329	338.905	990.095	NA	37	23	14	NA	NA	0.029001	2.15934:2.15934:1:1:1:1	0.375138(0.419142:0.362211:0.344059)	NA	NA	NA	NA
DS_Unigene.13001-DD_Unigene.33352	YN	0.0266387	0.0706156	0.377235	0.000758183	1530	344.541	1185.46	NA	54	23	31	NA	NA	0.0365418	2.85338:2.85338:1:1:1:1	0.400522(0.480431:0.386497:0.334638)	NA	NA	NA	NA
DS_Unigene.13003-DD_Unigene.50359	YN	0.0241049	0.0838887	0.287343	0.00349909	687	138.829	548.171	NA	24	11	13	NA	NA	0.036186	1.16272:1.16272:1:1:1:1	0.321363(0.364641:0.314917:0.28453)	NA	NA	NA	NA
DS_Unigene.13007-DD_Unigene.13164	YN	0.00821818	0.0984085	0.0835109	1.73891e-08	687	197.505	489.495	NA	22	18	4	NA	NA	0.0341469	3.61894:3.61894:1:1:1:1	0.466521(0.541485:0.375546:0.482533)	NA	NA	NA	NA
DS_Unigene.1312-DD_Unigene.51629	YN	0.024017	0.0473383	0.507349	0.214712	681	130.929	550.071	NA	19	6	13	NA	NA	0.0285008	1.93366:1.93366:1:1:1:1	0.408626(0.462719:0.423246:0.339912)	NA	NA	NA	NA
DS_Unigene.13146-DD_Unigene.50694	YN	0.0185719	0.0552716	0.336012	0.0183315	771	171.181	599.819	NA	20	9	11	NA	NA	0.0267202	2.02461:2.02461:1:1:1:1	0.328337(0.366167:0.329764:0.289079)	NA	NA	NA	NA
DS_Unigene.13174-DD_Unigene.6377	YN	0.0254499	0.0590689	0.430852	0.132575	444	124.099	319.901	NA	15	7	8	NA	NA	0.0348465	3.91878:3.91878:1:1:1:1	0.338038(0.413306:0.308468:0.292339)	NA	NA	NA	NA
DS_Unigene.13181-DD_Unigene.34009	YN	0.0425028	0.0634938	0.669401	0.210797	1227	226.466	1000.53	NA	55	13.7027	41.2973	NA	NA	0.0463771	2.09663:2.09663:1:1:1:1	0.348509(0.392465:0.338305:0.314757)	NA	NA	NA	NA
DS_Unigene.13213-DD_Unigene.11357	YN	0.0384708	0.0835438	0.460486	0.02568	726	218.369	507.631	NA	36	17	19	NA	NA	0.052028	3.97941:3.97941:1:1:1:1	0.450413(0.442149:0.421488:0.487603)	NA	NA	NA	NA
DS_Unigene.13217-DD_Unigene.12301	YN	0.0452057	0.0560326	0.806775	0.347575	1662	419.226	1242.77	NA	77	22.5462	54.4538	NA	NA	0.0479367	2.61392:2.61392:1:1:1:1	0.392399(0.418336:0.417565:0.341294)	NA	NA	NA	NA
DS_Unigene.13220-DD_Unigene.24332	YN	0.0158519	0.0817475	0.193913	0.000149851	540	157.343	382.657	NA	18	12	6	NA	NA	0.0350523	6.26357:6.26357:1:1:1:1	0.530556(0.544444:0.436111:0.611111)	NA	NA	NA	NA
DS_Unigene.13229-DD_Unigene.35685	YN	0.0214914	0.0648208	0.331551	0.0236829	468	124.965	343.035	NA	15	7.73352	7.26648	NA	NA	0.0330612	3.11941:3.11941:1:1:1:1	0.378924(0.408072:0.421525:0.307175)	NA	NA	NA	NA
DS_Unigene.13256-DD_Unigene.53597	YN	0.0256873	0.0428867	0.598957	0.162859	1320	289.704	1030.3	NA	38	12	26	NA	NA	0.0294621	1.95811:1.95811:1:1:1:1	0.390674(0.454631:0.379962:0.337429)	NA	NA	NA	NA
DS_Unigene.13262-DD_Unigene.6550	YN	0.0142025	0.0443203	0.320452	0.0574671	495	139.587	355.413	NA	11	6	5	NA	NA	0.0226956	2.25142:2.25142:1:1:1:1	0.448485(0.509091:0.372727:0.463636)	NA	NA	NA	NA
DS_Unigene.13290-DD_Unigene.37936	YN	0.0186382	0.0680972	0.273701	0.0010154	885	233.054	651.946	NA	27	15	12	NA	NA	0.0316627	2.38389:2.38389:1:1:1:1	0.477553(0.491582:0.454545:0.486532)	NA	NA	NA	NA
DS_Unigene.13291-DD_Unigene.46657	YN	0.0210433	0.0678511	0.310139	0.0167894	525	139.293	385.707	NA	17	9	8	NA	NA	0.0334624	3.63146:3.63146:1:1:1:1	0.47619(0.434286:0.394286:0.6)	NA	NA	NA	NA
DS_Unigene.13292-DD_Unigene.39404	YN	0.0933229	0.0757656	1.23173	0.707318	546	117.008	428.992	NA	46	8.37914	37.6209	NA	NA	0.0895604	1.39206:1.39206:1:1:1:1	0.373692(0.426009:0.307175:0.387892)	NA	NA	NA	NA
DS_Unigene.13293-DD_Unigene.36154	YN	0.0165425	0.0709375	0.233198	0.000161876	972	219.174	752.826	NA	27	14.6842	12.3158	NA	NA	0.0288079	1.05714:1.05714:1:1:1:1	0.45216(0.552469:0.384259:0.419753)	NA	NA	NA	NA
DS_Unigene.13296-DD_Unigene.38184	YN	0.00698515	0.0745527	0.093694	9.99951e-13	1779	483.168	1295.83	NA	43	34	9	NA	NA	0.0253362	5.44473:5.44473:1:1:1:1	0.434795(0.500843:0.423272:0.38027)	NA	NA	NA	NA
DS_Unigene.13299-DD_Unigene.19029	YN	0.00709957	0.0538486	0.131843	3.67475e-05	981	273.366	707.634	NA	19	14	5	NA	NA	0.0201267	2.59817:2.59817:1:1:1:1	0.433435(0.504573:0.36128:0.434451)	NA	NA	NA	NA
DS_Unigene.13305-DD_Unigene.48645	YN	0.0112503	0.0965725	0.116495	2.90108e-07	783	155.338	627.662	NA	21	14	7	NA	NA	0.0281772	0.699116:0.699116:1:1:1:1	0.4553(0.586207:0.429119:0.350575)	NA	NA	NA	NA
DS_Unigene.13313-DD_Unigene.32419	YN	0.0308832	0.0435703	0.708813	0.470859	588	190.189	397.811	NA	20	8	12	NA	NA	0.0349868	4.51611:4.51611:1:1:1:1	0.427721(0.357143:0.510204:0.415816)	NA	NA	NA	NA
DS_Unigene.13313-DD_Unigene.32419	YN	0.0276924	0.0588248	0.47076	0.0331536	1005	268.52	736.48	NA	35	15	20	NA	NA	0.0360104	3.84293:3.84293:1:1:1:1	0.459566(0.489645:0.384615:0.504438)	NA	NA	NA	NA
DS_Unigene.13320-DD_Unigene.9795	YN	0.0284408	0.0708934	0.401176	0.0037018	1110	255.944	854.056	NA	41	17.1933	23.8067	NA	NA	0.0382295	4.18364:4.18364:1:1:1:1	0.369115(0.414313:0.319209:0.373823)	NA	NA	NA	NA
DS_Unigene.13327-DD_Unigene.46985	YN	0.0240681	0.0809094	0.29747	0.00190012	729	166.984	562.016	NA	26	12.689	13.311	NA	NA	0.0370881	1.69119:1.69119:1:1:1:1	0.439643(0.553498:0.374486:0.390947)	NA	NA	NA	NA
DS_Unigene.13332-DD_Unigene.38406	YN	0.083247	0.0906997	0.91783	0.745795	621	181.268	439.732	NA	50	15.4113	34.5887	NA	NA	0.0854224	3.96961:3.96961:1:1:1:1	0.496956(0.488584:0.543379:0.458904)	NA	NA	NA	NA
DS_Unigene.13334-DD_Unigene.42926	YN	0.0415597	0.0869185	0.478146	0.0360726	693	196.722	496.278	NA	36	16	20	NA	NA	0.0544357	3.79461:3.79461:1:1:1:1	0.431034(0.44181:0.422414:0.428879)	NA	NA	NA	NA
DS_Unigene.13338-DD_Unigene.12831	YN	0.019322	0.0578331	0.334099	0.000170559	1899	409.535	1489.47	NA	51	22.5937	28.4063	NA	NA	0.0276272	2.40909:2.40909:1:1:1:1	0.407846(0.490521:0.406003:0.327014)	NA	NA	NA	NA
DS_Unigene.13343-DD_Unigene.48456	YN	0.025792	0.0843861	0.305643	2.81414e-06	1620	446.262	1173.74	NA	65	35.2764	29.7236	NA	NA	0.0419329	3.08304:3.08304:1:1:1:1	0.469136(0.478704:0.459259:0.469444)	NA	NA	NA	NA
DS_Unigene.13348-DD_Unigene.31090	YN	0.0170185	0.0864143	0.196941	5.15446e-07	1107	315.364	791.636	NA	39	25.7002	13.2998	NA	NA	0.0367881	4.82968:4.82968:1:1:1:1	0.439516(0.563172:0.333333:0.422043)	NA	NA	NA	NA
DS_Unigene.13349-DD_Unigene.23576	YN	0.0388463	0.0873355	0.444795	0.000336409	1611	458.368	1152.63	NA	81	37.4433	43.5567	NA	NA	0.0526426	5.59692:5.59692:1:1:1:1	0.422976(0.486593:0.388013:0.394322)	NA	NA	NA	NA
DS_Unigene.13352-DD_Unigene.39722	YN	0.037982	0.0970723	0.391275	0.0017817	1044	233.376	810.624	NA	51	21	30	NA	NA	0.051191	2.45166:2.45166:1:1:1:1	0.395833(0.440341:0.383523:0.363636)	NA	NA	NA	NA
DS_Unigene.13353-DD_Unigene.20687	YN	0.00199271	0.0541666	0.0367886	2.98078e-05	675	172.42	502.58	NA	10	9	1	NA	NA	0.0153198	0.384027:0.384027:1:1:1:1	0.467407(0.535556:0.413333:0.453333)	NA	NA	NA	NA
DS_Unigene.13358-DD_Unigene.13872	YN	0.019742	0.042695	0.462395	0.0409634	1212	338.634	873.366	NA	31	14	17	NA	NA	0.0261551	2.98242:2.98242:1:1:1:1	0.47284(0.493827:0.490123:0.434568)	NA	NA	NA	NA
DS_Unigene.13363-DD_Unigene.32839	YN	0.0213861	0.083978	0.254663	2.90271e-06	1362	356.73	1005.27	NA	49	27.8258	21.1742	NA	NA	0.03778	3.72777:3.72777:1:1:1:1	0.376271(0.477966:0.289831:0.361017)	NA	NA	NA	NA
DS_Unigene.13371-DD_Unigene.42370	YN	0.0288742	0.0706259	0.408833	0.0880235	474	120.623	353.377	NA	18	8	10	NA	NA	0.0394991	2.72524:2.72524:1:1:1:1	0.445148(0.515823:0.39557:0.424051)	NA	NA	NA	NA
DS_Unigene.13372-DD_Unigene.37282	YN	0.015892	0.0778072	0.204249	5.3905e-06	1077	313.3	763.7	NA	35	23	12	NA	NA	0.0339032	2.75845:2.75845:1:1:1:1	0.507827(0.530387:0.559392:0.433702)	NA	NA	NA	NA
DS_Unigene.13375-DD_Unigene.30040	YN	0.00605327	0.0542577	0.111565	4.46583e-05	894	230.43	663.57	NA	16	12	4	NA	NA	0.0184781	3.66215:3.66215:1:1:1:1	0.403509(0.5:0.365497:0.345029)	NA	NA	NA	NA
DS_Unigene.13394-DD_Unigene.14883	YN	0.0076334	0.0758218	0.100675	4.09356e-11	1590	404.858	1185.14	NA	38	29	9	NA	NA	0.024996	2.81826:2.81826:1:1:1:1	0.454997(0.518622:0.475791:0.370577)	NA	NA	NA	NA
DS_Unigene.13405-DD_Unigene.37788	YN	0.00974463	0.0773755	0.125939	1.95762e-08	1260	330.292	929.708	NA	33	24	9	NA	NA	0.0274731	2.02674:2.02674:1:1:1:1	0.412698(0.490476:0.361905:0.385714)	NA	NA	NA	NA
DS_Unigene.13411-DD_Unigene.24658	YN	0.055841	0.0894021	0.624605	0.19315	636	170.125	465.875	NA	39	14	25	NA	NA	0.0648184	5.29792:5.29792:1:1:1:1	0.430931(0.5:0.371622:0.421171)	NA	NA	NA	NA
DS_Unigene.13413-DD_Unigene.43829	YN	0.0256001	0.0894502	0.286194	0.00771508	477	119.307	357.693	NA	19	10	9	NA	NA	0.0415703	2.36166:2.36166:1:1:1:1	0.387457(0.412371:0.396907:0.353093)	NA	NA	NA	NA
DS_Unigene.13414-DD_Unigene.27706	YN	0.0226963	0.0790121	0.287251	0.000950925	873	201.565	671.435	NA	30	15	15	NA	NA	0.0356989	0.599387:0.599387:1:1:1:1	0.41784(0.44507:0.373239:0.435211)	NA	NA	NA	NA
DS_Unigene.13423-DD_Unigene.34568	YN	0.00968765	0.078457	0.123477	7.45396e-07	972	243.278	728.722	NA	25	18	7	NA	NA	0.0268997	1.73621:1.73621:1:1:1:1	0.434156(0.483025:0.469136:0.350309)	NA	NA	NA	NA
DS_Unigene.13425-DD_Unigene.26316	YN	0.0477972	0.00727938	6.56611	0.0319631	549	138.042	410.958	NA	20	1	19	NA	NA	0.0376093	2.27702:2.27702:1:1:1:1	0.437158(0.431694:0.374317:0.505464)	NA	NA	NA	NA
DS_Unigene.13426-DD_Unigene.14154	YN	0.0253467	0.0560143	0.452503	0.0435299	792	219.817	572.183	NA	26	11.7658	14.2342	NA	NA	0.0338584	4.46255:4.46255:1:1:1:1	0.457576(0.514545:0.429091:0.429091)	NA	NA	NA	NA
DS_Unigene.13427-DD_Unigene.39199	YN	0.0124763	0.0828873	0.150521	0.000139655	573	151.376	421.624	NA	17	11.7836	5.21638	NA	NA	0.0310777	2.14523:2.14523:1:1:1:1	0.462478(0.575916:0.329843:0.481675)	NA	NA	NA	NA
DS_Unigene.13439-DD_Unigene.12564	YN	0.0298827	0.066658	0.448298	0.00121035	1821	523.015	1297.99	NA	71	33	38	NA	NA	0.040445	3.08155:3.08155:1:1:1:1	0.480361(0.555732:0.525478:0.359873)	NA	NA	NA	NA
DS_Unigene.13441-DD_Unigene.48650	YN	0.0134451	0.0590485	0.227696	0.000142037	1185	284.149	900.851	NA	28	16	12	NA	NA	0.0243803	2.46808:2.46808:1:1:1:1	0.38903(0.474684:0.343038:0.349367)	NA	NA	NA	NA
DS_Unigene.13445-DD_Unigene.28096	YN	0.0120562	0.040453	0.29803	0.0262332	765	179.339	585.661	NA	14	7	7	NA	NA	0.0187132	5.18759:5.18759:1:1:1:1	0.449755(0.533088:0.441176:0.375)	NA	NA	NA	NA
DS_Unigene.13446-DD_Unigene.32584	YN	0.0448016	0.0820256	0.54619	0.0714932	672	173.293	498.707	NA	35	13.3155	21.6845	NA	NA	0.0544008	1.90325:1.90325:1:1:1:1	0.488148(0.531111:0.353333:0.58)	NA	NA	NA	NA
DS_Unigene.13463-DD_Unigene.48746	YN	0.0133221	0.0746482	0.178465	1.79025e-05	1002	244.4	757.6	NA	27	17	10	NA	NA	0.0282803	2.34195:2.34195:1:1:1:1	0.435629(0.504491:0.377246:0.42515)	NA	NA	NA	NA
DS_Unigene.13464-DD_Unigene.29674	YN	0.0210539	0.0956393	0.220139	1.79335e-07	1314	350.576	963.424	NA	51	31	20	NA	NA	0.0409533	2.54481:2.54481:1:1:1:1	0.441799(0.485261:0.405896:0.43424)	NA	NA	NA	NA
DS_Unigene.13478-DD_Unigene.18849	YN	0.0141835	0.0943278	0.150364	1.15774e-05	693	194.478	498.522	NA	24	17	7	NA	NA	0.0366745	4.28685:4.28685:1:1:1:1	0.462644(0.564655:0.439655:0.383621)	NA	NA	NA	NA
DS_Unigene.13480-DD_Unigene.49552	YN	0.0167641	0.0763387	0.219602	0.0018763	621	138.378	482.622	NA	18	10	8	NA	NA	0.0300392	1.15818:1.15818:1:1:1:1	0.470912(0.537736:0.396226:0.478774)	NA	NA	NA	NA
DS_Unigene.13482-DD_Unigene.13232	YN	0.015899	0.0540269	0.29428	0.00186831	1026	302.382	723.618	NA	27	15.6494	11.3506	NA	NA	0.027136	7.76493:7.76493:1:1:1:1	0.440058(0.549708:0.353801:0.416667)	NA	NA	NA	NA
DS_Unigene.13483-DD_Unigene.38236	YN	0.0214699	0.0552312	0.388729	0.0501649	681	207.973	473.027	NA	21	11	10	NA	NA	0.0317804	5.84356:5.84356:1:1:1:1	0.364522(0.402047:0.336257:0.355263)	NA	NA	NA	NA
DS_Unigene.13484-DD_Unigene.13874	YN	0.0261293	0.0509165	0.513179	0.0828226	876	240.443	635.557	NA	28	11.7075	16.2925	NA	NA	0.0329328	3.77873:3.77873:1:1:1:1	0.483726(0.53367:0.518519:0.39899)	NA	NA	NA	NA
DS_Unigene.13485-DD_Unigene.46563	YN	0.0122137	0.0752582	0.16229	1.00097e-06	1188	279.888	908.112	NA	31	20	11	NA	NA	0.0270667	1.85497:1.85497:1:1:1:1	0.441919(0.52399:0.431818:0.369949)	NA	NA	NA	NA
DS_Unigene.13486-DD_Unigene.46061	YN	0.0132508	0.0759273	0.17452	0.00132015	522	141.202	380.798	NA	15	10	5	NA	NA	0.030205	2.5966:2.5966:1:1:1:1	0.472846(0.536517:0.457865:0.424157)	NA	NA	NA	NA
DS_Unigene.13489-DD_Unigene.27768	YN	0.0202111	0.0624679	0.323543	1.94007e-08	3600	890.859	2709.14	NA	107	53	54	NA	NA	0.030668	3.08437:3.08437:1:1:1:1	0.418401(0.524147:0.39259:0.338468)	NA	NA	NA	NA
DS_Unigene.13490-DD_Unigene.15605	YN	0.0282193	0.0960167	0.2939	5.30516e-06	1356	331.3	1024.7	NA	58	29.6429	28.3571	NA	NA	0.0447836	2.3471:2.3471:1:1:1:1	0.478022(0.483516:0.414286:0.536264)	NA	NA	NA	NA
DS_Unigene.13491-DD_Unigene.46073	YN	0.011628	0.0707271	0.164407	2.55822e-07	1383	342.775	1040.23	NA	35	23	12	NA	NA	0.0262757	1.89939:1.89939:1:1:1:1	0.498557(0.501082:0.471861:0.522727)	NA	NA	NA	NA
DS_Unigene.13493-DD_Unigene.45610	YN	0.00710506	0.0534597	0.132905	0.00271279	561	136.499	424.501	NA	10	7	3	NA	NA	0.0183838	2.0802:2.0802:1:1:1:1	0.458111(0.494652:0.406417:0.473262)	NA	NA	NA	NA
DS_Unigene.13494-DD_Unigene.11029	YN	0.0127408	0.0713001	0.178692	1.71115e-08	1713	445.804	1267.2	NA	46	30	16	NA	NA	0.0279807	3.00304:3.00304:1:1:1:1	0.45964(0.497387:0.466899:0.414634)	NA	NA	NA	NA
DS_Unigene.13501-DD_Unigene.14608	YN	0.0155712	0.0697792	0.22315	0.00378982	591	136.658	454.342	NA	16	9	7	NA	NA	0.0281058	1.33751:1.33751:1:1:1:1	0.422559(0.530303:0.323232:0.414141)	NA	NA	NA	NA
DS_Unigene.13503-DD_Unigene.19499	YN	0.0224855	0.0765291	0.293816	5.49505e-05	1404	319.437	1084.56	NA	47	23	24	NA	NA	0.0347815	3.38462:3.38462:1:1:1:1	0.439007(0.57234:0.341489:0.403191)	NA	NA	NA	NA
DS_Unigene.13506-DD_Unigene.14385	YN	0.00598684	0.0677332	0.0883886	2.28038e-06	888	217.197	670.803	NA	18	14	4	NA	NA	0.0210895	1.90204:1.90204:1:1:1:1	0.434783(0.538462:0.444816:0.32107)	NA	NA	NA	NA
DS_Unigene.13510-DD_Unigene.46600	YN	0.0146952	0.0650801	0.225802	0.00206612	600	173.845	426.155	NA	17	10.8001	6.19986	NA	NA	0.0292938	2.11801:2.11801:1:1:1:1	0.495833(0.5625:0.455:0.47)	NA	NA	NA	NA
DS_Unigene.13511-DD_Unigene.46796	YN	0.00627509	0.0723224	0.0867655	5.06518e-08	1080	279.837	800.163	NA	24	19	5	NA	NA	0.0233885	2.23279:2.23279:1:1:1:1	0.455556(0.547222:0.444444:0.375)	NA	NA	NA	NA
DS_Unigene.13513-DD_Unigene.46801	YN	0.00893846	0.0671492	0.133114	2.56029e-05	798	234.441	563.559	NA	20	15	5	NA	NA	0.0260399	4.86734:4.86734:1:1:1:1	0.433584(0.520677:0.342105:0.43797)	NA	NA	NA	NA
DS_Unigene.13521-DD_Unigene.23414	YN	0.0227382	0.0650007	0.349815	0.0316845	531	128.806	402.194	NA	17	8	9	NA	NA	0.03299	2.53734:2.53734:1:1:1:1	0.416216(0.462162:0.42973:0.356757)	NA	NA	NA	NA
DS_Unigene.13522-DD_Unigene.35404	YN	0.0343816	0.0815242	0.421734	0.000489698	1488	426.96	1061.04	NA	68	32.4163	35.5837	NA	NA	0.0479085	5.12814:5.12814:1:1:1:1	0.408829(0.521113:0.351248:0.354127)	NA	NA	NA	NA
DS_Unigene.13524-DD_Unigene.35155	YN	0.0369305	0.0458133	0.806109	0.536299	870	202.97	667.03	NA	33	9	24	NA	NA	0.0390029	2.17521:2.17521:1:1:1:1	0.441781(0.515411:0.398973:0.410959)	NA	NA	NA	NA
DS_Unigene.13527-DD_Unigene.41734	YN	0.0440578	0.0917567	0.480159	0.0250494	669	194.224	474.776	NA	37	16.7176	20.2824	NA	NA	0.0579057	3.81774:3.81774:1:1:1:1	0.440789(0.561404:0.366228:0.394737)	NA	NA	NA	NA
DS_Unigene.13528-DD_Unigene.47198	YN	0.0213734	0.0804919	0.265535	0.00034213	879	208.48	670.52	NA	30	15.8713	14.1287	NA	NA	0.035395	1.03447:1.03447:1:1:1:1	0.474186(0.521886:0.476431:0.424242)	NA	NA	NA	NA
DS_Unigene.13529-DD_Unigene.46740	YN	0.00534764	0.0410037	0.130419	0.012417	501	125.619	375.381	NA	7	5	2	NA	NA	0.0142879	2.11412:2.11412:1:1:1:1	0.4501(0.431138:0.359281:0.55988)	NA	NA	NA	NA
DS_Unigene.13532-DD_Unigene.14128	YN	0.0119156	0.075788	0.157223	0.000229564	606	182.742	423.258	NA	18	13	5	NA	NA	0.0311766	4.11965:4.11965:1:1:1:1	0.467822(0.502475:0.519802:0.381188)	NA	NA	NA	NA
DS_Unigene.13533-DD_Unigene.46349	YN	0.0059915	0.0688159	0.0870657	4.50984e-09	1326	320.505	1005.5	NA	27	21	6	NA	NA	0.0211767	1.84856:1.84856:1:1:1:1	0.412142(0.5181:0.297511:0.420814)	NA	NA	NA	NA
DS_Unigene.13535-DD_Unigene.45861	YN	0.00545667	0.0967799	0.0563822	2.53897e-08	741	189.2	551.8	NA	20	17	3	NA	NA	0.0287743	2.32564:2.32564:1:1:1:1	0.463563(0.516194:0.364372:0.510121)	NA	NA	NA	NA
DS_Unigene.13539-DD_Unigene.46528	YN	0.0118216	0.0660586	0.178957	5.33341e-05	870	269.149	600.851	NA	24	16.9547	7.04531	NA	NA	0.0286008	1.19158:1.19158:1:1:1:1	0.571264(0.72931:0.562069:0.422414)	NA	NA	NA	NA
DS_Unigene.13542-DD_Unigene.43698	YN	0.0231518	0.0748182	0.309441	0.00820648	624	184.757	439.243	NA	23	13	10	NA	NA	0.0384494	4.23204:4.23204:1:1:1:1	0.479968(0.53125:0.427885:0.480769)	NA	NA	NA	NA
DS_Unigene.13543-DD_Unigene.49623	YN	0.046229	0.0488281	0.946771	0.998925	507	127.493	379.507	NA	23	6	17	NA	NA	0.0468826	2.02089:2.02089:1:1:1:1	0.484314(0.520588:0.408824:0.523529)	NA	NA	NA	NA
DS_Unigene.13545-DD_Unigene.10280	YN	0.0142312	0.0985484	0.144408	1.77574e-08	1245	251.658	993.342	NA	37	23	14	NA	NA	0.0312746	1.07917:1.07917:1:1:1:1	0.456627(0.514458:0.442169:0.413253)	NA	NA	NA	NA
DS_Unigene.13547-DD_Unigene.14542	YN	0.0236381	0.0439268	0.538125	0.150655	945	212.51	732.49	NA	26	9	17	NA	NA	0.0282006	4.92327:4.92327:1:1:1:1	0.439153(0.544444:0.438095:0.334921)	NA	NA	NA	NA
DS_Unigene.13549-DD_Unigene.46762	YN	0.0624256	0.0736761	0.847298	0.695452	561	152.165	408.835	NA	35	10.6157	24.3843	NA	NA	0.0654772	3.21551:3.21551:1:1:1:1	0.483066(0.508021:0.526738:0.414439)	NA	NA	NA	NA
DS_Unigene.13551-DD_Unigene.38662	YN	0.0120593	0.0652	0.184958	0.000400715	846	177.195	668.805	NA	19	11	8	NA	NA	0.0231896	1.3102:1.3102:1:1:1:1	0.427305(0.546099:0.349291:0.386525)	NA	NA	NA	NA
DS_Unigene.13552-DD_Unigene.46614	YN	0	0.0688338	0	0	654	137.02	516.98	NA	9	9	0	NA	NA	0.0144215	1.13083:1.13083:1:1:1:1	0.422783(0.522936:0.330275:0.415138)	NA	NA	NA	NA
DS_Unigene.13554-DD_Unigene.48741	YN	0.0303458	0.0877362	0.345875	0.00362572	537	133.405	403.595	NA	23	11	12	NA	NA	0.044603	1.98638:1.98638:1:1:1:1	0.410681(0.453039:0.320442:0.458564)	NA	NA	NA	NA
DS_Unigene.13555-DD_Unigene.33230	YN	0.0119364	0.0691953	0.172503	0.0035934	459	121.217	337.783	NA	12	8	4	NA	NA	0.0270579	2.13828:2.13828:1:1:1:1	0.523965(0.552288:0.424837:0.594771)	NA	NA	NA	NA
DS_Unigene.13557-DD_Unigene.46659	YN	0.00545713	0.0874292	0.0624177	9.3084e-08	762	210.117	551.883	NA	20	17	3	NA	NA	0.0280605	11.0253:11.0253:1:1:1:1	0.452756(0.555118:0.435039:0.36811)	NA	NA	NA	NA
DS_Unigene.13567-DD_Unigene.37670	YN	0.0120636	0.0665916	0.181159	1.39657e-07	1530	442.807	1087.19	NA	41	28	13	NA	NA	0.0278449	4.86619:4.86619:1:1:1:1	0.474935(0.519531:0.382813:0.522461)	NA	NA	NA	NA
DS_Unigene.13568-DD_Unigene.46256	YN	0.00250836	0.0899822	0.0278762	6.32342e-17	1554	355.732	1198.27	NA	33	30	3	NA	NA	0.0225323	1.8706:1.8706:1:1:1:1	0.453346(0.494208:0.298263:0.567568)	NA	NA	NA	NA
DS_Unigene.1357-DD_Unigene.21932	YN	0.00976042	0.0383046	0.25481	0.0106498	828	179.956	648.044	NA	13	6.71712	6.28288	NA	NA	0.0159642	1.51044:1.51044:1:1:1:1	0.381687(0.447531:0.334877:0.362654)	NA	NA	NA	NA
DS_Unigene.13572-DD_Unigene.15082	YN	0.00702454	0.0582713	0.120549	1.37453e-08	1593	428.503	1164.5	NA	32	23.8653	8.13474	NA	NA	0.0208095	5.02842:5.02842:1:1:1:1	0.436911(0.52354:0.392655:0.394539)	NA	NA	NA	NA
DS_Unigene.13573-DD_Unigene.27435	YN	0.0356873	0.0468992	0.760937	0.489781	609	175.141	433.859	NA	23	7.91108	15.0889	NA	NA	0.0389117	3.70873:3.70873:1:1:1:1	0.4(0.430952:0.316667:0.452381)	NA	NA	NA	NA
DS_Unigene.13575-DD_Unigene.10297	YN	0.0585711	0.0624791	0.937451	0.84185	630	150.269	479.731	NA	36	9	27	NA	NA	0.0595032	2.0676:2.0676:1:1:1:1	0.432558(0.525581:0.437209:0.334884)	NA	NA	NA	NA
DS_Unigene.13578-DD_Unigene.46080	YN	0	0.0556141	0	0	1683	431.134	1251.87	NA	23	23	0	NA	NA	0.0142467	2.54148:2.54148:1:1:1:1	0.460487(0.560606:0.413547:0.407308)	NA	NA	NA	NA
DS_Unigene.13580-DD_Unigene.46662	YN	0.0181116	0.0552	0.32811	0.00320488	1029	301.24	727.76	NA	29	16	13	NA	NA	0.0289693	4.58977:4.58977:1:1:1:1	0.454325(0.44898:0.463557:0.450437)	NA	NA	NA	NA
DS_Unigene.13581-DD_Unigene.16568	YN	0.0294913	0.0368624	0.800038	0.787804	549	168.015	380.985	NA	17	6	11	NA	NA	0.0317471	7.89137:7.89137:1:1:1:1	0.509107(0.551913:0.39071:0.584699)	NA	NA	NA	NA
DS_Unigene.13582-DD_Unigene.32204	YN	0.00873598	0.0616638	0.141671	3.37835e-07	1395	358.633	1036.37	NA	30	21	9	NA	NA	0.0223429	3.43188:3.43188:1:1:1:1	0.428674(0.47957:0.394624:0.411828)	NA	NA	NA	NA
DS_Unigene.13585-DD_Unigene.46451	YN	0.0144737	0.0974743	0.148488	3.33965e-07	987	219.621	767.379	NA	31	20	11	NA	NA	0.0329425	1.42572:1.42572:1:1:1:1	0.43465(0.484802:0.448328:0.370821)	NA	NA	NA	NA
DS_Unigene.13590-DD_Unigene.20517	YN	0.00545279	0.0505574	0.107853	0.000584131	717	164.804	552.196	NA	11	8	3	NA	NA	0.0158202	1.32108:1.32108:1:1:1:1	0.474198(0.48954:0.420502:0.512552)	NA	NA	NA	NA
DS_Unigene.13591-DD_Unigene.44376	YN	0.00859076	0.05675	0.151379	3.88085e-05	978	275.046	702.954	NA	21	15	6	NA	NA	0.0221347	3.6634:3.6634:1:1:1:1	0.462511(0.584011:0.447154:0.356369)	NA	NA	NA	NA
DS_Unigene.13593-DD_Unigene.46816	YN	0.00393376	0.0887354	0.0443314	2.9224e-07	666	156.246	509.754	NA	15	13	2	NA	NA	0.0238286	1.47532:1.47532:1:1:1:1	0.502252(0.614865:0.371622:0.52027)	NA	NA	NA	NA
DS_Unigene.13595-DD_Unigene.40826	YN	0.00903214	0.0638185	0.141528	1.15406e-19	4374	1017.7	3356.3	NA	92	61.8754	30.1246	NA	NA	0.0217793	2.7077:2.7077:1:1:1:1	0.409091(0.528366:0.349966:0.348941)	NA	NA	NA	NA
DS_Unigene.13596-DD_Unigene.35675	YN	0.0175146	0.073763	0.237444	0.00068402	681	198.785	482.215	NA	22	13.6688	8.33116	NA	NA	0.0339336	6.07715:6.07715:1:1:1:1	0.462644(0.49569:0.377155:0.515086)	NA	NA	NA	NA
DS_Unigene.13598-DD_Unigene.46947	YN	0.0631785	0.0401635	1.57303	0.412916	600	154.142	445.858	NA	33	6.00495	26.995	NA	NA	0.0572659	2.16238:2.16238:1:1:1:1	0.519071(0.584577:0.427861:0.544776)	NA	NA	NA	NA
DS_Unigene.13601-DD_Unigene.47505	YN	0.0230254	0.0564428	0.407942	0.0270609	945	239.373	705.627	NA	29	13	16	NA	NA	0.0314902	1.01476:1.01476:1:1:1:1	0.441329(0.540498:0.423676:0.359813)	NA	NA	NA	NA
DS_Unigene.13602-DD_Unigene.31874	YN	0.00802968	0.0725116	0.110736	2.7726e-06	858	231.677	626.323	NA	21	16	5	NA	NA	0.0254411	4.76068:4.76068:1:1:1:1	0.394907(0.463889:0.361111:0.359722)	NA	NA	NA	NA
DS_Unigene.13602-DD_Unigene.31874	YN	0.0114477	0.0430436	0.265955	0.0112915	744	215.71	528.29	NA	15	9	6	NA	NA	0.0206084	5.26579:5.26579:1:1:1:1	0.39185(0.355799:0.468652:0.351097)	NA	NA	NA	NA
DS_Unigene.13604-DD_Unigene.11450	YN	0.0217338	0.0918369	0.236657	0.000824851	585	164.519	420.481	NA	23	14	9	NA	NA	0.0414488	3.81577:3.81577:1:1:1:1	0.437607(0.517949:0.428205:0.366667)	NA	NA	NA	NA
DS_Unigene.13607-DD_Unigene.20571	YN	0.024839	0.0909799	0.273017	2.39892e-13	3546	831.794	2714.21	NA	137	70.7089	66.2911	NA	NA	0.0403538	1.99572:1.99572:1:1:1:1	0.441069(0.554852:0.414768:0.353586)	NA	NA	NA	NA
DS_Unigene.13613-DD_Unigene.46646	YN	0.0145813	0.0764885	0.190633	6.05972e-08	1527	418.592	1108.41	NA	46	30	16	NA	NA	0.0315517	7.29765:7.29765:1:1:1:1	0.477734(0.5:0.472495:0.460707)	NA	NA	NA	NA
DS_Unigene.13614-DD_Unigene.34076	YN	0.0143241	0.0904953	0.158286	1.36709e-08	1305	304.665	1000.33	NA	40	25.8172	14.1828	NA	NA	0.032107	2.92811:2.92811:1:1:1:1	0.4347(0.440774:0.405467:0.457859)	NA	NA	NA	NA
DS_Unigene.13618-DD_Unigene.46479	YN	0.00649482	0.0851174	0.0763043	1.24663e-06	666	201.828	464.172	NA	19	16	3	NA	NA	0.030321	8.76423:8.76423:1:1:1:1	0.521021(0.349099:0.565315:0.648649)	NA	NA	NA	NA
DS_Unigene.13620-DD_Unigene.46834	YN	0.0119953	0.0823462	0.145669	4.7383e-05	687	182.652	504.348	NA	20	14	6	NA	NA	0.0306994	2.51827:2.51827:1:1:1:1	0.484716(0.4869:0.395197:0.572052)	NA	NA	NA	NA
DS_Unigene.13623-DD_Unigene.45928	YN	0.0226836	0.098173	0.231057	0.000439311	639	140.343	498.657	NA	24	12.8597	11.1403	NA	NA	0.0392633	1.00586:1.00586:1:1:1:1	0.515291(0.493119:0.415138:0.637615)	NA	NA	NA	NA
DS_Unigene.13624-DD_Unigene.32632	YN	0.012674	0.094205	0.134537	7.17473e-08	978	247.377	730.623	NA	31	21.8271	9.1729	NA	NA	0.0332966	3.47386:3.47386:1:1:1:1	0.437628(0.48773:0.467791:0.357362)	NA	NA	NA	NA
DS_Unigene.13625-DD_Unigene.40356	YN	0.0292194	0.0642702	0.454633	0.00279334	1671	435.674	1235.33	NA	62	26.6345	35.3655	NA	NA	0.038358	3.59371:3.59371:1:1:1:1	0.423998(0.48474:0.394973:0.39228)	NA	NA	NA	NA
DS_Unigene.13628-DD_Unigene.46936	YN	0.00241126	0.0647346	0.0372484	4.73961e-06	636	194.182	441.818	NA	13	11.9366	1.0634	NA	NA	0.0214396	6.84827:6.84827:1:1:1:1	0.415881(0.566038:0.287736:0.393868)	NA	NA	NA	NA
DS_Unigene.13629-DD_Unigene.28765	YN	0.02087	0.0780698	0.267325	1.18185e-05	1356	321.386	1034.61	NA	45	23.7185	21.2815	NA	NA	0.034427	1.9394:1.9394:1:1:1:1	0.444322(0.519912:0.454646:0.358407)	NA	NA	NA	NA
DS_Unigene.13632-DD_Unigene.47279	YN	0.025714	0.0717851	0.358207	0.000106265	1761	454.976	1306.02	NA	64	31	33	NA	NA	0.037617	2.48647:2.48647:1:1:1:1	0.436306(0.518312:0.395701:0.394904)	NA	NA	NA	NA
DS_Unigene.13633-DD_Unigene.46742	YN	0.00446721	0.0824034	0.0542114	2.58015e-07	591	141.958	449.042	NA	13	11	2	NA	NA	0.0231875	1.66865:1.66865:1:1:1:1	0.525381(0.583756:0.456853:0.535533)	NA	NA	NA	NA
DS_Unigene.13638-DD_Unigene.30416	YN	0.0141463	0.0543304	0.260376	0.000183838	1293	364.517	928.483	NA	32	19	13	NA	NA	0.0254749	4.67434:4.67434:1:1:1:1	0.42407(0.494305:0.379271:0.398633)	NA	NA	NA	NA
DS_Unigene.13640-DD_Unigene.46483	YN	0.0142995	0.0561473	0.254678	0.000495937	1125	277.663	847.337	NA	27	15	12	NA	NA	0.024628	2.04656:2.04656:1:1:1:1	0.439111(0.505333:0.390667:0.421333)	NA	NA	NA	NA
DS_Unigene.13641-DD_Unigene.46276	YN	0.032951	0.066911	0.492461	0.100999	594	158.765	435.235	NA	24	10	14	NA	NA	0.0420279	2.50094:2.50094:1:1:1:1	0.453704(0.527778:0.406566:0.426768)	NA	NA	NA	NA
DS_Unigene.13642-DD_Unigene.12106	YN	0.00683509	0.0647272	0.105598	1.28794e-05	816	228.086	587.914	NA	18	14	4	NA	NA	0.0230169	1.54572:1.54572:1:1:1:1	0.465686(0.536765:0.362132:0.498162)	NA	NA	NA	NA
DS_Unigene.13643-DD_Unigene.45459	YN	0.0164213	0.071435	0.229877	2.12516e-09	2391	589.166	1801.83	NA	69	39.7431	29.2569	NA	NA	0.0299772	3.13794:3.13794:1:1:1:1	0.432416(0.520651:0.384856:0.39174)	NA	NA	NA	NA
DS_Unigene.13650-DD_Unigene.46122	YN	0.0175944	0.0574819	0.306085	0.000533562	1362	326.833	1035.17	NA	36	18	18	NA	NA	0.027166	1.2883:1.2883:1:1:1:1	0.437634(0.477419:0.421505:0.413978)	NA	NA	NA	NA
DS_Unigene.13660-DD_Unigene.20056	YN	0.0139279	0.0609679	0.228446	3.86153e-07	2022	499.812	1522.19	NA	50	29	21	NA	NA	0.0255556	2.4244:2.4244:1:1:1:1	0.429136(0.488148:0.427407:0.371852)	NA	NA	NA	NA
DS_Unigene.13661-DD_Unigene.45258	YN	0.0113575	0.0931814	0.121886	0.000239347	471	116.083	354.917	NA	14	10	4	NA	NA	0.0315238	1.92012:1.92012:1:1:1:1	0.45966(0.522293:0.44586:0.410828)	NA	NA	NA	NA
DS_Unigene.13662-DD_Unigene.45369	YN	0.0169349	0.0815968	0.207543	0.000204374	687	208.599	478.401	NA	24	16	8	NA	NA	0.0365687	3.90439:3.90439:1:1:1:1	0.505072(0.578261:0.369565:0.567391)	NA	NA	NA	NA
DS_Unigene.13664-DD_Unigene.45834	YN	0.0240985	0.0755941	0.318788	0.00136929	885	252	633	NA	33	18	15	NA	NA	0.0387616	3.58133:3.58133:1:1:1:1	0.451577(0.503378:0.423986:0.427365)	NA	NA	NA	NA
DS_Unigene.13665-DD_Unigene.45273	YN	0.0181826	0.0631742	0.287818	0.0236058	507	117.07	389.93	NA	14	7	7	NA	NA	0.0285715	3.40478:3.40478:1:1:1:1	0.420118(0.538462:0.325444:0.39645)	NA	NA	NA	NA
DS_Unigene.13666-DD_Unigene.16266	YN	0.00715927	0.0561015	0.127613	0.000134628	786	224.486	561.514	NA	16	12	4	NA	NA	0.0211375	4.08066:4.08066:1:1:1:1	0.452926(0.520992:0.375954:0.461832)	NA	NA	NA	NA
DS_Unigene.13667-DD_Unigene.44944	YN	0.0033913	0.0797434	0.0425277	4.04828e-12	1236	349.325	886.675	NA	29	26	3	NA	NA	0.0249703	5.77977:5.77977:1:1:1:1	0.398475(0.468815:0.350312:0.376299)	NA	NA	NA	NA
DS_Unigene.13669-DD_Unigene.44870	YN	0.00280244	0.0897114	0.0312384	6.06206e-06	477	119.379	357.621	NA	11	10	1	NA	NA	0.0245532	3.04895:3.04895:1:1:1:1	0.475891(0.427673:0.45283:0.54717)	NA	NA	NA	NA
DS_Unigene.13682-DD_Unigene.44743	YN	0.0198589	0.0722712	0.274783	0.00055694	948	233.46	714.54	NA	30	16	14	NA	NA	0.0327662	2.20066:2.20066:1:1:1:1	0.436181(0.533228:0.367089:0.408228)	NA	NA	NA	NA
DS_Unigene.13688-DD_Unigene.45156	YN	0	0.0461682	0	0	726	202.399	523.601	NA	9	9	0	NA	NA	0.0128711	4.62968:4.62968:1:1:1:1	0.451791(0.516529:0.367769:0.471074)	NA	NA	NA	NA
DS_Unigene.13690-DD_Unigene.46272	YN	0.0103019	0.0752401	0.136921	5.1872e-05	687	197.974	489.026	NA	19	14	5	NA	NA	0.0290153	3.74048:3.74048:1:1:1:1	0.454876(0.59607:0.340611:0.427948)	NA	NA	NA	NA
DS_Unigene.13698-DD_Unigene.47299	YN	0.0154329	0.080328	0.192124	3.93917e-06	1026	305.715	720.285	NA	34	23	11	NA	NA	0.0347696	4.88088:4.88088:1:1:1:1	0.452519(0.510174:0.353198:0.494186)	NA	NA	NA	NA
DS_Unigene.13700-DD_Unigene.20167	YN	0.014749	0.0613732	0.240317	5.56455e-06	1581	384.471	1196.53	NA	40	22.5264	17.4736	NA	NA	0.0260872	2.2881:2.2881:1:1:1:1	0.436749(0.526565:0.402277:0.381404)	NA	NA	NA	NA
DS_Unigene.13708-DD_Unigene.19837	YN	0.0143009	0.0648747	0.220438	2.34831e-05	1242	324.165	917.835	NA	33	20	13	NA	NA	0.0275008	2.5086:2.5086:1:1:1:1	0.452665(0.50716:0.420048:0.430788)	NA	NA	NA	NA
DS_Unigene.13714-DD_Unigene.45804	YN	0.0168915	0.0864448	0.195402	0.00167113	483	123.639	359.361	NA	16	10	6	NA	NA	0.0346958	1.82775:1.82775:1:1:1:1	0.439964(0.465054:0.397849:0.456989)	NA	NA	NA	NA
DS_Unigene.13719-DD_Unigene.44642	YN	0.0106241	0.0979657	0.108447	7.12253e-06	630	155.953	474.047	NA	19	14	5	NA	NA	0.032245	1.17142:1.17142:1:1:1:1	0.492063(0.497619:0.459524:0.519048)	NA	NA	NA	NA
DS_Unigene.13721-DD_Unigene.12953	YN	0.0482135	0.0875283	0.550834	0.022122	1305	313.266	991.734	NA	72	25.7027	46.2973	NA	NA	0.0576511	1.35395:1.35395:1:1:1:1	0.474621(0.522727:0.386364:0.514773)	NA	NA	NA	NA
DS_Unigene.13727-DD_Unigene.19386	YN	0.0169106	0.0849158	0.199145	2.36879e-07	1263	364.928	898.072	NA	44	29	15	NA	NA	0.0365599	3.66912:3.66912:1:1:1:1	0.466035(0.543839:0.331754:0.522512)	NA	NA	NA	NA
DS_Unigene.13729-DD_Unigene.35477	YN	0.0433739	0.0974081	0.44528	0.0249874	609	201.162	407.838	NA	35	17.8769	17.1231	NA	NA	0.0612223	3.80217:3.80217:1:1:1:1	0.426617(0.591418:0.296642:0.391791)	NA	NA	NA	NA
DS_Unigene.13730-DD_Unigene.17808	YN	0.05704	0.0733808	0.777316	0.446346	705	164.583	540.417	NA	41	11.4052	29.5948	NA	NA	0.0608548	2.51838:2.51838:1:1:1:1	0.428901(0.394737:0.455679:0.436288)	NA	NA	NA	NA
DS_Unigene.13732-DD_Unigene.19313	YN	0.0635535	0.024399	2.60475	0.159	504	125.272	378.728	NA	26	3	23	NA	NA	0.0538214	2.46802:2.46802:1:1:1:1	0.498028(0.511834:0.449704:0.532544)	NA	NA	NA	NA
DS_Unigene.13733-DD_Unigene.18126	YN	0.0338179	0.0643981	0.525138	0.195035	555	131.5	423.5	NA	22	8	14	NA	NA	0.0410635	2.29449:2.29449:1:1:1:1	0.530631(0.481081:0.454054:0.656757)	NA	NA	NA	NA
DS_Unigene.13735-DD_Unigene.18245	YN	0.0203244	0.0849411	0.239276	0.000103566	828	222.605	605.395	NA	30	17.8627	12.1373	NA	NA	0.0376964	1.93236:1.93236:1:1:1:1	0.487319(0.518116:0.463768:0.480072)	NA	NA	NA	NA
DS_Unigene.13744-DD_Unigene.44540	YN	0.0323604	0.0839157	0.38563	0.00492161	732	208.807	523.193	NA	33	16.4594	16.5406	NA	NA	0.0470669	2.74759:2.74759:1:1:1:1	0.478231(0.593878:0.340816:0.5)	NA	NA	NA	NA
DS_Unigene.13745-DD_Unigene.44583	YN	0.0247451	0.0810266	0.305395	0.000462265	1002	262.395	739.605	NA	38	20	18	NA	NA	0.0394836	1.30842:1.30842:1:1:1:1	0.489022(0.540419:0.464072:0.462575)	NA	NA	NA	NA
DS_Unigene.13747-DD_Unigene.21262	YN	0.0121762	0.0614137	0.198266	7.23299e-05	969	306.115	662.885	NA	26	18	8	NA	NA	0.0277307	8.21271:8.21271:1:1:1:1	0.466169(0.519403:0.41194:0.467164)	NA	NA	NA	NA
DS_Unigene.13753-DD_Unigene.42008	YN	0.057634	0.0749298	0.769172	0.557432	642	155.229	486.771	NA	38	11	27	NA	NA	0.0618159	1.14566:1.14566:1:1:1:1	0.483645(0.542056:0.378505:0.530374)	NA	NA	NA	NA
DS_Unigene.13755-DD_Unigene.31948	YN	0.02296	0.0681657	0.336826	0.00352398	867	246.805	620.195	NA	30	16	14	NA	NA	0.0358285	4.30606:4.30606:1:1:1:1	0.455017(0.50173:0.434256:0.429066)	NA	NA	NA	NA
DS_Unigene.13756-DD_Unigene.36027	YN	0.0344819	0.0712974	0.483635	0.0454749	771	207.012	563.988	NA	33	14	19	NA	NA	0.0443668	1.90518:1.90518:1:1:1:1	0.448119(0.501946:0.322957:0.519455)	NA	NA	NA	NA
DS_Unigene.13763-DD_Unigene.21065	YN	0.0089552	0.0542355	0.165117	4.90675e-06	1380	367.984	1012.02	NA	28	19	9	NA	NA	0.0210294	8.87451:8.87451:1:1:1:1	0.491667(0.577174:0.579348:0.318478)	NA	NA	NA	NA
DS_Unigene.13763-DD_Unigene.21065	YN	0.0464287	0.0127269	3.64807	0.0547782	504	141.631	362.369	NA	18	1.78616	16.2138	NA	NA	0.036958	5.80916:5.80916:1:1:1:1	0.393839(0.50165:0.219472:0.460396)	NA	NA	NA	NA
DS_Unigene.13764-DD_Unigene.46603	YN	0.0111932	0.0662939	0.168843	1.34412e-08	1683	510.984	1172.02	NA	45	32	13	NA	NA	0.0279226	6.75091:6.75091:1:1:1:1	0.452174(0.523478:0.382609:0.450435)	NA	NA	NA	NA
DS_Unigene.13770-DD_Unigene.44602	YN	0.0347164	0.0731626	0.47451	0.0446952	735	204.021	530.979	NA	32	14	18	NA	NA	0.0453883	2.9287:2.9287:1:1:1:1	0.538776(0.557143:0.469388:0.589796)	NA	NA	NA	NA
DS_Unigene.13771-DD_Unigene.45116	YN	0.0134894	0.0880978	0.153118	0.00128727	471	96.9698	374.03	NA	13	8	5	NA	NA	0.0288498	1.26681:1.26681:1:1:1:1	0.492843(0.432515:0.417178:0.628834)	NA	NA	NA	NA
DS_Unigene.13771-DD_Unigene.45116	YN	0.0187865	0.0721523	0.260374	0.0208706	465	87.4207	377.579	NA	13	6	7	NA	NA	0.0288194	0.662842:0.662842:1:1:1:1	0.476483(0.429448:0.404908:0.595092)	NA	NA	NA	NA
DS_Unigene.13774-DD_Unigene.44858	YN	0.0142031	0.097979	0.14496	1.47274e-07	966	255.16	710.84	NA	33	23	10	NA	NA	0.0363317	2.76513:2.76513:1:1:1:1	0.49793(0.487578:0.442547:0.563665)	NA	NA	NA	NA
DS_Unigene.13775-DD_Unigene.15199	YN	0.0108212	0.0701784	0.154196	1.33422e-06	1137	298.912	838.088	NA	29	20	9	NA	NA	0.026426	2.62384:2.62384:1:1:1:1	0.468777(0.588391:0.42876:0.389182)	NA	NA	NA	NA
DS_Unigene.13777-DD_Unigene.44590	YN	0.00579464	0.0409444	0.141524	0.0114277	498	151.348	346.652	NA	8	6	2	NA	NA	0.0164771	3.11183:3.11183:1:1:1:1	0.502008(0.445783:0.566265:0.493976)	NA	NA	NA	NA
DS_Unigene.13779-DD_Unigene.34464	YN	0.0162961	0.063624	0.256131	0.0121315	504	131.148	372.852	NA	14	8	6	NA	NA	0.0286114	2:2:1:1:1:1	0.444118(0.567647:0.323529:0.441176)	NA	NA	NA	NA
DS_Unigene.13785-DD_Unigene.45682	YN	0.0190405	0.081773	0.232846	0.000104881	912	220.489	691.511	NA	30	17	13	NA	NA	0.034207	1.41839:1.41839:1:1:1:1	0.488487(0.559211:0.425987:0.480263)	NA	NA	NA	NA
DS_Unigene.13787-DD_Unigene.32921	YN	0.0538739	0.0606383	0.888447	0.815096	468	120.973	347.027	NA	25	7	18	NA	NA	0.0556224	3.49198:3.49198:1:1:1:1	0.473577(0.469512:0.405488:0.545732)	NA	NA	NA	NA
DS_Unigene.13789-DD_Unigene.44924	YN	0.0165705	0.0704447	0.235226	1.66575e-06	1518	419.22	1098.78	NA	46	28	18	NA	NA	0.0314487	5.11653:5.11653:1:1:1:1	0.441273(0.510827:0.370079:0.442913)	NA	NA	NA	NA
DS_Unigene.13791-DD_Unigene.44888	YN	0.00589873	0.0596252	0.0989301	6.8055e-06	927	246.171	680.829	NA	18	14	4	NA	NA	0.0201662	1.47313:1.47313:1:1:1:1	0.423759(0.529255:0.351064:0.390957)	NA	NA	NA	NA
DS_Unigene.13792-DD_Unigene.27245	YN	0.0152644	0.0488364	0.312563	0.0366109	546	148.895	397.105	NA	13	7	6	NA	NA	0.0244196	2.39333:2.39333:1:1:1:1	0.437121(0.484091:0.393182:0.434091)	NA	NA	NA	NA
DS_Unigene.13793-DD_Unigene.44626	YN	0.0146126	0.052996	0.275731	0.0109038	660	176.267	483.733	NA	16	9	7	NA	NA	0.0248637	1.21633:1.21633:1:1:1:1	0.492424(0.493182:0.459091:0.525)	NA	NA	NA	NA
DS_Unigene.13794-DD_Unigene.19979	YN	0.0205244	0.0912249	0.224986	1.7102e-05	1062	222.038	839.962	NA	36	19	17	NA	NA	0.0353061	1.73299:1.73299:1:1:1:1	0.440678(0.519774:0.419492:0.382768)	NA	NA	NA	NA
DS_Unigene.13796-DD_Unigene.45837	YN	0.0329186	0.0747707	0.44026	0.0482119	624	180.118	443.882	NA	27	12.714	14.286	NA	NA	0.0449992	4.07029:4.07029:1:1:1:1	0.467147(0.550481:0.399038:0.451923)	NA	NA	NA	NA
DS_Unigene.13797-DD_Unigene.42254	YN	0.0314277	0.0946876	0.331909	0.000849837	837	211.878	625.122	NA	38	18.7894	19.2106	NA	NA	0.0474413	3.21775:3.21775:1:1:1:1	0.533569(0.512367:0.5:0.588339)	NA	NA	NA	NA
DS_Unigene.13798-DD_Unigene.45066	YN	0	0.0406524	0	0	456	101.086	354.914	NA	4	4	0	NA	NA	0.00901181	2:2:1:1:1:1	0.436404(0.467105:0.440789:0.401316)	NA	NA	NA	NA
DS_Unigene.13803-DD_Unigene.19495	YN	0.00862956	0.0931378	0.0926537	2.55308e-07	777	194.215	582.785	NA	22	17	5	NA	NA	0.0297528	1.79094:1.79094:1:1:1:1	0.456242(0.496139:0.449807:0.42278)	NA	NA	NA	NA
DS_Unigene.13808-DD_Unigene.23366	YN	0.0287186	0.0628106	0.457225	0.0834185	636	161.454	474.546	NA	23	9.65133	13.3487	NA	NA	0.0373731	4.9587:4.9587:1:1:1:1	0.42134(0.514019:0.39486:0.35514)	NA	NA	NA	NA
DS_Unigene.13811-DD_Unigene.47427	YN	0.0120781	0.0457415	0.26405	0.0247367	636	135.213	500.787	NA	12	6	6	NA	NA	0.0192349	1.31797:1.31797:1:1:1:1	0.424528(0.507075:0.412736:0.353774)	NA	NA	NA	NA
DS_Unigene.13812-DD_Unigene.44912	YN	0.0185056	0.0787918	0.234867	0.00490539	504	121.003	382.997	NA	16	9	7	NA	NA	0.0329795	0.914718:0.914718:1:1:1:1	0.464286(0.482143:0.467262:0.443452)	NA	NA	NA	NA
DS_Unigene.13813-DD_Unigene.21196	YN	0.0404469	0.0814717	0.496453	0.0572924	582	166.245	415.755	NA	29	12.6305	16.3695	NA	NA	0.0521654	2.98515:2.98515:1:1:1:1	0.42132(0.444162:0.398477:0.42132)	NA	NA	NA	NA
DS_Unigene.13814-DD_Unigene.12045	YN	0.0216159	0.0998469	0.21649	8.68838e-13	2289	551.642	1737.36	NA	88	51	37	NA	NA	0.0404693	2.53196:2.53196:1:1:1:1	0.420352(0.473587:0.395577:0.391892)	NA	NA	NA	NA
DS_Unigene.13816-DD_Unigene.46465	YN	0.0145912	0.0509876	0.286172	0.000787108	1296	326.829	969.171	NA	30	16	14	NA	NA	0.0237697	3.71457:3.71457:1:1:1:1	0.436728(0.519676:0.37963:0.41088)	NA	NA	NA	NA
DS_Unigene.13818-DD_Unigene.23768	YN	0.00516332	0.0949581	0.0543747	5.80608e-36	3648	927.068	2720.93	NA	96	82	14	NA	NA	0.0279829	2.64464:2.64464:1:1:1:1	0.460526(0.555099:0.38898:0.4375)	NA	NA	NA	NA
DS_Unigene.13822-DD_Unigene.44927	YN	0.0109907	0.0756611	0.145262	5.94258e-06	1035	209.942	825.058	NA	24	15	9	NA	NA	0.0241086	0.852717:0.852717:1:1:1:1	0.476812(0.542029:0.371014:0.517391)	NA	NA	NA	NA
DS_Unigene.13825-DD_Unigene.46779	YN	0.0240177	0.0778565	0.308487	0.000355169	1092	287.965	804.035	NA	40	21	19	NA	NA	0.0382152	3.50682:3.50682:1:1:1:1	0.440018(0.523352:0.424451:0.372253)	NA	NA	NA	NA
DS_Unigene.13834-DD_Unigene.25571	YN	0.00640804	0.072371	0.0885443	2.35293e-05	645	174.58	470.42	NA	15	12	3	NA	NA	0.0242621	3.54517:3.54517:1:1:1:1	0.427907(0.518605:0.360465:0.404651)	NA	NA	NA	NA
DS_Unigene.13837-DD_Unigene.45780	YN	0.00181062	0.0662593	0.0273262	2.03512e-06	711	158.035	552.965	NA	11	10	1	NA	NA	0.0161357	0.834217:0.834217:1:1:1:1	0.429272(0.514706:0.392857:0.380252)	NA	NA	NA	NA
DS_Unigene.13843-DD_Unigene.13445	YN	0.00199599	0.0719363	0.0277466	5.50641e-12	1311	307.608	1003.39	NA	23	21	2	NA	NA	0.0184065	1.81418:1.81418:1:1:1:1	0.449275(0.51373:0.30778:0.526316)	NA	NA	NA	NA
DS_Unigene.13846-DD_Unigene.34977	YN	0.00865624	0.0606752	0.142665	1.15883e-06	1356	310.161	1045.84	NA	27	18	9	NA	NA	0.0205546	1.37563:1.37563:1:1:1:1	0.417035(0.504425:0.345133:0.401549)	NA	NA	NA	NA
DS_Unigene.13851-DD_Unigene.45124	YN	0.011844	0.0948736	0.12484	5.3029e-09	1134	282.769	851.231	NA	35	25	10	NA	NA	0.0325479	2.31095:2.31095:1:1:1:1	0.452196(0.562016:0.392765:0.401809)	NA	NA	NA	NA
DS_Unigene.13856-DD_Unigene.52537	YN	0.0275686	0.0630402	0.437318	0.0166655	1113	299.334	813.666	NA	40	18	22	NA	NA	0.0371084	3.12555:3.12555:1:1:1:1	0.423923(0.480211:0.358839:0.432718)	NA	NA	NA	NA
DS_Unigene.13858-DD_Unigene.15067	YN	0.0175553	0.0779773	0.225134	0.00734692	456	110.088	345.912	NA	14	8	6	NA	NA	0.0321425	2.31659:2.31659:1:1:1:1	0.412854(0.359477:0.48366:0.395425)	NA	NA	NA	NA
DS_Unigene.13860-DD_Unigene.46074	YN	0.0459655	0.0971346	0.473215	0.0147463	963	244.981	718.019	NA	54	22	32	NA	NA	0.0589826	2.02582:2.02582:1:1:1:1	0.458108(0.506757:0.343243:0.524324)	NA	NA	NA	NA
DS_Unigene.13863-DD_Unigene.35389	YN	0.0158473	0.0925712	0.171191	1.30336e-06	846	248.693	597.307	NA	31	21.6457	9.35426	NA	NA	0.0384013	8.84373:8.84373:1:1:1:1	0.419317(0.521201:0.35159:0.385159)	NA	NA	NA	NA
DS_Unigene.13865-DD_Unigene.44951	YN	0	0.0533759	0	0	456	97.4035	358.596	NA	5	5	0	NA	NA	0.0114013	2.6193:2.6193:1:1:1:1	0.498904(0.513158:0.407895:0.575658)	NA	NA	NA	NA
DS_Unigene.13867-DD_Unigene.36041	YN	0.0324861	0.0609227	0.533234	0.125281	819	189.461	629.539	NA	31	11	20	NA	NA	0.0390644	1.67432:1.67432:1:1:1:1	0.453901(0.512411:0.421986:0.427305)	NA	NA	NA	NA
DS_Unigene.13872-DD_Unigene.46049	YN	0.0129508	0.0829665	0.156097	4.46222e-06	936	234.751	701.249	NA	27	18	9	NA	NA	0.0305109	2.63847:2.63847:1:1:1:1	0.415385(0.521538:0.3:0.424615)	NA	NA	NA	NA
DS_Unigene.13874-DD_Unigene.30472	YN	0.0266694	0.0561764	0.474743	0.0927847	645	185.364	459.636	NA	22	10	12	NA	NA	0.0351492	4.95827:4.95827:1:1:1:1	0.478295(0.495349:0.525581:0.413953)	NA	NA	NA	NA
DS_Unigene.13875-DD_Unigene.16810	YN	0.0104246	0.0545981	0.190934	0.0118049	501	114.519	386.481	NA	10	6	4	NA	NA	0.0205218	3.81095:3.81095:1:1:1:1	0.433134(0.505988:0.416168:0.377246)	NA	NA	NA	NA
DS_Unigene.13877-DD_Unigene.23868	YN	0.0272559	0.0617933	0.441081	0.0829851	582	169.703	412.297	NA	21	10	11	NA	NA	0.0373265	5.22414:5.22414:1:1:1:1	0.439863(0.471649:0.39433:0.453608)	NA	NA	NA	NA
DS_Unigene.13878-DD_Unigene.11736	YN	0.0157801	0.0188207	0.838444	0.419711	546	161.726	384.274	NA	9	3	6	NA	NA	0.0166808	2.28793:2.28793:1:1:1:1	0.429257(0.482014:0.372302:0.433453)	NA	NA	NA	NA
DS_Unigene.13878-DD_Unigene.11736	YN	0.0205335	0.0382068	0.537432	0.267519	732	188.737	543.263	NA	18	7	11	NA	NA	0.0250904	2.08827:2.08827:1:1:1:1	0.55087(0.538153:0.48996:0.624498)	NA	NA	NA	NA
DS_Unigene.13881-DD_Unigene.45759	YN	0.0206201	0.0796646	0.258837	0.00125033	645	201.102	443.898	NA	24	15	9	NA	NA	0.0390293	5.24588:5.24588:1:1:1:1	0.492248(0.606977:0.355814:0.513953)	NA	NA	NA	NA
DS_Unigene.13882-DD_Unigene.30017	YN	0.00293407	0.0426824	0.0687418	0.00508674	462	120.509	341.491	NA	6	5	1	NA	NA	0.0133021	2:2:1:1:1:1	0.458874(0.571429:0.327922:0.477273)	NA	NA	NA	NA
DS_Unigene.13887-DD_Unigene.46691	YN	0.00989352	0.0765199	0.129293	2.32656e-07	1179	263.171	915.829	NA	28	19	9	NA	NA	0.0247656	1.07944:1.07944:1:1:1:1	0.440628(0.536896:0.409669:0.375318)	NA	NA	NA	NA
DS_Unigene.13889-DD_Unigene.46233	YN	0.00622344	0.065796	0.0945868	0.000659197	468	145.21	322.79	NA	11	9	2	NA	NA	0.0247075	10.5526:10.5526:1:1:1:1	0.445513(0.535256:0.375:0.426282)	NA	NA	NA	NA
DS_Unigene.13891-DD_Unigene.17541	YN	0.026024	0.0808613	0.321835	1.32891e-05	1554	457.595	1096.41	NA	63	35	28	NA	NA	0.0421715	4.13158:4.13158:1:1:1:1	0.445833(0.490179:0.34375:0.503571)	NA	NA	NA	NA
DS_Unigene.13894-DD_Unigene.23679	YN	0.0122086	0.0933203	0.130825	3.37035e-12	1866	379.387	1486.61	NA	51	33	18	NA	NA	0.0286999	0.995035:0.995035:1:1:1:1	0.435155(0.53135:0.358521:0.415595)	NA	NA	NA	NA
DS_Unigene.13895-DD_Unigene.48132	YN	0.00719678	0.0420165	0.171285	0.000197808	1272	294.335	977.665	NA	19	12	7	NA	NA	0.0152539	2.68516:2.68516:1:1:1:1	0.413129(0.516509:0.367925:0.354953)	NA	NA	NA	NA
DS_Unigene.13896-DD_Unigene.18222	YN	0.0406128	0.0128673	3.15629	0.12363	645	167.582	477.418	NA	21	2.13009	18.8699	NA	NA	0.0334041	1.54337:1.54337:1:1:1:1	0.528549(0.564815:0.465278:0.555556)	NA	NA	NA	NA
DS_Unigene.13896-DD_Unigene.18222	YN	0.0187884	0.0707505	0.265559	0.00149334	786	193.108	592.892	NA	24	13	11	NA	NA	0.0315547	0.896289:0.896289:1:1:1:1	0.51711(0.536122:0.471483:0.543726)	NA	NA	NA	NA
DS_Unigene.13899-DD_Unigene.21252	YN	0.0312863	0.0918836	0.340499	0.000455861	1125	243.274	881.726	NA	48	21	27	NA	NA	0.04439	1.63927:1.63927:1:1:1:1	0.466931(0.473545:0.378307:0.548942)	NA	NA	NA	NA
DS_Unigene.13902-DD_Unigene.43719	YN	0.00187373	0.0349178	0.0536611	0.00207391	681	146.553	534.447	NA	6	5	1	NA	NA	0.00898488	2:2:1:1:1:1	0.349386(0.44051:0.347025:0.260623)	NA	NA	NA	NA
DS_Unigene.13902-DD_Unigene.43719	YN	0.000944308	0.0112171	0.0841847	0.0151961	1419	359.272	1059.73	NA	5	4	1	NA	NA	0.00354524	2:2:1:1:1:1	0.445736(0.538055:0.458774:0.340381)	NA	NA	NA	NA
DS_Unigene.13904-DD_Unigene.45787	YN	0.0534125	0.0466953	1.14385	0.830868	546	167.53	378.47	NA	27	7.50843	19.4916	NA	NA	0.0513515	2.97303:2.97303:1:1:1:1	0.442338(0.523697:0.367299:0.436019)	NA	NA	NA	NA
DS_Unigene.13908-DD_Unigene.21957	YN	0.0127124	0.0944554	0.134586	1.50008e-06	771	215.584	555.416	NA	26	19	7	NA	NA	0.035569	1.61829:1.61829:1:1:1:1	0.518807(0.581712:0.511673:0.463035)	NA	NA	NA	NA
DS_Unigene.13918-DD_Unigene.35735	YN	0.0492233	0.0622447	0.790804	0.658082	510	148.611	361.389	NA	26	8.81478	17.1852	NA	NA	0.0530177	3.05578:3.05578:1:1:1:1	0.422807(0.381579:0.339474:0.547368)	NA	NA	NA	NA
DS_Unigene.13924-DD_Unigene.45775	YN	0.028975	0.0748414	0.387152	0.056928	480	127.944	352.056	NA	19	9	10	NA	NA	0.0412007	2.48459:2.48459:1:1:1:1	0.494919(0.631098:0.463415:0.390244)	NA	NA	NA	NA
DS_Unigene.13929-DD_Unigene.45539	YN	0.0293138	0.0753146	0.389218	0.0123253	873	211.447	661.553	NA	34	15	19	NA	NA	0.0404556	1.87535:1.87535:1:1:1:1	0.482818(0.57732:0.316151:0.554983)	NA	NA	NA	NA
DS_Unigene.13930-DD_Unigene.44522	YN	0.033901	0.0699292	0.48479	0.0726243	657	130.763	526.237	NA	26	8.56298	17.437	NA	NA	0.0410717	1.05717:1.05717:1:1:1:1	0.46347(0.479452:0.342466:0.568493)	NA	NA	NA	NA
DS_Unigene.13934-DD_Unigene.46182	YN	0.0180441	0.0894691	0.201679	9.16378e-07	1140	298.423	841.577	NA	40	25	15	NA	NA	0.0367413	2.20584:2.20584:1:1:1:1	0.485088(0.496053:0.478947:0.480263)	NA	NA	NA	NA
DS_Unigene.13941-DD_Unigene.45923	YN	0.0142432	0.0883209	0.161267	2.15844e-06	942	229.494	712.506	NA	29	18.9526	10.0474	NA	NA	0.0322903	2.80151:2.80151:1:1:1:1	0.382044(0.47851:0.312321:0.355301)	NA	NA	NA	NA
DS_Unigene.13942-DD_Unigene.45235	YN	0.0174057	0.0574311	0.303071	0.00259932	933	292.352	640.648	NA	27	16	11	NA	NA	0.0299475	7.22081:7.22081:1:1:1:1	0.458199(0.514469:0.366559:0.493569)	NA	NA	NA	NA
DS_Unigene.13943-DD_Unigene.36189	YN	0.0185146	0.0659712	0.280646	1.32497e-05	1812	378.679	1433.32	NA	50	23.7917	26.2083	NA	NA	0.0284322	1.18499:1.18499:1:1:1:1	0.41777(0.486755:0.368377:0.398179)	NA	NA	NA	NA
DS_Unigene.13944-DD_Unigene.14653	YN	0.0336968	0.0744954	0.452333	0.0604542	645	153.624	491.376	NA	27	10.8224	16.1776	NA	NA	0.043414	2.4539:2.4539:1:1:1:1	0.447531(0.553241:0.458333:0.331019)	NA	NA	NA	NA
DS_Unigene.13945-DD_Unigene.46535	YN	0.0144556	0.0924828	0.156306	1.72976e-05	687	198.009	488.991	NA	24	17	7	NA	NA	0.0369448	3.13509:3.13509:1:1:1:1	0.474527(0.469432:0.454148:0.5)	NA	NA	NA	NA
DS_Unigene.13946-DD_Unigene.44716	YN	0.0866608	0.056548	1.53252	0.293584	666	151.472	514.528	NA	50	8.16963	41.8304	NA	NA	0.0798121	3.839:3.839:1:1:1:1	0.564304(0.466535:0.608268:0.61811)	NA	NA	NA	NA
DS_Unigene.13948-DD_Unigene.45218	YN	0.0111552	0.0630383	0.176959	5.90362e-08	1731	466.307	1264.69	NA	42	28	14	NA	NA	0.0251318	2.89644:2.89644:1:1:1:1	0.460139(0.530329:0.47487:0.375217)	NA	NA	NA	NA
DS_Unigene.13951-DD_Unigene.24090	YN	0.0140543	0.048454	0.290054	0.000359343	1305	299.15	1005.85	NA	28	14	14	NA	NA	0.0219399	2.1144:2.1144:1:1:1:1	0.451341(0.581609:0.404598:0.367816)	NA	NA	NA	NA
DS_Unigene.13953-DD_Unigene.51601	YN	0.0165247	0.0983371	0.168041	1.01555e-05	750	199.214	550.786	NA	27	18	9	NA	NA	0.0382556	2.81353:2.81353:1:1:1:1	0.478088(0.452191:0.430279:0.551793)	NA	NA	NA	NA
DS_Unigene.13954-DD_Unigene.37159	YN	0.0404202	0.0776937	0.52025	0.0809194	549	158.423	390.577	NA	27	11.6636	15.3364	NA	NA	0.0511761	3.68305:3.68305:1:1:1:1	0.45471(0.55163:0.38587:0.42663)	NA	NA	NA	NA
DS_Unigene.13955-DD_Unigene.27104	YN	0.0198746	0.0656886	0.302558	0.00323873	819	206.935	612.065	NA	25	13	12	NA	NA	0.0314503	2.48021:2.48021:1:1:1:1	0.419048(0.455357:0.369643:0.432143)	NA	NA	NA	NA
DS_Unigene.13961-DD_Unigene.32636	YN	0.0188354	0.0848807	0.221905	1.51971e-06	1377	301.432	1075.57	NA	44	24	20	NA	NA	0.0332931	2.16915:2.16915:1:1:1:1	0.402122(0.468172:0.389117:0.349076)	NA	NA	NA	NA
DS_Unigene.13965-DD_Unigene.46962	YN	0.0242869	0.0985525	0.246436	1.10166e-05	1119	240.026	878.974	NA	43	22	21	NA	NA	0.0402169	1.6436:1.6436:1:1:1:1	0.42769(0.48545:0.43254:0.365079)	NA	NA	NA	NA
DS_Unigene.13967-DD_Unigene.12292	YN	0.0145337	0.059659	0.243612	0.000533982	957	262.211	694.789	NA	25	15	10	NA	NA	0.0268977	3.60343:3.60343:1:1:1:1	0.449321(0.517241:0.435737:0.394984)	NA	NA	NA	NA
DS_Unigene.13970-DD_Unigene.12375	YN	0.0219129	0.0753056	0.290987	0.000672115	843	240.843	602.157	NA	30	17	13	NA	NA	0.037167	4.54938:4.54938:1:1:1:1	0.428233(0.459075:0.457295:0.368327)	NA	NA	NA	NA
DS_Unigene.13971-DD_Unigene.32402	YN	0.0152057	0.0576013	0.263982	0.00097608	1053	255.789	797.211	NA	26	14	12	NA	NA	0.0255042	2.56659:2.56659:1:1:1:1	0.409564(0.490057:0.417614:0.321023)	NA	NA	NA	NA
DS_Unigene.1397-DD_Unigene.26865	YN	0.0147295	0.064384	0.228775	0.00291518	585	159.358	425.642	NA	16	9.79338	6.20662	NA	NA	0.0282557	2.57161:2.57161:1:1:1:1	0.414511(0.420259:0.385776:0.4375)	NA	NA	NA	NA
DS_Unigene.13972-DD_Unigene.47313	YN	0.0118181	0.0654659	0.180523	8.62527e-07	1341	402.455	938.545	NA	36	25	11	NA	NA	0.0279186	3.41115:3.41115:1:1:1:1	0.467335(0.503341:0.387528:0.511136)	NA	NA	NA	NA
DS_Unigene.13976-DD_Unigene.38231	YN	0.012029	0.0712115	0.168919	1.8691e-08	1410	404.125	1005.88	NA	39	27	12	NA	NA	0.0289915	4.29072:4.29072:1:1:1:1	0.464894(0.5:0.445745:0.448936)	NA	NA	NA	NA
DS_Unigene.13981-DD_Unigene.45146	YN	0	0.085126	0	0	456	113.323	342.677	NA	9	9	0	NA	NA	0.0211552	3.43383:3.43383:1:1:1:1	0.471491(0.506579:0.361842:0.546053)	NA	NA	NA	NA
DS_Unigene.13983-DD_Unigene.46190	YN	0.0116323	0.0448793	0.25919	0.000111416	1737	437.201	1299.8	NA	34	19	15	NA	NA	0.0200005	3.05312:3.05312:1:1:1:1	0.432767(0.500773:0.411128:0.386399)	NA	NA	NA	NA
DS_Unigene.13984-DD_Unigene.11640	YN	0.0351848	0.0748177	0.470273	0.0230733	846	189.829	656.171	NA	36	13.4551	22.5449	NA	NA	0.0440778	0.924844:0.924844:1:1:1:1	0.376701(0.432398:0.360969:0.336735)	NA	NA	NA	NA
DS_Unigene.13985-DD_Unigene.31860	YN	0.0100022	0.092131	0.108565	1.75583e-07	837	232.98	604.02	NA	26	20	6	NA	NA	0.0328629	2.22348:2.22348:1:1:1:1	0.502389(0.575269:0.464158:0.467742)	NA	NA	NA	NA
DS_Unigene.13989-DD_Unigene.46371	YN	0.0277501	0.0788563	0.351907	0.00561415	753	201.91	551.09	NA	30	15	15	NA	NA	0.0414538	3.58259:3.58259:1:1:1:1	0.442895(0.430279:0.531873:0.366534)	NA	NA	NA	NA
DS_Unigene.13990-DD_Unigene.32024	YN	0.00748858	0.0569626	0.131465	2.11404e-20	4776	1152.02	3623.98	NA	90	63	27	NA	NA	0.0194222	2.4529:2.4529:1:1:1:1	0.422006(0.515704:0.407035:0.343279)	NA	NA	NA	NA
DS_Unigene.13991-DD_Unigene.14844	YN	0.00835285	0.0776229	0.107608	1.30323e-15	2397	590.637	1806.36	NA	58	43	15	NA	NA	0.0254215	2.8258:2.8258:1:1:1:1	0.447226(0.521902:0.376721:0.443054)	NA	NA	NA	NA
DS_Unigene.13992-DD_Unigene.22643	YN	0.0156783	0.0250824	0.62507	0.422676	930	283.773	646.227	NA	17	7	10	NA	NA	0.0185478	8.22717:8.22717:1:1:1:1	0.43871(0.470968:0.380645:0.464516)	NA	NA	NA	NA
DS_Unigene.13994-DD_Unigene.19479	YN	0.0276379	0.00834704	3.31111	0.264989	489	120.471	368.529	NA	11	1	10	NA	NA	0.0228854	2:2:1:1:1:1	0.437622(0.418129:0.350877:0.54386)	NA	NA	NA	NA
DS_Unigene.13994-DD_Unigene.19479	YN	0.0128201	0.0651801	0.196688	6.35774e-05	984	275.598	708.402	NA	26	17	9	NA	NA	0.027485	3.30654:3.30654:1:1:1:1	0.470528(0.579268:0.365854:0.466463)	NA	NA	NA	NA
DS_Unigene.13997-DD_Unigene.32394	YN	0.0221973	0.0409532	0.542017	0.0917669	1476	377.849	1098.15	NA	39	15	24	NA	NA	0.0269987	3.13053:3.13053:1:1:1:1	0.458333(0.536585:0.468496:0.369919)	NA	NA	NA	NA
DS_Unigene.14001-DD_Unigene.12612	YN	0.00929062	0.0459541	0.202172	0.000256674	900	249.654	650.346	NA	17	11	6	NA	NA	0.0194608	4.28362:4.28362:1:1:1:1	0.406344(0.480363:0.329305:0.409366)	NA	NA	NA	NA
DS_Unigene.14005-DD_Unigene.14146	YN	0.0365817	0.0919537	0.397828	0.00306738	975	246.558	728.442	NA	47	21	26	NA	NA	0.0505842	2.11393:2.11393:1:1:1:1	0.478916(0.480422:0.399096:0.557229)	NA	NA	NA	NA
DS_Unigene.14006-DD_Unigene.42063	YN	0.00306908	0.0774054	0.0396494	1.59318e-08	873	219.944	653.056	NA	18	16	2	NA	NA	0.0217974	1.88898:1.88898:1:1:1:1	0.532646(0.563574:0.463918:0.570447)	NA	NA	NA	NA
DS_Unigene.14007-DD_Unigene.11712	YN	0.0289269	0.068666	0.421269	0.046464	624	200.501	423.499	NA	25	13	12	NA	NA	0.0416957	3.54418:3.54418:1:1:1:1	0.505609(0.449519:0.629808:0.4375)	NA	NA	NA	NA
DS_Unigene.14010-DD_Unigene.46592	YN	0.00451048	0.0638395	0.0706534	1.2169e-06	897	229.852	667.148	NA	17	14	3	NA	NA	0.0197133	2.03492:2.03492:1:1:1:1	0.491639(0.541806:0.389632:0.543478)	NA	NA	NA	NA
DS_Unigene.14011-DD_Unigene.33326	YN	0.0116458	0.0851787	0.136722	9.41864e-06	795	189.135	605.865	NA	22	15	7	NA	NA	0.0291397	1.846:1.846:1:1:1:1	0.441509(0.516981:0.366038:0.441509)	NA	NA	NA	NA
DS_Unigene.14015-DD_Unigene.35355	YN	0.0129977	0.0550577	0.236074	0.00386766	675	209.252	465.748	NA	17	11	6	NA	NA	0.0260364	11.7759:11.7759:1:1:1:1	0.462963(0.531111:0.42:0.437778)	NA	NA	NA	NA
DS_Unigene.14018-DD_Unigene.35885	YN	0	0.0644336	0	0	747	180.368	566.632	NA	11	11	0	NA	NA	0.0155579	2.37848:2.37848:1:1:1:1	0.467202(0.552209:0.409639:0.439759)	NA	NA	NA	NA
DS_Unigene.14027-DD_Unigene.32392	YN	0.0714878	0.0744089	0.960743	0.781606	1062	273.643	788.357	NA	73	19.28	53.72	NA	NA	0.0722405	1.89675:1.89675:1:1:1:1	0.470534(0.44337:0.425414:0.542818)	NA	NA	NA	NA
DS_Unigene.14031-DD_Unigene.19806	YN	0.0303909	0.0652465	0.465786	0.0273415	888	235.471	652.529	NA	34	14.5765	19.4235	NA	NA	0.0396336	1.6343:1.6343:1:1:1:1	0.420149(0.5:0.366295:0.39415)	NA	NA	NA	NA
DS_Unigene.14033-DD_Unigene.45974	YN	0.0239729	0.0677108	0.354048	8.89943e-05	1602	477.07	1124.93	NA	57	30.4957	26.5043	NA	NA	0.0369979	9.95005:9.95005:1:1:1:1	0.451402(0.564486:0.438318:0.351402)	NA	NA	NA	NA
DS_Unigene.14041-DD_Unigene.40793	YN	0.0189944	0.0733514	0.258951	0.00258773	654	174.129	479.871	NA	21	12	9	NA	NA	0.0334671	2.08231:2.08231:1:1:1:1	0.435015(0.522936:0.380734:0.401376)	NA	NA	NA	NA
DS_Unigene.14043-DD_Unigene.35568	YN	0.00535047	0.0651272	0.0821541	3.57664e-14	2115	614.243	1500.76	NA	46	38	8	NA	NA	0.022711	6.68873:6.68873:1:1:1:1	0.462175(0.568085:0.375887:0.442553)	NA	NA	NA	NA
DS_Unigene.14045-DD_Unigene.12063	YN	0.0363099	0.0630009	0.576339	0.109024	813	210.54	602.46	NA	34	12.6666	21.3334	NA	NA	0.043222	2.29596:2.29596:1:1:1:1	0.470909(0.452727:0.407273:0.552727)	NA	NA	NA	NA
DS_Unigene.14047-DD_Unigene.23837	YN	0.0160191	0.0736301	0.217563	6.98182e-06	1311	301.367	1009.63	NA	37	21	16	NA	NA	0.0292625	1.17068:1.17068:1:1:1:1	0.461098(0.533181:0.382151:0.467963)	NA	NA	NA	NA
DS_Unigene.14049-DD_Unigene.46111	YN	0.0123483	0.097143	0.127115	5.71707e-05	540	131.702	408.298	NA	17	12	5	NA	NA	0.0330291	0.68643:0.68643:1:1:1:1	0.477778(0.494444:0.45:0.488889)	NA	NA	NA	NA
DS_Unigene.14053-DD_Unigene.11726	YN	0.0294198	0.0260244	1.13047	0.995004	504	156.757	347.243	NA	14	4	10	NA	NA	0.0283637	3.23752:3.23752:1:1:1:1	0.47822(0.619318:0.349432:0.465909)	NA	NA	NA	NA
DS_Unigene.14056-DD_Unigene.47353	YN	0.022177	0.0628192	0.353028	6.17865e-05	1956	453.961	1502.04	NA	60	27.2098	32.7902	NA	NA	0.0316095	3.01408:3.01408:1:1:1:1	0.436484(0.480945:0.377287:0.45122)	NA	NA	NA	NA
DS_Unigene.14062-DD_Unigene.47994	YN	0.0334744	0.046593	0.718443	0.399895	774	222.061	551.939	NA	28	10	18	NA	NA	0.0372381	5.72418:5.72418:1:1:1:1	0.44636(0.484674:0.400383:0.454023)	NA	NA	NA	NA
DS_Unigene.14066-DD_Unigene.45462	YN	0.0359313	0.0882267	0.407261	0.00145545	1215	302.894	912.106	NA	57	25	32	NA	NA	0.0489683	1.66195:1.66195:1:1:1:1	0.463964(0.504914:0.501229:0.385749)	NA	NA	NA	NA
DS_Unigene.14073-DD_Unigene.26790	YN	0	0.0981047	0	0	468	132.992	335.008	NA	12	12	0	NA	NA	0.0278785	4.9017:4.9017:1:1:1:1	0.457265(0.583333:0.384615:0.403846)	NA	NA	NA	NA
DS_Unigene.14074-DD_Unigene.22167	YN	0.0227989	0.0062934	3.62266	0.251546	516	159.669	356.331	NA	9	1	8	NA	NA	0.0176915	1.17449:1.17449:1:1:1:1	0.473837(0.575581:0.319767:0.526163)	NA	NA	NA	NA
DS_Unigene.14074-DD_Unigene.22167	YN	0.00638081	0.0732434	0.0871179	3.25062e-10	1449	347.234	1101.77	NA	31	24	7	NA	NA	0.0224036	1.76444:1.76444:1:1:1:1	0.458678(0.510331:0.542355:0.323347)	NA	NA	NA	NA
DS_Unigene.14076-DD_Unigene.31540	YN	0.0472419	0.0857889	0.550676	0.170955	561	123.978	437.022	NA	30	10	20	NA	NA	0.0557606	1.2935:1.2935:1:1:1:1	0.427807(0.483957:0.382353:0.417112)	NA	NA	NA	NA
DS_Unigene.14087-DD_Unigene.39042	YN	0.0138647	0.0702829	0.19727	5.03013e-05	972	220.148	751.852	NA	25	14.6722	10.3278	NA	NA	0.0266429	2.09656:2.09656:1:1:1:1	0.453189(0.580247:0.445988:0.333333)	NA	NA	NA	NA
DS_Unigene.14095-DD_Unigene.36279	YN	0.0251736	0.0697739	0.360788	0.0182106	627	182.519	444.481	NA	23	12	11	NA	NA	0.0381567	4.71035:4.71035:1:1:1:1	0.41547(0.368421:0.449761:0.42823)	NA	NA	NA	NA
DS_Unigene.14105-DD_Unigene.10572	YN	0.022859	0.0724116	0.315681	0.00251856	900	233.682	666.318	NA	31	16	15	NA	NA	0.0357252	2.14853:2.14853:1:1:1:1	0.453488(0.513289:0.466777:0.380399)	NA	NA	NA	NA
DS_Unigene.14112-DD_Unigene.46341	YN	0.00275222	0.0695222	0.0395876	5.19531e-05	501	136.989	364.011	NA	10	9	1	NA	NA	0.0210093	5.21343:5.21343:1:1:1:1	0.403302(0.478774:0.365566:0.365566)	NA	NA	NA	NA
DS_Unigene.14120-DD_Unigene.30147	YN	0.0142448	0.0857839	0.166054	7.10106e-09	1497	362.858	1134.14	NA	45	29	16	NA	NA	0.0315852	2.42049:2.42049:1:1:1:1	0.411178(0.538922:0.324351:0.370259)	NA	NA	NA	NA
DS_Unigene.14123-DD_Unigene.12001	YN	0.0261216	0.0587081	0.444941	0.0523933	819	233.832	585.168	NA	28	13	15	NA	NA	0.0354254	5.56364:5.56364:1:1:1:1	0.394383(0.467033:0.32967:0.386447)	NA	NA	NA	NA
DS_Unigene.14126-DD_Unigene.27628	YN	0.0286422	0.0595307	0.481132	0.055402	636	180.21	455.79	NA	23	10.1919	12.8081	NA	NA	0.0373944	3.31635:3.31635:1:1:1:1	0.434272(0.457746:0.373239:0.471831)	NA	NA	NA	NA
DS_Unigene.14128-DD_Unigene.49964	YN	0.0532807	0.0806972	0.660255	0.179915	792	223.691	568.309	NA	46	16.8555	29.1445	NA	NA	0.0610242	3.55645:3.55645:1:1:1:1	0.438994(0.492453:0.35283:0.471698)	NA	NA	NA	NA
DS_Unigene.14137-DD_Unigene.46071	YN	0.0137081	0.0939662	0.145883	6.85961e-18	2628	710.79	1917.21	NA	88	61.9607	26.0393	NA	NA	0.0354154	2.24283:2.24283:1:1:1:1	0.505885(0.575171:0.417995:0.524487)	NA	NA	NA	NA
DS_Unigene.14139-DD_Unigene.39628	YN	0.0399289	0.092618	0.431114	1.06192e-05	2286	592.488	1693.51	NA	117	51.2449	65.7551	NA	NA	0.0535849	3.67264:3.67264:1:1:1:1	0.436872(0.530799:0.401048:0.378768)	NA	NA	NA	NA
DS_Unigene.14140-DD_Unigene.45532	YN	0.0100715	0.0337004	0.298854	0.0558675	582	182.07	399.93	NA	10	6	4	NA	NA	0.0174634	2:2:1:1:1:1	0.480241(0.409794:0.556701:0.474227)	NA	NA	NA	NA
DS_Unigene.14140-DD_Unigene.45532	YN	0.00285489	0.0595451	0.0479451	1.77462e-10	1440	387.171	1052.83	NA	25	22	3	NA	NA	0.0180971	2.95629:2.95629:1:1:1:1	0.476389(0.535417:0.389583:0.504167)	NA	NA	NA	NA
DS_Unigene.14144-DD_Unigene.12569	YN	0.012503	0.059699	0.209435	1.80273e-05	1383	334.475	1048.52	NA	32	19	13	NA	NA	0.0239173	3.1914:3.1914:1:1:1:1	0.424501(0.478632:0.42094:0.373932)	NA	NA	NA	NA
DS_Unigene.1416-DD_Unigene.2759	YN	0.010895	0.0238005	0.457762	0.335129	363	85.3721	277.628	NA	5	2	3	NA	NA	0.0139302	2:2:1:1:1:1	0.32266(0.334975:0.275862:0.357143)	NA	NA	NA	NA
DS_Unigene.14179-DD_Unigene.46221	YN	0.0280858	0.0580241	0.484036	0.0883317	657	174.72	482.28	NA	23	9.71681	13.2832	NA	NA	0.0360474	3.27908:3.27908:1:1:1:1	0.42911(0.461538:0.427602:0.39819)	NA	NA	NA	NA
DS_Unigene.14183-DD_Unigene.47297	YN	0.00176207	0.0866685	0.0203312	1.08816e-08	741	172.82	568.18	NA	15	14	1	NA	NA	0.0215644	1.66248:1.66248:1:1:1:1	0.465587(0.51417:0.340081:0.54251)	NA	NA	NA	NA
DS_Unigene.14191-DD_Unigene.13784	YN	0.063469	0.0893345	0.710464	0.283323	540	186.643	353.357	NA	37	15.5629	21.4371	NA	NA	0.072409	2.61674:2.61674:1:1:1:1	0.530055(0.543716:0.568306:0.478142)	NA	NA	NA	NA
DS_Unigene.14193-DD_Unigene.12054	YN	0.042971	0.0713693	0.602093	0.0920297	1011	259.841	751.159	NA	49	17.6431	31.3569	NA	NA	0.0502697	1.9835:1.9835:1:1:1:1	0.468348(0.525223:0.464392:0.41543)	NA	NA	NA	NA
DS_Unigene.14196-DD_Unigene.35849	YN	0.0070497	0.0649408	0.108556	2.7887e-06	966	240.686	725.314	NA	20	14.9109	5.08907	NA	NA	0.0214737	1.94425:1.94425:1:1:1:1	0.458075(0.521739:0.46118:0.391304)	NA	NA	NA	NA
DS_Unigene.14198-DD_Unigene.46837	YN	0.0173838	0.0659857	0.263448	0.000302669	984	267.87	716.13	NA	29	16.7132	12.2868	NA	NA	0.0306145	4.38078:4.38078:1:1:1:1	0.433943(0.5:0.396341:0.405488)	NA	NA	NA	NA
DS_Unigene.14199-DD_Unigene.47005	YN	0.0407647	0.0715208	0.56997	0.146366	735	175.331	559.669	NA	34	11.8446	22.1554	NA	NA	0.0481014	2.46228:2.46228:1:1:1:1	0.34976(0.402464:0.328542:0.318275)	NA	NA	NA	NA
DS_Unigene.14206-DD_Unigene.32761	YN	0.0107258	0.0501068	0.214059	3.04064e-08	2583	703.425	1879.57	NA	54	34	20	NA	NA	0.0214504	6.09624:6.09624:1:1:1:1	0.436702(0.542393:0.402439:0.365273)	NA	NA	NA	NA
DS_Unigene.14216-DD_Unigene.46178	YN	0.0197509	0.0615608	0.320836	0.0277502	495	135.579	359.421	NA	15	8	7	NA	NA	0.0312025	2.42999:2.42999:1:1:1:1	0.459596(0.457576:0.448485:0.472727)	NA	NA	NA	NA
DS_Unigene.14238-DD_Unigene.27486	YN	0.00727286	0.0901035	0.0807168	9.83809e-13	1461	355.486	1105.51	NA	38	30	8	NA	NA	0.027427	3.29136:3.29136:1:1:1:1	0.441821(0.544148:0.428131:0.353183)	NA	NA	NA	NA
DS_Unigene.14242-DD_Unigene.31978	YN	0.0379667	0.0762974	0.497614	0.0521167	750	208.121	541.879	NA	35	15	20	NA	NA	0.0486032	5.50798:5.50798:1:1:1:1	0.526(0.548:0.452:0.578)	NA	NA	NA	NA
DS_Unigene.14245-DD_Unigene.44872	YN	0.0138472	0.0692963	0.199826	9.64792e-06	1122	318.285	803.715	NA	32	21	11	NA	NA	0.0295768	14.7859:14.7859:1:1:1:1	0.454991(0.53877:0.471925:0.354278)	NA	NA	NA	NA
DS_Unigene.14259-DD_Unigene.27699	YN	0.0190144	0.075472	0.25194	0.000176485	906	266.604	639.396	NA	31	19	12	NA	NA	0.0356279	3.76135:3.76135:1:1:1:1	0.495585(0.548013:0.443709:0.495033)	NA	NA	NA	NA
DS_Unigene.14267-DD_Unigene.40240	YN	0.0468462	0.0795321	0.589023	0.254338	465	133.657	331.343	NA	25	10	15	NA	NA	0.0562413	4.07785:4.07785:1:1:1:1	0.449786(0.522436:0.346154:0.480769)	NA	NA	NA	NA
DS_Unigene.14285-DD_Unigene.45952	YN	0.0301022	0.0981968	0.306549	0.000791724	789	212.325	576.675	NA	36	19	17	NA	NA	0.0484269	5.44828:5.44828:1:1:1:1	0.43609(0.432331:0.548872:0.327068)	NA	NA	NA	NA
DS_Unigene.14285-DD_Unigene.45952	YN	0.0208732	0.0792357	0.263432	1.08731e-06	1572	443.49	1128.51	NA	56	32.7972	23.2028	NA	NA	0.0373383	4.70405:4.70405:1:1:1:1	0.452878(0.560721:0.437381:0.360531)	NA	NA	NA	NA
DS_Unigene.14296-DD_Unigene.47174	YN	0.0175057	0.048146	0.363595	0.04889	609	190.687	418.313	NA	16	8.78568	7.21432	NA	NA	0.0270996	11.8617:11.8617:1:1:1:1	0.423028(0.46374:0.381679:0.423664)	NA	NA	NA	NA
DS_Unigene.14303-DD_Unigene.46042	YN	0.00853764	0.087309	0.0977865	8.84071e-05	489	135.608	353.392	NA	14	11	3	NA	NA	0.0303823	3.01615:3.01615:1:1:1:1	0.460123(0.503067:0.306748:0.570552)	NA	NA	NA	NA
DS_Unigene.14311-DD_Unigene.46573	YN	0.0453332	0.0271334	1.67075	0.273901	939	301.15	637.85	NA	36	8	28	NA	NA	0.0394963	2.47104:2.47104:1:1:1:1	0.502451(0.638235:0.313235:0.555882)	NA	NA	NA	NA
DS_Unigene.14314-DD_Unigene.22984	YN	0.0215688	0.0921788	0.233989	6.43978e-05	798	232.533	565.467	NA	32	20	12	NA	NA	0.0421442	4.53967:4.53967:1:1:1:1	0.443609(0.507519:0.349624:0.473684)	NA	NA	NA	NA
DS_Unigene.14324-DD_Unigene.46587	YN	0.0174293	0.0713065	0.244429	0.00609761	540	133.373	406.627	NA	16	9	7	NA	NA	0.0307363	3.38655:3.38655:1:1:1:1	0.431481(0.491667:0.444444:0.358333)	NA	NA	NA	NA
DS_Unigene.14326-DD_Unigene.45616	YN	0.00452034	0.0724348	0.0624057	1.96738e-09	1182	294.41	887.59	NA	24	20	4	NA	NA	0.0214363	1.58123:1.58123:1:1:1:1	0.444585(0.506345:0.439086:0.388325)	NA	NA	NA	NA
DS_Unigene.14330-DD_Unigene.18790	YN	0.0123546	0.0609118	0.202828	1.31575e-07	1959	481.935	1477.07	NA	46	27.9023	18.0977	NA	NA	0.0243002	2.73653:2.73653:1:1:1:1	0.426094(0.528658:0.410256:0.339367)	NA	NA	NA	NA
DS_Unigene.14334-DD_Unigene.47975	YN	0.0703755	0.0659881	1.06649	0.868311	774	197.752	576.248	NA	51	12.3896	38.6104	NA	NA	0.0692546	3.46115:3.46115:1:1:1:1	0.423423(0.494208:0.388031:0.388031)	NA	NA	NA	NA
DS_Unigene.14340-DD_Unigene.44934	YN	0.0280503	0.0821058	0.341636	2.01322e-05	1632	423.185	1208.81	NA	66	32.7293	33.2707	NA	NA	0.0420671	2.02364:2.02364:1:1:1:1	0.465201(0.518315:0.43315:0.444139)	NA	NA	NA	NA
DS_Unigene.14345-DD_Unigene.31616	YN	0.0111791	0.0515785	0.21674	0.000188199	1203	301.553	901.447	NA	25	15	10	NA	NA	0.0213059	3.01809:3.01809:1:1:1:1	0.428512(0.472569:0.44389:0.369077)	NA	NA	NA	NA
DS_Unigene.14355-DD_Unigene.28027	YN	0.0213411	0.0414538	0.514815	0.117697	987	273.582	713.418	NA	26	11	15	NA	NA	0.026916	3.69025:3.69025:1:1:1:1	0.425253(0.469697:0.415152:0.390909)	NA	NA	NA	NA
DS_Unigene.14358-DD_Unigene.47069	YN	0.0131957	0.0690899	0.190993	6.71037e-10	2307	548.51	1758.49	NA	59	36	23	NA	NA	0.026485	1.69953:1.69953:1:1:1:1	0.458866(0.545396:0.42711:0.404092)	NA	NA	NA	NA
DS_Unigene.14364-DD_Unigene.47084	YN	0.0122698	0.064041	0.191593	4.44463e-06	1398	329.395	1068.61	NA	33	20	13	NA	NA	0.0244681	2.52936:2.52936:1:1:1:1	0.414901(0.478814:0.362288:0.403602)	NA	NA	NA	NA
DS_Unigene.14372-DD_Unigene.36479	YN	0.0223982	0.0641276	0.349275	0.0139932	684	230.08	453.92	NA	24	14	10	NA	NA	0.0364349	9.81136:9.81136:1:1:1:1	0.430131(0.521834:0.318777:0.449782)	NA	NA	NA	NA
DS_Unigene.14377-DD_Unigene.24151	YN	0.0222095	0.0582098	0.381542	0.0238373	828	233.139	594.861	NA	26	13	13	NA	NA	0.0323461	5.1488:5.1488:1:1:1:1	0.408602(0.46595:0.399642:0.360215)	NA	NA	NA	NA
DS_Unigene.14389-DD_Unigene.12473	YN	0.0209326	0.0745487	0.280791	0.0002256	1050	269.581	780.419	NA	35	18.8955	16.1045	NA	NA	0.0346983	2.2852:2.2852:1:1:1:1	0.431507(0.473973:0.417808:0.40274)	NA	NA	NA	NA
DS_Unigene.14391-DD_Unigene.45953	YN	0.0387872	0.0819635	0.473225	0.00171161	1716	443.215	1272.79	NA	82	34	48	NA	NA	0.0499389	2.71021:2.71021:1:1:1:1	0.415505(0.571429:0.326655:0.348432)	NA	NA	NA	NA
DS_Unigene.14410-DD_Unigene.45152	YN	0	0.0118544	0	0	1059	255.473	803.527	NA	3	3	0	NA	NA	0.00285974	4.12627:4.12627:1:1:1:1	0.425401(0.501416:0.436261:0.338527)	NA	NA	NA	NA
DS_Unigene.14419-DD_Unigene.35429	YN	0.0209535	0.0498069	0.420696	0.0652189	720	187.266	532.734	NA	20	9	11	NA	NA	0.028458	2.35254:2.35254:1:1:1:1	0.470628(0.428279:0.434426:0.54918)	NA	NA	NA	NA
DS_Unigene.14422-DD_Unigene.45163	YN	0.0190601	0.0880836	0.216387	9.13677e-08	1488	348.249	1139.75	NA	50	28.5546	21.4454	NA	NA	0.0352143	2.14217:2.14217:1:1:1:1	0.434943(0.471831:0.440644:0.392354)	NA	NA	NA	NA
DS_Unigene.14442-DD_Unigene.24905	YN	0.0146159	0.0575545	0.253948	0.00439338	684	200.079	483.921	NA	18	11	7	NA	NA	0.027176	4.20351:4.20351:1:1:1:1	0.466374(0.530702:0.442982:0.425439)	NA	NA	NA	NA
DS_Unigene.14443-DD_Unigene.32345	YN	0.0384729	0.0656269	0.586236	0.0440952	1506	395.975	1110.03	NA	66	24.5434	41.4566	NA	NA	0.0456125	4.6209:4.6209:1:1:1:1	0.409031(0.494024:0.366534:0.366534)	NA	NA	NA	NA
DS_Unigene.14455-DD_Unigene.16628	YN	0.0192585	0.0817197	0.235665	0.000453652	723	196.38	526.62	NA	25	15	10	NA	NA	0.0362241	3.48647:3.48647:1:1:1:1	0.446058(0.46473:0.309129:0.564315)	NA	NA	NA	NA
DS_Unigene.14464-DD_Unigene.45612	YN	0.00444026	0.0912236	0.0486744	1.28377e-18	1824	468.586	1355.41	NA	46	40	6	NA	NA	0.0267349	1.94189:1.94189:1:1:1:1	0.458607(0.560033:0.419408:0.396382)	NA	NA	NA	NA
DS_Unigene.14467-DD_Unigene.38015	YN	0.02455	0.0874848	0.28062	1.35201e-06	1416	379.718	1036.28	NA	56	31	25	NA	NA	0.0414267	3.75963:3.75963:1:1:1:1	0.422481(0.42389:0.358351:0.485201)	NA	NA	NA	NA
DS_Unigene.14469-DD_Unigene.16836	YN	0.0098021	0.0877079	0.111758	1.87436e-09	1230	305.472	924.528	NA	34	25	9	NA	NA	0.0291501	3.02388:3.02388:1:1:1:1	0.437805(0.535366:0.435366:0.342683)	NA	NA	NA	NA
DS_Unigene.14474-DD_Unigene.32564	YN	0.0345838	0.0622812	0.555284	0.259818	447	112.13	334.87	NA	18	6.70147	11.2985	NA	NA	0.0415317	2.21488:2.21488:1:1:1:1	0.320377(0.34629:0.298587:0.316254)	NA	NA	NA	NA
DS_Unigene.14477-DD_Unigene.14332	YN	0.022123	0.0467856	0.472859	0.151465	522	154.499	367.501	NA	15	7	8	NA	NA	0.0294225	4.07772:4.07772:1:1:1:1	0.469349(0.468391:0.45977:0.479885)	NA	NA	NA	NA
DS_Unigene.14492-DD_Unigene.31851	YN	0.015433	0.0676843	0.228015	5.67773e-08	1968	490.821	1477.18	NA	54	31.4425	22.5575	NA	NA	0.0284645	2.04813:2.04813:1:1:1:1	0.429116(0.549543:0.358994:0.378811)	NA	NA	NA	NA
DS_Unigene.14496-DD_Unigene.47049	YN	0.0124818	0.0839394	0.1487	7.88784e-05	651	165.732	485.268	NA	19	13	6	NA	NA	0.0306735	3.08934:3.08934:1:1:1:1	0.443425(0.538991:0.37156:0.419725)	NA	NA	NA	NA
DS_Unigene.14502-DD_Unigene.32109	YN	0.0127105	0.0660201	0.192525	0.000283138	573	176.206	396.794	NA	16	11	5	NA	NA	0.029104	2.04548:2.04548:1:1:1:1	0.551215(0.609375:0.416667:0.627604)	NA	NA	NA	NA
DS_Unigene.14503-DD_Unigene.11203	YN	0.00739519	0.0768748	0.0961979	2.05252e-10	1446	358.324	1087.68	NA	34	26	8	NA	NA	0.0246125	4.25074:4.25074:1:1:1:1	0.446058(0.51971:0.486515:0.33195)	NA	NA	NA	NA
DS_Unigene.14505-DD_Unigene.52765	YN	0.023544	0.0824335	0.285611	4.46527e-05	1209	294.85	914.15	NA	44	22.8163	21.1837	NA	NA	0.0379059	1.5642:1.5642:1:1:1:1	0.453041(0.510393:0.383372:0.465358)	NA	NA	NA	NA
DS_Unigene.14540-DD_Unigene.44263	YN	0.0736169	0.0893756	0.823679	0.399794	1248	352.447	895.553	NA	92	29.2839	62.7161	NA	NA	0.0780673	3.72287:3.72287:1:1:1:1	0.454439(0.484813:0.356308:0.522196)	NA	NA	NA	NA
DS_Unigene.14547-DD_Unigene.47592	YN	0.0167599	0.0470443	0.356257	0.00971126	1122	326.592	795.408	NA	28	14.8307	13.1693	NA	NA	0.0255751	4.9822:4.9822:1:1:1:1	0.479055(0.505348:0.427807:0.504011)	NA	NA	NA	NA
DS_Unigene.14563-DD_Unigene.31996	YN	0.00442595	0.095604	0.0462946	5.3952e-14	1245	337.107	907.893	NA	34	29.9959	4.00412	NA	NA	0.0291141	4.66469:4.66469:1:1:1:1	0.436145(0.525301:0.406024:0.377108)	NA	NA	NA	NA
DS_Unigene.14584-DD_Unigene.41996	YN	0.0383108	0.075565	0.506992	0.0868395	651	168.729	482.271	NA	30	12	18	NA	NA	0.0479665	3.09711:3.09711:1:1:1:1	0.399123(0.451754:0.368421:0.377193)	NA	NA	NA	NA
DS_Unigene.14592-DD_Unigene.11594	YN	0.00900495	0.0657916	0.136871	0.000159807	735	155.892	579.108	NA	15	9.81664	5.18336	NA	NA	0.0210493	1.22274:1.22274:1:1:1:1	0.465986(0.495918:0.420408:0.481633)	NA	NA	NA	NA
DS_Unigene.14615-DD_Unigene.11368	YN	0.0278578	0.0529503	0.526112	0.102693	987	254.866	732.134	NA	33	13	20	NA	NA	0.0343373	2.64998:2.64998:1:1:1:1	0.463019(0.531915:0.387538:0.469605)	NA	NA	NA	NA
DS_Unigene.14624-DD_Unigene.13217	YN	0.0412648	0.0873874	0.472205	0.00912734	1128	305.601	822.399	NA	58	25	33	NA	NA	0.0537604	2.04251:2.04251:1:1:1:1	0.439142(0.486515:0.352697:0.478216)	NA	NA	NA	NA
DS_Unigene.14629-DD_Unigene.14062	YN	0.00606296	0.0776807	0.0780498	8.05982e-05	492	136.473	355.527	NA	12	9.85355	2.14645	NA	NA	0.0259286	4.07156:4.07156:1:1:1:1	0.439024(0.368902:0.521341:0.426829)	NA	NA	NA	NA
DS_Unigene.14648-DD_Unigene.46743	YN	0.00698774	0.0802552	0.087069	9.74588e-06	618	186.414	431.586	NA	17	14	3	NA	NA	0.0290881	3.99204:3.99204:1:1:1:1	0.470065(0.524272:0.417476:0.468447)	NA	NA	NA	NA
DS_Unigene.14655-DD_Unigene.33384	YN	0.042014	0.0778599	0.539611	0.0999346	648	174.878	473.122	NA	32	12.7287	19.2713	NA	NA	0.0516879	4.93399:4.93399:1:1:1:1	0.358757(0.40339:0.323729:0.349153)	NA	NA	NA	NA
DS_Unigene.14687-DD_Unigene.24223	YN	0.0207969	0.066529	0.312598	0.0185729	564	172.894	391.106	NA	19	11	8	NA	NA	0.0348161	10.0304:10.0304:1:1:1:1	0.448187(0.417098:0.468912:0.458549)	NA	NA	NA	NA
DS_Unigene.14717-DD_Unigene.47783	YN	0.062284	0.0418974	1.48659	0.43253	627	172.297	454.703	NA	34	7	27	NA	NA	0.0566818	5.42498:5.42498:1:1:1:1	0.438474(0.415888:0.471963:0.42757)	NA	NA	NA	NA
DS_Unigene.14740-DD_Unigene.49020	YN	0.0281552	0.0517532	0.544029	0.202144	669	161.853	507.147	NA	22	8	14	NA	NA	0.0338643	3.06756:3.06756:1:1:1:1	0.428161(0.545259:0.342672:0.396552)	NA	NA	NA	NA
DS_Unigene.14741-DD_Unigene.51496	YN	0.0151215	0.0975999	0.154934	4.06629e-10	1548	330.445	1217.55	NA	48	29.7764	18.2236	NA	NA	0.0327279	1.07541:1.07541:1:1:1:1	0.430957(0.459538:0.365125:0.468208)	NA	NA	NA	NA
DS_Unigene.14748-DD_Unigene.33524	YN	0.044038	0.0795226	0.55378	0.0610109	873	240.971	632.029	NA	45	18	27	NA	NA	0.0538326	2.63582:2.63582:1:1:1:1	0.456497(0.513559:0.462712:0.39322)	NA	NA	NA	NA
DS_Unigene.14757-DD_Unigene.28607	YN	0.0257422	0.0618718	0.416057	0.109139	471	153.785	317.215	NA	17	9	8	NA	NA	0.0375387	7.69954:7.69954:1:1:1:1	0.488323(0.423567:0.60828:0.433121)	NA	NA	NA	NA
DS_Unigene.14775-DD_Unigene.34123	YN	0.0332239	0.0541293	0.613787	0.138338	1035	275.646	759.354	NA	39	14.3387	24.6613	NA	NA	0.0387915	2.47788:2.47788:1:1:1:1	0.431149(0.452991:0.403134:0.437322)	NA	NA	NA	NA
DS_Unigene.14792-DD_Unigene.37991	YN	0.0168714	0.0570449	0.295756	0.0232121	507	146.193	360.807	NA	14	8	6	NA	NA	0.0284554	3.75825:3.75825:1:1:1:1	0.433925(0.573964:0.340237:0.387574)	NA	NA	NA	NA
DS_Unigene.148-DD_Unigene.18482	YN	0.0319178	0.059989	0.53206	0.114577	750	179.065	570.935	NA	28	10.177	17.823	NA	NA	0.0386199	3.066:3.066:1:1:1:1	0.414103(0.490385:0.373077:0.378846)	NA	NA	NA	NA
DS_Unigene.14824-DD_Unigene.11475	YN	0.023054	0.0908712	0.253699	8.07282e-07	1578	344.123	1233.88	NA	57	29	28	NA	NA	0.0378432	2.21132:2.21132:1:1:1:1	0.397572(0.486343:0.347496:0.358877)	NA	NA	NA	NA
DS_Unigene.14859-DD_Unigene.41134	YN	0.0243652	0.0635151	0.383614	4.00737e-05	2328	582.267	1745.73	NA	77	35.1939	41.8061	NA	NA	0.0341572	3.23231:3.23231:1:1:1:1	0.41954(0.510468:0.346675:0.401478)	NA	NA	NA	NA
DS_Unigene.14885-DD_Unigene.42853	YN	0.016651	0.0550472	0.302486	8.92519e-05	2037	397.114	1639.89	NA	48	21	27	NA	NA	0.0241363	1.91777:1.91777:1:1:1:1	0.361647(0.436145:0.329518:0.319277)	NA	NA	NA	NA
DS_Unigene.14893-DD_Unigene.13705	YN	0.0186905	0.0642389	0.290954	0.00956539	597	163.068	433.932	NA	18	10	8	NA	NA	0.0311319	4.32345:4.32345:1:1:1:1	0.459799(0.595477:0.369347:0.414573)	NA	NA	NA	NA
DS_Unigene.14908-DD_Unigene.39301	YN	0.0271645	0.0978007	0.277753	0.00101667	717	154.641	562.359	NA	29	14	15	NA	NA	0.0423991	1.88687:1.88687:1:1:1:1	0.435146(0.51046:0.445607:0.349372)	NA	NA	NA	NA
DS_Unigene.14916-DD_Unigene.31957	YN	0.0341085	0.0329841	1.03409	0.970007	453	92.9675	360.033	NA	15	3	12	NA	NA	0.0338777	1.2683:1.2683:1:1:1:1	0.352778(0.4:0.352083:0.30625)	NA	NA	NA	NA
DS_Unigene.14918-DD_Unigene.42271	YN	0.0144013	0.065113	0.221175	0.000141754	1083	241.105	841.895	NA	27	15	12	NA	NA	0.0256911	3.37086:3.37086:1:1:1:1	0.397045(0.509695:0.372576:0.308864)	NA	NA	NA	NA
DS_Unigene.14924-DD_Unigene.26389	YN	0.00887316	0.044808	0.198026	3.29816e-06	1893	532.006	1360.99	NA	35	23	12	NA	NA	0.0189722	2.61998:2.61998:1:1:1:1	0.489435(0.572108:0.449287:0.44691)	NA	NA	NA	NA
DS_Unigene.14928-DD_Unigene.40479	YN	0.0274984	0.0970339	0.283389	1.46431e-05	1128	295.232	832.768	NA	49	26.5236	22.4764	NA	NA	0.045698	2.94129:2.94129:1:1:1:1	0.414644(0.470874:0.370146:0.402913)	NA	NA	NA	NA
DS_Unigene.14949-DD_Unigene.10396	YN	0.031289	0.0948114	0.330013	0.00488429	597	171.951	425.049	NA	28	15	13	NA	NA	0.0495851	5.85947:5.85947:1:1:1:1	0.421053(0.464115:0.41866:0.380383)	NA	NA	NA	NA
DS_Unigene.14954-DD_Unigene.29724	YN	0.00615934	0.0310786	0.198186	0.0198046	687	197.67	489.33	NA	9	6	3	NA	NA	0.0133294	4.3036:4.3036:1:1:1:1	0.424309(0.49345:0.353712:0.425764)	NA	NA	NA	NA
DS_Unigene.14955-DD_Unigene.20658	YN	0.0105684	0.0579755	0.182291	1.57196e-06	1542	397.807	1144.19	NA	34	22	12	NA	NA	0.0227985	4.89964:4.89964:1:1:1:1	0.422179(0.552529:0.343385:0.370623)	NA	NA	NA	NA
DS_Unigene.14958-DD_Unigene.46291	YN	0.00811771	0.0495612	0.163791	0.015131	477	105.171	371.829	NA	8	5	3	NA	NA	0.0172553	2.25902:2.25902:1:1:1:1	0.442348(0.522013:0.386792:0.418239)	NA	NA	NA	NA
DS_Unigene.14971-DD_Unigene.33900	YN	0.0144635	0.0804369	0.179812	1.68318e-09	1890	423.816	1466.18	NA	53	32	21	NA	NA	0.0292575	1.26879:1.26879:1:1:1:1	0.434496(0.477021:0.46355:0.362916)	NA	NA	NA	NA
DS_Unigene.14993-DD_Unigene.38569	YN	0.00644031	0.0471925	0.136469	0.00298433	621	153.181	467.819	NA	10	7	3	NA	NA	0.0164926	0.419092:0.419092:1:1:1:1	0.456522(0.521739:0.461353:0.386473)	NA	NA	NA	NA
DS_Unigene.14996-DD_Unigene.43143	YN	0.0264753	0.039864	0.66414	0.476236	450	103.643	346.357	NA	13	4	9	NA	NA	0.029559	2.59446:2.59446:1:1:1:1	0.477778(0.55:0.453333:0.43)	NA	NA	NA	NA
DS_Unigene.14998-DD_Unigene.13747	YN	0.0121528	0.0182519	0.665837	0.443818	609	110.917	498.083	NA	8	2	6	NA	NA	0.0132636	1.18494:1.18494:1:1:1:1	0.46798(0.610837:0.315271:0.477833)	NA	NA	NA	NA
DS_Unigene.14998-DD_Unigene.13747	YN	0.00598208	0.0244489	0.244677	0.0221121	963	291.568	671.432	NA	11	7	4	NA	NA	0.0115733	3.55015:3.55015:1:1:1:1	0.466771(0.487539:0.317757:0.595016)	NA	NA	NA	NA
DS_Unigene.15022-DD_Unigene.32537	YN	0.0383764	0.0682111	0.562612	0.0672432	1071	293.409	777.591	NA	48	19	29	NA	NA	0.0465498	4.28699:4.28699:1:1:1:1	0.439516(0.52957:0.388441:0.400538)	NA	NA	NA	NA
DS_Unigene.15022-DD_Unigene.32537	YN	0.0433589	0.0912225	0.475309	0.0158861	912	223.319	688.681	NA	48	19	29	NA	NA	0.0550791	2.54332:2.54332:1:1:1:1	0.432566(0.495066:0.421053:0.381579)	NA	NA	NA	NA
DS_Unigene.15025-DD_Unigene.24992	YN	0.0154594	0.0463098	0.333826	0.0412219	615	157.369	457.631	NA	14	7	7	NA	NA	0.0233535	4.36219:4.36219:1:1:1:1	0.333821(0.387427:0.292398:0.321637)	NA	NA	NA	NA
DS_Unigene.15029-DD_Unigene.11870	YN	0.0173201	0.050713	0.341531	0.010658	909	266.145	642.855	NA	24	13	11	NA	NA	0.0270971	2.9281:2.9281:1:1:1:1	0.407041(0.445545:0.344884:0.430693)	NA	NA	NA	NA
DS_Unigene.15042-DD_Unigene.9986	YN	0.0254011	0.0842345	0.301552	8.77541e-05	1116	242.945	873.055	NA	41	19.2147	21.7853	NA	NA	0.0382087	2.37391:2.37391:1:1:1:1	0.396935(0.431034:0.311494:0.448276)	NA	NA	NA	NA
DS_Unigene.15056-DD_Unigene.37178	YN	0.0355152	0.0890873	0.398656	0.0289633	564	131.463	432.537	NA	26	11	15	NA	NA	0.0480024	1.61401:1.61401:1:1:1:1	0.514456(0.515306:0.42602:0.602041)	NA	NA	NA	NA
DS_Unigene.15060-DD_Unigene.39384	YN	0.0215155	0.0688175	0.312646	0.00416297	843	182.859	660.141	NA	26	12	14	NA	NA	0.031776	0.951808:0.951808:1:1:1:1	0.449585(0.530249:0.3879:0.430605)	NA	NA	NA	NA
DS_Unigene.15067-DD_Unigene.12671	YN	0.0339154	0.0680417	0.49845	0.0629678	774	200.369	573.631	NA	32	13	19	NA	NA	0.0427498	3.4136:3.4136:1:1:1:1	0.393756(0.477341:0.364048:0.339879)	NA	NA	NA	NA
DS_Unigene.15097-DD_Unigene.46240	YN	0.0101556	0.0538377	0.188634	2.73201e-06	1467	464.046	1002.95	NA	34	23.8933	10.1067	NA	NA	0.0239733	11.8885:11.8885:1:1:1:1	0.447047(0.517312:0.367617:0.456212)	NA	NA	NA	NA
DS_Unigene.15101-DD_Unigene.28566	YN	0.0229829	0.0838296	0.274162	0.000129992	969	305.459	663.541	NA	39	24	15	NA	NA	0.0421636	5.82692:5.82692:1:1:1:1	0.507224(0.498452:0.478328:0.544892)	NA	NA	NA	NA
DS_Unigene.15111-DD_Unigene.30419	YN	0.0351159	0.070365	0.499054	0.00615904	1452	412.424	1039.58	NA	63	27.3536	35.6464	NA	NA	0.045128	2.88352:2.88352:1:1:1:1	0.495578(0.492857:0.532653:0.461224)	NA	NA	NA	NA
DS_Unigene.15139-DD_Unigene.50842	YN	0.0209177	0.0732733	0.285475	0.00162387	750	215.969	534.031	NA	26	15	11	NA	NA	0.0359939	4.22672:4.22672:1:1:1:1	0.493333(0.506:0.464:0.51)	NA	NA	NA	NA
DS_Unigene.15155-DD_Unigene.13199	YN	0.028123	0.0939629	0.299298	0.00322592	606	170.947	435.053	NA	27	15	12	NA	NA	0.0466959	2.75994:2.75994:1:1:1:1	0.554455(0.532178:0.445545:0.685644)	NA	NA	NA	NA
DS_Unigene.15160-DD_Unigene.27949	YN	0.0258854	0.0679032	0.381211	4.75578e-06	2607	796.506	1810.49	NA	97	51	46	NA	NA	0.0387229	3.62324:3.62324:1:1:1:1	0.429804(0.550633:0.308976:0.429804)	NA	NA	NA	NA
DS_Unigene.15238-DD_Unigene.33840	YN	0.0380151	0.036679	1.03643	0.999269	681	167.805	513.195	NA	25	6	19	NA	NA	0.0376858	2.98777:2.98777:1:1:1:1	0.424376(0.427313:0.42511:0.420705)	NA	NA	NA	NA
DS_Unigene.15247-DD_Unigene.50984	YN	0.0204404	0.0892368	0.229057	7.67761e-07	1365	323.202	1041.8	NA	48	27	21	NA	NA	0.0367299	2.1508:2.1508:1:1:1:1	0.369361(0.422671:0.307557:0.377856)	NA	NA	NA	NA
DS_Unigene.15249-DD_Unigene.32881	YN	0.00745709	0.085089	0.0876387	5.94847e-11	1296	352.312	943.688	NA	35	28	7	NA	NA	0.028561	2.99093:2.99093:1:1:1:1	0.458719(0.519676:0.41088:0.445602)	NA	NA	NA	NA
DS_Unigene.15279-DD_Unigene.43996	YN	0.0118615	0.0781788	0.151723	0.00129747	462	122.048	339.952	NA	13	9	4	NA	NA	0.0293808	1.82309:1.82309:1:1:1:1	0.472043(0.496774:0.429032:0.490323)	NA	NA	NA	NA
DS_Unigene.15300-DD_Unigene.29085	YN	0.018882	0.0857033	0.220318	0.000661942	687	150.078	536.922	NA	22	12	10	NA	NA	0.0334794	3.58249:3.58249:1:1:1:1	0.344846(0.4375:0.325658:0.271382)	NA	NA	NA	NA
DS_Unigene.15309-DD_Unigene.29791	YN	0.0160291	0.0709649	0.225874	0.00122737	684	178.997	505.003	NA	20	12	8	NA	NA	0.0304053	9.29509:9.29509:1:1:1:1	0.350629(0.426101:0.314465:0.311321)	NA	NA	NA	NA
DS_Unigene.15311-DD_Unigene.50135	YN	0.0245994	0.0675683	0.364067	0.000205393	1935	405.324	1529.68	NA	63	26	37	NA	NA	0.0336	1.9476:1.9476:1:1:1:1	0.406718(0.442636:0.370543:0.406977)	NA	NA	NA	NA
DS_Unigene.15311-DD_Unigene.50135	YN	0.0307135	0.00683131	4.49599	0.18542	546	147.053	398.947	NA	13	1	12	NA	NA	0.0242814	2.18984:2.18984:1:1:1:1	0.403846(0.5:0.277473:0.434066)	NA	NA	NA	NA
DS_Unigene.15313-DD_Unigene.40082	YN	0.0114297	0.0440442	0.259506	0.000272456	1482	422.496	1059.5	NA	30	18	12	NA	NA	0.0207276	8.07363:8.07363:1:1:1:1	0.439271(0.519231:0.442308:0.356275)	NA	NA	NA	NA
DS_Unigene.15321-DD_Unigene.36620	YN	0.0714008	0.0806534	0.88528	0.622607	759	190.911	568.089	NA	53	14.4576	38.5424	NA	NA	0.0737281	3.27468:3.27468:1:1:1:1	0.381043(0.421756:0.316794:0.40458)	NA	NA	NA	NA
DS_Unigene.15324-DD_Unigene.16703	YN	0.0175896	0.0667866	0.26337	1.32802e-05	1521	426.229	1094.77	NA	46	27	19	NA	NA	0.0313761	7.60986:7.60986:1:1:1:1	0.380194(0.427285:0.369806:0.34349)	NA	NA	NA	NA
DS_Unigene.15332-DD_Unigene.21723	YN	0.0445512	0.0979391	0.454886	0.0146454	837	183.886	653.114	NA	45	16.7665	28.2335	NA	NA	0.0562803	1.6139:1.6139:1:1:1:1	0.410345(0.415517:0.436207:0.37931)	NA	NA	NA	NA
DS_Unigene.15344-DD_Unigene.40438	YN	0.0103563	0.072259	0.143322	3.29387e-06	1026	247.99	778.01	NA	25	17	8	NA	NA	0.0253185	2.5725:2.5725:1:1:1:1	0.422515(0.476608:0.453216:0.337719)	NA	NA	NA	NA
DS_Unigene.15354-DD_Unigene.10365	YN	0.0144864	0.064002	0.226342	2.32657e-07	1956	491.901	1464.1	NA	51	30	21	NA	NA	0.0269387	2.80649:2.80649:1:1:1:1	0.419959(0.496201:0.368541:0.395137)	NA	NA	NA	NA
DS_Unigene.15360-DD_Unigene.50696	YN	0.0717798	0.0785334	0.914002	0.858696	558	176.446	381.554	NA	39	13	26	NA	NA	0.0739154	4.84052:4.84052:1:1:1:1	0.446524(0.548128:0.390374:0.40107)	NA	NA	NA	NA
DS_Unigene.15372-DD_Unigene.47936	YN	0	0.0885622	0	0	747	218.413	528.587	NA	18	18	0	NA	NA	0.0258944	6.61001:6.61001:1:1:1:1	0.463186(0.566265:0.417671:0.405622)	NA	NA	NA	NA
DS_Unigene.15378-DD_Unigene.49788	YN	0.0312406	0.0610212	0.511962	0.0922649	753	216.242	536.758	NA	29	12.5772	16.4228	NA	NA	0.0397928	2.82875:2.82875:1:1:1:1	0.440053(0.458498:0.454545:0.407115)	NA	NA	NA	NA
DS_Unigene.15391-DD_Unigene.45353	YN	0.0122237	0.0825545	0.148069	7.28438e-09	1422	349.627	1072.37	NA	40	27	13	NA	NA	0.0295159	3.6072:3.6072:1:1:1:1	0.443509(0.562105:0.429474:0.338947)	NA	NA	NA	NA
DS_Unigene.15393-DD_Unigene.51690	YN	0.0479822	0.0816234	0.587849	0.102283	771	201.974	569.026	NA	42	15.5535	26.4465	NA	NA	0.056795	1.38224:1.38224:1:1:1:1	0.468346(0.48062:0.459302:0.465116)	NA	NA	NA	NA
DS_Unigene.15397-DD_Unigene.31367	YN	0.034861	0.0667207	0.522492	0.100422	639	217.127	421.873	NA	28	13.6493	14.3507	NA	NA	0.0456867	4.90985:4.90985:1:1:1:1	0.456182(0.575117:0.370892:0.422535)	NA	NA	NA	NA
DS_Unigene.15409-DD_Unigene.37822	YN	0.0243708	0.0944891	0.257922	2.11545e-07	1581	345.079	1235.92	NA	60	30.3871	29.6129	NA	NA	0.0396753	2.77768:2.77768:1:1:1:1	0.406566(0.473485:0.426136:0.320076)	NA	NA	NA	NA
DS_Unigene.15418-DD_Unigene.45673	YN	0.0229551	0.073909	0.310586	0.0212578	468	113.946	354.054	NA	16	8	8	NA	NA	0.0353611	2.1804:2.1804:1:1:1:1	0.417603(0.544944:0.373596:0.33427)	NA	NA	NA	NA
DS_Unigene.15441-DD_Unigene.45969	YN	0.0497049	0.00893224	5.56466	0.00766293	708	225.37	482.63	NA	25	2	23	NA	NA	0.0367262	8.50222:8.50222:1:1:1:1	0.557203(0.654661:0.463983:0.552966)	NA	NA	NA	NA
DS_Unigene.15450-DD_Unigene.29679	YN	0.00806091	0.0651511	0.123726	9.20258e-06	975	226.087	748.913	NA	20	14	6	NA	NA	0.0212992	2.30951:2.30951:1:1:1:1	0.409357(0.451754:0.390351:0.385965)	NA	NA	NA	NA
DS_Unigene.15464-DD_Unigene.13925	YN	0.0130623	0.070657	0.18487	0.000776811	627	163.473	463.527	NA	17	11	6	NA	NA	0.0280786	4.72777:4.72777:1:1:1:1	0.406421(0.473361:0.383197:0.362705)	NA	NA	NA	NA
DS_Unigene.15481-DD_Unigene.11894	YN	0.0292142	0.0157953	1.84955	0.54181	594	154.182	439.818	NA	15	2.40886	12.5911	NA	NA	0.0257311	2.98175:2.98175:1:1:1:1	0.468013(0.479798:0.434343:0.489899)	NA	NA	NA	NA
DS_Unigene.15481-DD_Unigene.11894	YN	0.057135	0.0988988	0.577712	0.171621	549	103.314	445.686	NA	34	9.49174	24.5083	NA	NA	0.0649944	1.10176:1.10176:1:1:1:1	0.398187(0.401674:0.376569:0.416318)	NA	NA	NA	NA
DS_Unigene.15488-DD_Unigene.49813	YN	0.0260432	0.0855863	0.304292	0.00531937	462	130.073	331.927	NA	19	10.5046	8.49541	NA	NA	0.0428072	3.35764:3.35764:1:1:1:1	0.484076(0.458599:0.471338:0.522293)	NA	NA	NA	NA
DS_Unigene.15493-DD_Unigene.36910	YN	0.031343	0.071407	0.438934	0.00972245	1068	306.994	761.006	NA	44	20.727	23.273	NA	NA	0.0428593	5.61158:5.61158:1:1:1:1	0.41686(0.483759:0.382831:0.383991)	NA	NA	NA	NA
DS_Unigene.15509-DD_Unigene.47360	YN	0.0218693	0.0515624	0.424133	0.0700818	600	181.069	418.931	NA	18	9	9	NA	NA	0.0308302	5.28371:5.28371:1:1:1:1	0.514925(0.554726:0.532338:0.457711)	NA	NA	NA	NA
DS_Unigene.15523-DD_Unigene.34770	YN	0.0229973	0.0733701	0.313442	6.14683e-05	1419	387.333	1031.67	NA	50	26.6496	23.3504	NA	NA	0.0367472	6.13787:6.13787:1:1:1:1	0.428471(0.457717:0.438689:0.389006)	NA	NA	NA	NA
DS_Unigene.15528-DD_Unigene.11503	YN	0.0141515	0.0811965	0.174287	7.01485e-08	1230	302.051	927.949	NA	36	23	13	NA	NA	0.0306157	3.65835:3.65835:1:1:1:1	0.464084(0.543584:0.375303:0.473366)	NA	NA	NA	NA
DS_Unigene.15531-DD_Unigene.28415	YN	0.0237449	0.0577192	0.411386	0.00396353	1542	342.174	1199.83	NA	47	19	28	NA	NA	0.0312839	2.44485:2.44485:1:1:1:1	0.429773(0.484466:0.386408:0.418447)	NA	NA	NA	NA
DS_Unigene.15533-DD_Unigene.48145	YN	0.0252308	0.0756001	0.33374	0.0154165	543	139.901	403.099	NA	20	10	10	NA	NA	0.0382082	1.65643:1.65643:1:1:1:1	0.443878(0.589286:0.372449:0.369898)	NA	NA	NA	NA
DS_Unigene.15543-DD_Unigene.10264	YN	0.0265578	0.0803907	0.330359	0.00629765	723	186.054	536.946	NA	28	14	14	NA	NA	0.040411	2.71057:2.71057:1:1:1:1	0.53112(0.568465:0.46473:0.560166)	NA	NA	NA	NA
DS_Unigene.15558-DD_Unigene.39764	YN	0.0185262	0.0606564	0.305429	4.00654e-05	1848	481.563	1366.44	NA	53	28	25	NA	NA	0.0295047	1.81574:1.81574:1:1:1:1	0.439123(0.512987:0.367695:0.436688)	NA	NA	NA	NA
DS_Unigene.15560-DD_Unigene.47808	YN	0.0319119	0.0956569	0.333608	0.000521963	966	242.061	723.939	NA	44	21.3927	22.6073	NA	NA	0.0478852	1.93719:1.93719:1:1:1:1	0.450051(0.512232:0.394495:0.443425)	NA	NA	NA	NA
DS_Unigene.15565-DD_Unigene.39527	YN	0.00329146	0.0338484	0.0972411	0.00101878	852	242.823	609.177	NA	10	8	2	NA	NA	0.0120003	4.0937:4.0937:1:1:1:1	0.467136(0.521127:0.401408:0.478873)	NA	NA	NA	NA
DS_Unigene.15567-DD_Unigene.25123	YN	0.0339885	0.0777533	0.437132	0.0776361	474	133.027	340.973	NA	21	9.70252	11.2975	NA	NA	0.046271	3.72614:3.72614:1:1:1:1	0.372629(0.402439:0.306911:0.408537)	NA	NA	NA	NA
DS_Unigene.15568-DD_Unigene.33227	YN	0.0328624	0.0955379	0.343972	3.82286e-05	1389	362.276	1026.72	NA	65	32	33	NA	NA	0.0492092	2.70181:2.70181:1:1:1:1	0.411135(0.463597:0.336188:0.433619)	NA	NA	NA	NA
DS_Unigene.15571-DD_Unigene.47147	YN	0.0139728	0.0309038	0.452137	0.158103	600	165.436	434.564	NA	11	5	6	NA	NA	0.0186411	8.26386:8.26386:1:1:1:1	0.433333(0.4925:0.4425:0.365)	NA	NA	NA	NA
DS_Unigene.15597-DD_Unigene.45881	YN	0.069274	0.0701164	0.987986	1	1014	220.422	793.578	NA	67	14.6026	52.3974	NA	NA	0.0694571	1.16972:1.16972:1:1:1:1	0.483333(0.54:0.414286:0.495714)	NA	NA	NA	NA
DS_Unigene.15600-DD_Unigene.15383	YN	0.00875971	0.0931489	0.0940399	9.55343e-07	597	137.655	459.345	NA	16	12	4	NA	NA	0.028218	1.89557:1.89557:1:1:1:1	0.460637(0.447236:0.354271:0.580402)	NA	NA	NA	NA
DS_Unigene.15608-DD_Unigene.11647	YN	0.017832	0.0762613	0.233827	9.11264e-12	3102	688.848	2413.15	NA	92	49.4823	42.5177	NA	NA	0.0308071	2.18494:2.18494:1:1:1:1	0.436976(0.533366:0.394101:0.383462)	NA	NA	NA	NA
DS_Unigene.15622-DD_Unigene.46318	YN	0.0326983	0.0570949	0.572701	0.0129641	2493	677.118	1815.88	NA	95	37	58	NA	NA	0.0393246	4.37905:4.37905:1:1:1:1	0.436204(0.504785:0.441986:0.361842)	NA	NA	NA	NA
DS_Unigene.15622-DD_Unigene.46318	YN	0.0616776	0.0697458	0.884319	0.691607	507	161.042	345.958	NA	31	10.5562	20.4438	NA	NA	0.0642403	3.98469:3.98469:1:1:1:1	0.407035(0.384422:0.439698:0.396985)	NA	NA	NA	NA
DS_Unigene.15624-DD_Unigene.39988	YN	0.0235452	0.0815777	0.288623	0.00381443	705	143.851	561.149	NA	24	11	13	NA	NA	0.0353864	1.46148:1.46148:1:1:1:1	0.365942(0.460145:0.320652:0.317029)	NA	NA	NA	NA
DS_Unigene.15629-DD_Unigene.32327	YN	0.0366324	0.0592419	0.618353	0.162611	969	207.688	761.312	NA	39	11.7914	27.2086	NA	NA	0.0414784	1.5505:1.5505:1:1:1:1	0.365196(0.390756:0.359244:0.345588)	NA	NA	NA	NA
DS_Unigene.15634-DD_Unigene.36521	YN	0.0341694	0.0919666	0.371542	0.00157399	930	228.376	701.624	NA	43	19.5708	23.4292	NA	NA	0.0483624	2.23884:2.23884:1:1:1:1	0.417735(0.371795:0.456731:0.424679)	NA	NA	NA	NA
DS_Unigene.15653-DD_Unigene.36380	YN	0.00806676	0.0965826	0.0835219	1.01511e-05	519	144.841	374.159	NA	16	13	3	NA	NA	0.0327695	4.11662:4.11662:1:1:1:1	0.486742(0.497159:0.4375:0.525568)	NA	NA	NA	NA
DS_Unigene.15656-DD_Unigene.11539	YN	0.0172357	0.0558099	0.308829	0.000221448	1725	374.906	1350.09	NA	43	20	23	NA	NA	0.0256193	2.08552:2.08552:1:1:1:1	0.410341(0.502475:0.34736:0.381188)	NA	NA	NA	NA
DS_Unigene.15661-DD_Unigene.25758	YN	0.00834597	0.0273006	0.305706	0.0264025	1023	299.567	723.433	NA	14	8	6	NA	NA	0.0138965	6.94393:6.94393:1:1:1:1	0.495601(0.548387:0.552786:0.38563)	NA	NA	NA	NA
DS_Unigene.15663-DD_Unigene.37186	YN	0.0275689	0.0776943	0.354838	0.011791	621	177.089	443.911	NA	25	13	12	NA	NA	0.0418631	3.05683:3.05683:1:1:1:1	0.425121(0.519324:0.330918:0.425121)	NA	NA	NA	NA
DS_Unigene.15664-DD_Unigene.10299	YN	0.0339895	0.0866727	0.392159	0.0351925	522	116.6	405.4	NA	23	9.53117	13.4688	NA	NA	0.0457575	1.07048:1.07048:1:1:1:1	0.409259(0.408333:0.416667:0.402778)	NA	NA	NA	NA
DS_Unigene.15665-DD_Unigene.43496	YN	0.0590102	0.0945686	0.623994	0.161094	768	178.405	589.595	NA	49	15.6221	33.3779	NA	NA	0.0672704	3.24579:3.24579:1:1:1:1	0.352525(0.406061:0.343939:0.307576)	NA	NA	NA	NA
DS_Unigene.15671-DD_Unigene.23688	YN	0.0236371	0.0758982	0.311432	0.00040199	1284	252.442	1031.56	NA	42	18	24	NA	NA	0.0339119	1.7145:1.7145:1:1:1:1	0.405374(0.446262:0.36215:0.40771)	NA	NA	NA	NA
DS_Unigene.15681-DD_Unigene.29330	YN	0.029165	0.0821748	0.354914	0.000556213	1104	294.766	809.234	NA	46	22.8809	23.1191	NA	NA	0.0433185	2.35313:2.35313:1:1:1:1	0.516(0.606667:0.501333:0.44)	NA	NA	NA	NA
DS_Unigene.15710-DD_Unigene.44931	YN	0.0300813	0.0828623	0.363028	1.58228e-05	1899	474.357	1424.64	NA	79	37	42	NA	NA	0.0432656	1.85587:1.85587:1:1:1:1	0.441115(0.506309:0.388013:0.429022)	NA	NA	NA	NA
DS_Unigene.15719-DD_Unigene.29152	YN	0.0131849	0.0837046	0.157517	2.47966e-15	2664	674.411	1989.59	NA	79	53	26	NA	NA	0.0310374	2.21955:2.21955:1:1:1:1	0.429054(0.494932:0.375563:0.416667)	NA	NA	NA	NA
DS_Unigene.15725-DD_Unigene.26869	YN	0.0591944	0.0670906	0.882305	0.694769	579	163.536	415.464	NA	34	10.4314	23.5686	NA	NA	0.0614246	6.72192:6.72192:1:1:1:1	0.434188(0.489744:0.438462:0.374359)	NA	NA	NA	NA
DS_Unigene.15733-DD_Unigene.20105	YN	0.0214254	0.0738843	0.289986	0.0119061	507	128.048	378.952	NA	17	9	8	NA	NA	0.0346745	2.27026:2.27026:1:1:1:1	0.444773(0.544379:0.372781:0.41716)	NA	NA	NA	NA
DS_Unigene.15738-DD_Unigene.32200	YN	0.0353445	0.0699969	0.504944	0.0136523	1266	357.955	908.045	NA	55	23.7239	31.2761	NA	NA	0.0451423	3.46982:3.46982:1:1:1:1	0.358065(0.452419:0.277419:0.344355)	NA	NA	NA	NA
DS_Unigene.15768-DD_Unigene.37674	YN	0.019227	0.0506932	0.379282	0.0410076	681	206.511	474.489	NA	19	10	9	NA	NA	0.028769	6.72506:6.72506:1:1:1:1	0.45301(0.502203:0.363436:0.493392)	NA	NA	NA	NA
DS_Unigene.15786-DD_Unigene.45288	YN	0.00828183	0.0820713	0.10091	2.83585e-11	1578	363.8	1214.2	NA	38	28	10	NA	NA	0.0252936	1.80314:1.80314:1:1:1:1	0.444867(0.5:0.409696:0.424905)	NA	NA	NA	NA
DS_Unigene.15819-DD_Unigene.48319	YN	0.0192649	0.0820626	0.234758	8.53106e-06	1038	346.773	691.227	NA	40	26.8679	13.1321	NA	NA	0.0402442	13.6967:13.6967:1:1:1:1	0.478324(0.486994:0.406069:0.541908)	NA	NA	NA	NA
DS_Unigene.15831-DD_Unigene.39307	YN	0.0358462	0.0705885	0.50782	0.138588	507	135.019	371.981	NA	22	9	13	NA	NA	0.0450984	2.89461:2.89461:1:1:1:1	0.474138(0.5:0.382184:0.54023)	NA	NA	NA	NA
DS_Unigene.15849-DD_Unigene.45579	YN	0.0285898	0.0457522	0.624883	0.193913	1209	317.224	891.776	NA	39	14	25	NA	NA	0.033093	3.30107:3.30107:1:1:1:1	0.468234(0.558168:0.477723:0.368812)	NA	NA	NA	NA
DS_Unigene.15850-DD_Unigene.40379	YN	0.00497127	0.0803162	0.0618962	1.45227e-05	552	145.179	406.821	NA	13	10.9854	2.01465	NA	NA	0.0247874	4.29094:4.29094:1:1:1:1	0.433877(0.456522:0.38587:0.459239)	NA	NA	NA	NA
DS_Unigene.15852-DD_Unigene.48773	YN	0.0192184	0.0945823	0.203192	9.94448e-05	702	168.941	533.059	NA	25	14.8866	10.1134	NA	NA	0.0373553	1.39827:1.39827:1:1:1:1	0.468661(0.444444:0.363248:0.598291)	NA	NA	NA	NA
DS_Unigene.15879-DD_Unigene.46362	YN	0.0315546	0.0589294	0.535464	0.184219	504	137.633	366.367	NA	19	7.68078	11.3192	NA	NA	0.0390301	1.24668:1.24668:1:1:1:1	0.435516(0.520833:0.303571:0.482143)	NA	NA	NA	NA
DS_Unigene.15881-DD_Unigene.12366	YN	0.0213697	0.0742758	0.287707	5.97933e-05	1320	311.332	1008.67	NA	43	21.756	21.244	NA	NA	0.033848	1.21674:1.21674:1:1:1:1	0.495833(0.515909:0.456818:0.514773)	NA	NA	NA	NA
DS_Unigene.15883-DD_Unigene.47539	YN	0.0188207	0.0354116	0.531484	0.174667	903	203.296	699.704	NA	20	7	13	NA	NA	0.0225558	1.89438:1.89438:1:1:1:1	0.406283(0.415335:0.384984:0.41853)	NA	NA	NA	NA
DS_Unigene.15894-DD_Unigene.31416	YN	0.0162536	0.055272	0.294065	0.0367173	486	112.603	373.397	NA	12	6	6	NA	NA	0.0252939	1.59474:1.59474:1:1:1:1	0.462963(0.530864:0.45679:0.401235)	NA	NA	NA	NA
DS_Unigene.15894-DD_Unigene.31416	YN	0.00425509	0.0836337	0.0508776	1.83038e-06	624	152.511	471.489	NA	14	12	2	NA	NA	0.0236559	1.98084:1.98084:1:1:1:1	0.497596(0.622596:0.53125:0.338942)	NA	NA	NA	NA
DS_Unigene.15911-DD_Unigene.36938	YN	0.0194341	0.071428	0.27208	1.42743e-05	1557	398.32	1158.68	NA	49	26.7802	22.2198	NA	NA	0.0327355	3.24581:3.24581:1:1:1:1	0.382813(0.456676:0.350142:0.341619)	NA	NA	NA	NA
DS_Unigene.15945-DD_Unigene.15997	YN	0.0187173	0.0513883	0.364233	0.0522775	669	182.137	486.863	NA	18	9	9	NA	NA	0.0276121	2.94047:2.94047:1:1:1:1	0.462631(0.423767:0.511211:0.452915)	NA	NA	NA	NA
DS_Unigene.15963-DD_Unigene.32706	YN	0.00972279	0.0730896	0.133026	0.000136804	678	160.304	517.696	NA	16	11	5	NA	NA	0.024705	1.7603:1.7603:1:1:1:1	0.432891(0.533186:0.384956:0.380531)	NA	NA	NA	NA
DS_Unigene.15973-DD_Unigene.47740	YN	0.014031	0.0458382	0.306098	0.0374216	639	135.362	503.638	NA	13	6	7	NA	NA	0.0207688	1.44621:1.44621:1:1:1:1	0.43975(0.504695:0.464789:0.349765)	NA	NA	NA	NA
DS_Unigene.15983-DD_Unigene.45789	YN	0.0203033	0.0518267	0.391754	0.0512917	591	173.611	417.389	NA	17	8.64203	8.35797	NA	NA	0.0295636	6.28552:6.28552:1:1:1:1	0.454315(0.444162:0.5:0.418782)	NA	NA	NA	NA
DS_Unigene.15986-DD_Unigene.13116	YN	0.00648075	0.0641465	0.10103	2.9654e-06	1005	230.086	774.914	NA	19	14	5	NA	NA	0.0196828	1.78455:1.78455:1:1:1:1	0.444444(0.49256:0.380952:0.459821)	NA	NA	NA	NA
DS_Unigene.15988-DD_Unigene.51407	YN	0.0264073	0.0471692	0.559842	0.0946998	1218	330.112	887.888	NA	38	15	23	NA	NA	0.0320344	3.0919:3.0919:1:1:1:1	0.485632(0.555419:0.470443:0.431034)	NA	NA	NA	NA
DS_Unigene.15994-DD_Unigene.13488	YN	0.0382009	0.0920389	0.415052	0.00571609	999	246.37	752.63	NA	49	21	28	NA	NA	0.0514782	2.53018:2.53018:1:1:1:1	0.438438(0.451952:0.39039:0.472973)	NA	NA	NA	NA
DS_Unigene.16014-DD_Unigene.46495	YN	0.00257208	0.0336339	0.0764727	0.00340298	603	213.344	389.656	NA	8	7	1	NA	NA	0.0135619	1.61942:1.61942:1:1:1:1	0.534826(0.606965:0.616915:0.380597)	NA	NA	NA	NA
DS_Unigene.16017-DD_Unigene.48221	YN	0.0170304	0.0795704	0.214029	7.07453e-09	1911	467.554	1443.45	NA	59	34.699	24.301	NA	NA	0.0323317	2.66012:2.66012:1:1:1:1	0.423817(0.523401:0.372075:0.375975)	NA	NA	NA	NA
DS_Unigene.16021-DD_Unigene.26713	YN	0.0253769	0.0605267	0.419269	0.0205634	1044	241.991	802.009	NA	34	14	20	NA	NA	0.0335244	2.56517:2.56517:1:1:1:1	0.423372(0.441092:0.46408:0.364943)	NA	NA	NA	NA
DS_Unigene.16022-DD_Unigene.47320	YN	0.0176628	0.0330853	0.533856	0.423267	468	124.153	343.847	NA	10	4	6	NA	NA	0.0217541	2.03554:2.03554:1:1:1:1	0.456197(0.455128:0.423077:0.490385)	NA	NA	NA	NA
DS_Unigene.16036-DD_Unigene.25788	YN	0.0323635	0.0860972	0.375894	0.00122457	1107	285.896	821.104	NA	49	23	26	NA	NA	0.0462408	2.39656:2.39656:1:1:1:1	0.428061(0.455764:0.406166:0.422252)	NA	NA	NA	NA
DS_Unigene.1604-DD_Unigene.13353	YN	0.0069877	0.0947215	0.073771	6.46386e-05	522	90.4065	431.593	NA	11	8	3	NA	NA	0.0221825	0.519131:0.519131:1:1:1:1	0.403061(0.443878:0.367347:0.397959)	NA	NA	NA	NA
DS_Unigene.16062-DD_Unigene.11616	YN	0.0138546	0.0353736	0.391666	0.147625	480	115.766	364.234	NA	9	4	5	NA	NA	0.0190446	2:2:1:1:1:1	0.434698(0.517544:0.280702:0.505848)	NA	NA	NA	NA
DS_Unigene.16065-DD_Unigene.41275	YN	0.0130752	0.0718519	0.181974	7.84179e-05	837	219.621	617.379	NA	23	15	8	NA	NA	0.0284976	2.75663:2.75663:1:1:1:1	0.378155(0.458225:0.325065:0.351175)	NA	NA	NA	NA
DS_Unigene.16082-DD_Unigene.27399	YN	0.0224524	0.0872579	0.257311	0.00278722	588	135.683	452.317	NA	21	11	10	NA	NA	0.0374065	2.2362:2.2362:1:1:1:1	0.555272(0.533163:0.459184:0.673469)	NA	NA	NA	NA
DS_Unigene.16086-DD_Unigene.52153	YN	0.0201956	0.0749095	0.269599	0.0107571	480	128.511	351.489	NA	16	9	7	NA	NA	0.0348442	3.08148:3.08148:1:1:1:1	0.510163(0.567073:0.445122:0.518293)	NA	NA	NA	NA
DS_Unigene.16152-DD_Unigene.33160	YN	0.0133777	0.0592241	0.225882	2.20859e-06	1857	423.962	1433.04	NA	43	24	19	NA	NA	0.0238446	1.54747:1.54747:1:1:1:1	0.423533(0.489499:0.404685:0.376414)	NA	NA	NA	NA
DS_Unigene.16184-DD_Unigene.24950	YN	0.0293623	0.0332717	0.882501	0.786236	780	154.612	625.388	NA	23	5	18	NA	NA	0.0301372	1.84982:1.84982:1:1:1:1	0.425795(0.431095:0.337456:0.508834)	NA	NA	NA	NA
DS_Unigene.16273-DD_Unigene.14397	YN	0.0196363	0.0514088	0.381964	0.0343573	813	244.128	568.872	NA	23	12	11	NA	NA	0.029177	13.0168:13.0168:1:1:1:1	0.447724(0.448339:0.48155:0.413284)	NA	NA	NA	NA
DS_Unigene.16379-DD_Unigene.11564	YN	0.0199497	0.0800644	0.249171	1.18392e-06	1470	452.938	1017.06	NA	54	34	20	NA	NA	0.0384724	10.714:10.714:1:1:1:1	0.437922(0.533401:0.397773:0.382591)	NA	NA	NA	NA
DS_Unigene.16412-DD_Unigene.13219	YN	0.0066897	0.0975112	0.0686045	1.40801e-10	1017	265.414	751.586	NA	29	24	5	NA	NA	0.0303921	6.37867:6.37867:1:1:1:1	0.441495(0.564897:0.39233:0.367257)	NA	NA	NA	NA
DS_Unigene.164-DD_Unigene.29417	YN	0.0285517	0.0566059	0.504394	0.137491	495	120.783	374.217	NA	17	6.52515	10.4748	NA	NA	0.0353971	3.22941:3.22941:1:1:1:1	0.391137(0.459538:0.369942:0.343931)	NA	NA	NA	NA
DS_Unigene.16467-DD_Unigene.37550	YN	0.0191242	0.0644357	0.296795	0.00253472	900	211.464	688.536	NA	26	13	13	NA	NA	0.0297706	2.00739:2.00739:1:1:1:1	0.438889(0.481667:0.353333:0.481667)	NA	NA	NA	NA
DS_Unigene.16564-DD_Unigene.14690	YN	0.0228612	0.0783193	0.291897	0.000605008	942	231.179	710.821	NA	33	17	16	NA	NA	0.0364713	2.02319:2.02319:1:1:1:1	0.457006(0.509554:0.390127:0.471338)	NA	NA	NA	NA
DS_Unigene.16775-DD_Unigene.16571	YN	0.0194688	0.0875384	0.222404	0.000869265	576	159.48	416.52	NA	21	13	8	NA	NA	0.0383156	3.1125:3.1125:1:1:1:1	0.348118(0.418011:0.311828:0.314516)	NA	NA	NA	NA
DS_Unigene.16790-DD_Unigene.31638	YN	0.0226449	0.0648948	0.348948	0.00310915	1053	290.795	762.205	NA	35	18	17	NA	NA	0.0343126	1.9619:1.9619:1:1:1:1	0.521368(0.558405:0.420228:0.58547)	NA	NA	NA	NA
DS_Unigene.16845-DD_Unigene.10247	YN	0.0114489	0.0788297	0.145236	6.45775e-05	780	163.639	616.361	NA	19	12	7	NA	NA	0.025585	0.975283:0.975283:1:1:1:1	0.419823(0.452652:0.304924:0.501894)	NA	NA	NA	NA
DS_Unigene.1705-DD_Unigene.10712	YN	0.0250246	0.0754966	0.331466	0.0206858	492	126.156	365.844	NA	18	9	9	NA	NA	0.0379663	1.24331:1.24331:1:1:1:1	0.479899(0.447236:0.474874:0.517588)	NA	NA	NA	NA
DS_Unigene.17198-DD_Unigene.53396	YN	0.0377042	0.0780577	0.48303	0.00428659	1479	341.277	1137.72	NA	67	25.2096	41.7904	NA	NA	0.0470157	3.20236:3.20236:1:1:1:1	0.413642(0.464718:0.438508:0.337702)	NA	NA	NA	NA
DS_Unigene.17269-DD_Unigene.48008	YN	0.0200192	0.0947355	0.211317	2.25731e-07	1218	355.591	862.409	NA	48	31	17	NA	NA	0.0418324	6.58766:6.58766:1:1:1:1	0.509852(0.492611:0.400246:0.6367)	NA	NA	NA	NA
DS_Unigene.1728-DD_Unigene.17312	YN	0.00963799	0.0582691	0.165405	0.00297004	648	125.782	522.218	NA	12	7	5	NA	NA	0.0190777	0.596743:0.596743:1:1:1:1	0.439815(0.571759:0.372685:0.375)	NA	NA	NA	NA
DS_Unigene.17437-DD_Unigene.1241	YN	0.0221238	0.0966411	0.228927	0.000707373	483	140.268	342.732	NA	20	12.5344	7.46563	NA	NA	0.0437643	3.94317:3.94317:1:1:1:1	0.392038(0.427126:0.412955:0.336032)	NA	NA	NA	NA
DS_Unigene.17568-DD_Unigene.7538	YN	0.0488438	0.097814	0.499354	0.0637856	519	150.645	368.355	NA	31	13.6407	17.3593	NA	NA	0.0630579	4.61729:4.61729:1:1:1:1	0.360847(0.361905:0.360317:0.360317)	NA	NA	NA	NA
DS_Unigene.17629-DD_Unigene.41402	YN	0.00452279	0.0795156	0.0568793	6.43694e-08	645	201.461	443.539	NA	17	15	2	NA	NA	0.0279462	14.496:14.496:1:1:1:1	0.487711(0.470046:0.403226:0.589862)	NA	NA	NA	NA
DS_Unigene.17695-DD_Unigene.11429	YN	0.0370161	0.0939792	0.393875	0.00982588	669	190.13	478.87	NA	34	16.7422	17.2578	NA	NA	0.053205	5.20501:5.20501:1:1:1:1	0.474589(0.491031:0.419283:0.513453)	NA	NA	NA	NA
DS_Unigene.17769-DD_Unigene.11387	YN	0.0331291	0.0816997	0.405498	0.00139764	1281	324.083	956.917	NA	56	25	31	NA	NA	0.0454171	1.93059:1.93059:1:1:1:1	0.506589(0.532558:0.45814:0.52907)	NA	NA	NA	NA
DS_Unigene.17866-DD_Unigene.48363	YN	0.0225376	0.0590334	0.381778	0.00264707	1500	373.822	1126.18	NA	46	21	25	NA	NA	0.0316329	3.02075:3.02075:1:1:1:1	0.449535(0.517928:0.39243:0.438247)	NA	NA	NA	NA
DS_Unigene.17911-DD_Unigene.7676	YN	0.0469379	0.0464604	1.01028	0.999934	663	177.847	485.153	NA	30	8	22	NA	NA	0.0468098	3.99765:3.99765:1:1:1:1	0.371261(0.379808:0.418269:0.315705)	NA	NA	NA	NA
DS_Unigene.18002-DD_Unigene.49436	YN	0.0499964	0.086598	0.577338	0.154042	543	150.01	392.99	NA	31	12	19	NA	NA	0.060108	3.43716:3.43716:1:1:1:1	0.372863(0.445513:0.309295:0.363782)	NA	NA	NA	NA
DS_Unigene.18012-DD_Unigene.12592	YN	0.0259388	0.0599237	0.432864	0.0967144	534	141.106	392.894	NA	18	8	10	NA	NA	0.0349191	4.49552:4.49552:1:1:1:1	0.386179(0.422764:0.339431:0.396341)	NA	NA	NA	NA
DS_Unigene.18171-DD_Unigene.33609	YN	0.0149466	0.0913565	0.163607	0.000239469	546	140.381	405.619	NA	18	12	6	NA	NA	0.0345921	2.70157:2.70157:1:1:1:1	0.353946(0.35689:0.365724:0.339223)	NA	NA	NA	NA
DS_Unigene.18173-DD_Unigene.32848	YN	0.0123189	0.0722894	0.170411	4.58755e-06	1098	278.94	819.06	NA	29	19	10	NA	NA	0.027554	5.34534:5.34534:1:1:1:1	0.412113(0.479508:0.344262:0.412568)	NA	NA	NA	NA
DS_Unigene.18174-DD_Unigene.10173	YN	0.0246895	0.0448624	0.550337	0.364123	468	138.347	329.653	NA	14	6	8	NA	NA	0.0306529	6.83127:6.83127:1:1:1:1	0.471698(0.468553:0.41195:0.534591)	NA	NA	NA	NA
DS_Unigene.18174-DD_Unigene.10173	YN	0.0520433	0.0643997	0.808129	0.640025	450	125.972	324.028	NA	24	7.71479	16.2852	NA	NA	0.0555023	1.42508:1.42508:1:1:1:1	0.485839(0.431373:0.470588:0.555556)	NA	NA	NA	NA
DS_Unigene.1831-DD_Unigene.30326	YN	0.00613314	0.0470496	0.130355	0.00399305	624	132.768	491.232	NA	9	6	3	NA	NA	0.0148389	1.42785:1.42785:1:1:1:1	0.403846(0.394231:0.399038:0.418269)	NA	NA	NA	NA
DS_Unigene.18316-DD_Unigene.11573	YN	0.0290924	0.0692124	0.420336	0.0130167	927	259.78	667.22	NA	36	17	19	NA	NA	0.0403355	10.3582:10.3582:1:1:1:1	0.435814(0.517799:0.419094:0.37055)	NA	NA	NA	NA
DS_Unigene.18460-DD_Unigene.36636	YN	0.0142315	0.0415414	0.342586	0.00736199	1272	349.471	922.529	NA	27	14	13	NA	NA	0.0217346	3.74834:3.74834:1:1:1:1	0.436714(0.525943:0.341981:0.442217)	NA	NA	NA	NA
DS_Unigene.18626-DD_Unigene.11296	YN	0.0245441	0.077069	0.318469	0.000282735	1173	302.674	870.326	NA	43	22	21	NA	NA	0.0380973	3.67587:3.67587:1:1:1:1	0.340996(0.394636:0.286398:0.341954)	NA	NA	NA	NA
DS_Unigene.18730-DD_Unigene.46428	YN	0.016738	0.0826362	0.20255	0.000816325	579	155.783	423.217	NA	19	12	7	NA	NA	0.0344683	2.80948:2.80948:1:1:1:1	0.439551(0.440415:0.42228:0.455959)	NA	NA	NA	NA
DS_Unigene.18865-DD_Unigene.19666	YN	0.0660677	0.0968178	0.682392	0.208753	915	202.176	712.824	NA	63	18	45	NA	NA	0.0728621	2.83177:2.83177:1:1:1:1	0.313177(0.34657:0.349278:0.243682)	NA	NA	NA	NA
DS_Unigene.18876-DD_Unigene.30286	YN	0.0169389	0.0776528	0.218137	1.37112e-07	1665	410.986	1254.01	NA	51	30	21	NA	NA	0.0319255	2.57807:2.57807:1:1:1:1	0.449249(0.545045:0.427928:0.374775)	NA	NA	NA	NA
DS_Unigene.18931-DD_Unigene.3191	YN	0.0161767	0.0776065	0.208446	0.00297261	609	108.833	500.167	NA	16	8	8	NA	NA	0.0271547	2.47898:2.47898:1:1:1:1	0.344848(0.378182:0.361818:0.294545)	NA	NA	NA	NA
DS_Unigene.18979-DD_Unigene.47090	YN	0	0.0580714	0	0	618	143.743	474.257	NA	8	8	0	NA	NA	0.013507	2.07675:2.07675:1:1:1:1	0.440939(0.524272:0.373786:0.424757)	NA	NA	NA	NA
DS_Unigene.19120-DD_Unigene.46427	YN	0.0135254	0.0869336	0.155584	8.13312e-06	756	233.472	522.528	NA	26	19	7	NA	NA	0.0361958	2.64837:2.64837:1:1:1:1	0.490876(0.518248:0.479927:0.474453)	NA	NA	NA	NA
DS_Unigene.19156-DD_Unigene.38660	YN	0.0265199	0.0893343	0.296861	0.000331717	1086	202.837	883.163	NA	40	17	23	NA	NA	0.038252	0.779761:0.779761:1:1:1:1	0.42225(0.495037:0.354839:0.416873)	NA	NA	NA	NA
DS_Unigene.19171-DD_Unigene.49103	YN	0.0437022	0.0892982	0.489396	0.00602213	1209	330.607	878.393	NA	65	27.723	37.277	NA	NA	0.0561707	2.40389:2.40389:1:1:1:1	0.444177(0.506024:0.40241:0.424096)	NA	NA	NA	NA
DS_Unigene.19198-DD_Unigene.46805	YN	0.00964901	0.0709632	0.135972	5.28023e-05	804	178.021	625.979	NA	18	12	6	NA	NA	0.0232251	1.75052:1.75052:1:1:1:1	0.409826(0.509328:0.384328:0.335821)	NA	NA	NA	NA
DS_Unigene.19279-DD_Unigene.11823	YN	0.0133571	0.0611777	0.218333	0.00052435	903	223.013	679.987	NA	22	13	9	NA	NA	0.0251673	2.67035:2.67035:1:1:1:1	0.446844(0.534884:0.451827:0.353821)	NA	NA	NA	NA
DS_Unigene.19279-DD_Unigene.11823	YN	0.087393	0.0922155	0.947704	0.868822	588	163.02	424.98	NA	49	13.9785	35.0215	NA	NA	0.08873	3.2927:3.2927:1:1:1:1	0.365176(0.355691:0.412602:0.327236)	NA	NA	NA	NA
DS_Unigene.19315-DD_Unigene.2481	YN	0.0085132	0.0834743	0.101986	0.000116035	588	115.427	472.573	NA	13	9	4	NA	NA	0.0232283	1.03669:1.03669:1:1:1:1	0.458915(0.576744:0.395349:0.404651)	NA	NA	NA	NA
DS_Unigene.19354-DD_Unigene.28867	YN	0.011652	0.0532599	0.218777	0.000986944	993	214.457	778.543	NA	20	11	9	NA	NA	0.020638	1.88188:1.88188:1:1:1:1	0.387562(0.41194:0.398507:0.352239)	NA	NA	NA	NA
DS_Unigene.19355-DD_Unigene.11885	YN	0.0361124	0.0280509	1.28739	0.985547	450	108.997	341.003	NA	15	3	12	NA	NA	0.0341598	2.81389:2.81389:1:1:1:1	0.36236(0.407303:0.308989:0.370787)	NA	NA	NA	NA
DS_Unigene.19430-DD_Unigene.38743	YN	0.023972	0.0839717	0.285477	3.43618e-16	5178	1150.77	4027.23	NA	186	91	95	NA	NA	0.0373064	1.65025:1.65025:1:1:1:1	0.432929(0.500577:0.383372:0.414838)	NA	NA	NA	NA
DS_Unigene.19468-DD_Unigene.47598	YN	0.022082	0.0988012	0.223499	5.67323e-05	795	197.076	597.924	NA	31	18	13	NA	NA	0.0411002	2.5752:2.5752:1:1:1:1	0.439451(0.488764:0.451311:0.378277)	NA	NA	NA	NA
DS_Unigene.19514-DD_Unigene.13563	YN	0.0212751	0.05736	0.370905	0.036852	660	182.201	477.799	NA	20	10	10	NA	NA	0.0312368	4.01964:4.01964:1:1:1:1	0.448485(0.55:0.427273:0.368182)	NA	NA	NA	NA
DS_Unigene.19542-DD_Unigene.47948	YN	0.042371	0.0131094	3.23211	0.1111	519	153.9	365.1	NA	17	2	15	NA	NA	0.033694	3.36446:3.36446:1:1:1:1	0.375389(0.39486:0.310748:0.420561)	NA	NA	NA	NA
DS_Unigene.19542-DD_Unigene.47948	YN	0.0261893	0.0867202	0.301998	0.00054552	948	208.365	739.635	NA	36	17	19	NA	NA	0.0394937	3.67308:3.67308:1:1:1:1	0.425105(0.446203:0.338608:0.490506)	NA	NA	NA	NA
DS_Unigene.19585-DD_Unigene.48161	YN	0.0116332	0.0520293	0.22359	0.00351609	720	200.034	519.966	NA	16	10	6	NA	NA	0.0228562	5.56299:5.56299:1:1:1:1	0.443618(0.45539:0.39777:0.477695)	NA	NA	NA	NA
DS_Unigene.19639-DD_Unigene.46710	YN	0.00986235	0.0739816	0.133308	4.14133e-06	870	257.488	612.512	NA	24	18	6	NA	NA	0.0288393	2.88806:2.88806:1:1:1:1	0.49641(0.498462:0.552308:0.438462)	NA	NA	NA	NA
DS_Unigene.19817-DD_Unigene.46853	YN	0.0465642	0.0417694	1.11479	0.999538	591	147.926	443.074	NA	26	6	20	NA	NA	0.0453641	1.59897:1.59897:1:1:1:1	0.397333(0.426:0.396:0.37)	NA	NA	NA	NA
DS_Unigene.19910-DD_Unigene.47314	YN	0	0.0479599	0	0	1317	324.794	992.206	NA	15	15	0	NA	NA	0.0118277	3.27951:3.27951:1:1:1:1	0.392559(0.489749:0.302961:0.384966)	NA	NA	NA	NA
DS_Unigene.19988-DD_Unigene.14064	YN	0.0133129	0.0802095	0.165976	2.33947e-09	1572	421.842	1150.16	NA	47	31.8349	15.1651	NA	NA	0.0312644	3.62901:3.62901:1:1:1:1	0.437343(0.485902:0.402256:0.423872)	NA	NA	NA	NA
DS_Unigene.19996-DD_Unigene.40461	YN	0.0185139	0.0476775	0.388315	0.00449844	1596	392.123	1203.88	NA	40	18	22	NA	NA	0.0256791	4.23539:4.23539:1:1:1:1	0.426517(0.520638:0.405253:0.353659)	NA	NA	NA	NA
DS_Unigene.2006-DD_Unigene.13267	YN	0.022453	0.0937808	0.239421	0.00350636	477	115.282	361.718	NA	18	10	8	NA	NA	0.0396916	1.4538:1.4538:1:1:1:1	0.337441(0.327465:0.315141:0.369718)	NA	NA	NA	NA
DS_Unigene.2022-DD_Unigene.37651	YN	0.041555	0.0866011	0.479843	0.0395501	723	165.709	557.291	NA	36	13.4932	22.5068	NA	NA	0.0518794	1.87532:1.87532:1:1:1:1	0.347222(0.416667:0.289063:0.335938)	NA	NA	NA	NA
DS_Unigene.20231-DD_Unigene.38558	YN	0.00984929	0.0414859	0.237413	0.000451061	1398	375.926	1022.07	NA	25	15	10	NA	NA	0.0183565	4.77383:4.77383:1:1:1:1	0.433834(0.490343:0.428112:0.383047)	NA	NA	NA	NA
DS_Unigene.20366-DD_Unigene.33018	YN	0.0311001	0.063776	0.487646	0.0294682	1101	280.256	820.744	NA	42	17	25	NA	NA	0.0394176	1.99452:1.99452:1:1:1:1	0.364583(0.419792:0.34375:0.330208)	NA	NA	NA	NA
DS_Unigene.20368-DD_Unigene.10171	YN	0.0121223	0.0990016	0.122445	2.17087e-11	1578	330.372	1247.63	NA	45	30	15	NA	NA	0.0303114	2.23678:2.23678:1:1:1:1	0.396149(0.482955:0.34375:0.361742)	NA	NA	NA	NA
DS_Unigene.20432-DD_Unigene.47857	YN	0.0221177	0.0669507	0.330357	0.000966236	1218	299.912	918.088	NA	39	19	20	NA	NA	0.0331571	2.24949:2.24949:1:1:1:1	0.441297(0.549261:0.392857:0.381773)	NA	NA	NA	NA
DS_Unigene.20514-DD_Unigene.23708	YN	0.0143159	0.0397252	0.360373	0.100537	483	130.107	352.893	NA	10	5	5	NA	NA	0.0211605	2.9107:2.9107:1:1:1:1	0.362022(0.413934:0.327869:0.344262)	NA	NA	NA	NA
DS_Unigene.20648-DD_Unigene.38471	YN	0.0327276	0.0474774	0.68933	0.266501	507	131.669	375.331	NA	18	6	12	NA	NA	0.0365582	5.0469:5.0469:1:1:1:1	0.419132(0.455621:0.443787:0.357988)	NA	NA	NA	NA
DS_Unigene.20918-DD_Unigene.46368	YN	0.0536377	0.0231945	2.31251	0.214177	483	138.072	344.928	NA	21	3.14788	17.8521	NA	NA	0.0449351	1.73707:1.73707:1:1:1:1	0.461676(0.601604:0.334225:0.449198)	NA	NA	NA	NA
DS_Unigene.20920-DD_Unigene.53330	YN	0.0217649	0.0515736	0.422016	0.131147	468	141.626	326.374	NA	14	7	7	NA	NA	0.0307856	1.86137:1.86137:1:1:1:1	0.441278(0.378238:0.546632:0.398964)	NA	NA	NA	NA
DS_Unigene.20933-DD_Unigene.21884	YN	0.0238614	0.0476431	0.500836	0.137899	666	197.168	468.832	NA	20	9	11	NA	NA	0.0309019	5.27585:5.27585:1:1:1:1	0.422673(0.513514:0.317568:0.436937)	NA	NA	NA	NA
DS_Unigene.20947-DD_Unigene.47716	YN	0.00692277	0.076339	0.0906845	6.38199e-12	1590	428.856	1161.14	NA	39	31	8	NA	NA	0.0256458	2.39961:2.39961:1:1:1:1	0.461635(0.577358:0.372642:0.434906)	NA	NA	NA	NA
DS_Unigene.21113-DD_Unigene.46381	YN	0.0104084	0.0578776	0.179835	0.00145453	666	181.436	484.564	NA	15	10	5	NA	NA	0.0233403	4.12621:4.12621:1:1:1:1	0.426426(0.596847:0.335586:0.346847)	NA	NA	NA	NA
DS_Unigene.21187-DD_Unigene.30217	YN	0.00603092	0.0872429	0.0691279	3.74501e-05	468	134.993	333.007	NA	13	11	2	NA	NA	0.0294562	3.86173:3.86173:1:1:1:1	0.457265(0.490385:0.448718:0.432692)	NA	NA	NA	NA
DS_Unigene.21243-DD_Unigene.38550	YN	0.0146359	0.0587188	0.249254	0.000768167	1059	231.045	827.955	NA	25	13	12	NA	NA	0.0242536	1.00984:1.00984:1:1:1:1	0.444911(0.507003:0.438375:0.389356)	NA	NA	NA	NA
DS_Unigene.21445-DD_Unigene.48074	YN	0.0311413	0.0312967	0.995032	0.840376	1116	276.37	839.63	NA	34	8.40777	25.5922	NA	NA	0.0311798	3.00496:3.00496:1:1:1:1	0.438948(0.495989:0.441176:0.379679)	NA	NA	NA	NA
DS_Unigene.2150-DD_Unigene.33324	YN	0.0567038	0.0533734	1.0624	0.999998	693	202.047	490.953	NA	37	10.3129	26.6871	NA	NA	0.0557328	5.60048:5.60048:1:1:1:1	0.290068(0.382619:0.194131:0.293454)	NA	NA	NA	NA
DS_Unigene.21550-DD_Unigene.43272	YN	0.0350146	0.0858278	0.407963	8.84834e-05	1737	466.701	1270.3	NA	81	37.5931	43.4069	NA	NA	0.0486672	3.29703:3.29703:1:1:1:1	0.400746(0.439759:0.394148:0.36833)	NA	NA	NA	NA
DS_Unigene.21553-DD_Unigene.33720	YN	0.0176076	0.0669914	0.262834	0.00294517	471	125.073	345.927	NA	14	8	6	NA	NA	0.0307214	8.11098:8.11098:1:1:1:1	0.407643(0.503185:0.378981:0.340764)	NA	NA	NA	NA
DS_Unigene.21558-DD_Unigene.28022	YN	0.00989479	0.069177	0.143036	1.3836e-05	942	229.72	712.28	NA	22	15	7	NA	NA	0.0243516	3.29734:3.29734:1:1:1:1	0.398942(0.493651:0.349206:0.353968)	NA	NA	NA	NA
DS_Unigene.21757-DD_Unigene.37396	YN	0.0365385	0.0797548	0.458135	0.00429924	1332	348.529	983.471	NA	61	26	35	NA	NA	0.0478464	3.5221:3.5221:1:1:1:1	0.325314(0.423927:0.253576:0.29844)	NA	NA	NA	NA
DS_Unigene.2190-DD_Unigene.20939	YN	0.00271867	0.0934667	0.029087	1.15796e-06	507	138.41	368.59	NA	13	12	1	NA	NA	0.0274927	5.41838:5.41838:1:1:1:1	0.361842(0.467105:0.311404:0.307018)	NA	NA	NA	NA
DS_Unigene.2-DD_Unigene.50585	YN	0.0200776	0.0820604	0.244668	2.23831e-06	1407	335.253	1071.75	NA	47	25.7698	21.2302	NA	NA	0.0348465	1.58701:1.58701:1:1:1:1	0.408263(0.451681:0.370798:0.402311)	NA	NA	NA	NA
DS_Unigene.22005-DD_Unigene.47048	YN	0.00817745	0.0742798	0.11009	1.3844e-09	1464	357.313	1106.69	NA	34	25	9	NA	NA	0.0243108	1.92221:1.92221:1:1:1:1	0.451844(0.555328:0.354508:0.445697)	NA	NA	NA	NA
DS_Unigene.22014-DD_Unigene.47186	YN	0.0148087	0.0820987	0.180377	3.98423e-05	768	220.646	547.354	NA	25	17	8	NA	NA	0.0341411	11.6297:11.6297:1:1:1:1	0.450065(0.554475:0.451362:0.344358)	NA	NA	NA	NA
DS_Unigene.22022-DD_Unigene.14485	YN	0.00513923	0.0683891	0.0751469	8.897e-09	1122	320.721	801.279	NA	25	20.8987	4.10133	NA	NA	0.0232191	5.78217:5.78217:1:1:1:1	0.467469(0.498663:0.402406:0.501337)	NA	NA	NA	NA
DS_Unigene.2207-DD_Unigene.10366	YN	0.0196365	0.0740284	0.265256	0.000349886	753	185.31	567.69	NA	24	13	11	NA	NA	0.0330221	1.77327:1.77327:1:1:1:1	0.366968(0.438253:0.289157:0.373494)	NA	NA	NA	NA
DS_Unigene.22147-DD_Unigene.19984	YN	0.0154844	0.0566754	0.273212	0.00140728	930	276.749	653.251	NA	25	15	10	NA	NA	0.027742	8.72826:8.72826:1:1:1:1	0.496261(0.584936:0.453526:0.450321)	NA	NA	NA	NA
DS_Unigene.22184-DD_Unigene.39807	YN	0.0257891	0.0640296	0.402769	0.00504607	1281	294.745	986.255	NA	43	18	25	NA	NA	0.0345879	1.55601:1.55601:1:1:1:1	0.436378(0.436768:0.512881:0.359485)	NA	NA	NA	NA
DS_Unigene.22198-DD_Unigene.21382	YN	0.0189484	0.0880573	0.215183	4.32259e-10	1944	552.187	1391.81	NA	71	45	26	NA	NA	0.0385786	5.30479:5.30479:1:1:1:1	0.433899(0.530093:0.383488:0.388117)	NA	NA	NA	NA
DS_Unigene.22305-DD_Unigene.2619	YN	0.00400365	0.0316367	0.126551	0.0995849	315	64.5605	250.44	NA	3	2	1	NA	NA	0.00966714	2:2:1:1:1:1	0.299714(0.349785:0.242489:0.306867)	NA	NA	NA	NA
DS_Unigene.22337-DD_Unigene.26299	YN	0.025145	0.0188235	1.33583	0.988848	486	161.384	324.616	NA	11	3	8	NA	NA	0.0230459	12.6508:12.6508:1:1:1:1	0.467544(0.555263:0.289474:0.557895)	NA	NA	NA	NA
DS_Unigene.22342-DD_Unigene.31025	YN	0.0299912	0.0300125	0.999289	0.826433	954	246.946	707.054	NA	28	7.25623	20.7438	NA	NA	0.0299967	5.02763:5.02763:1:1:1:1	0.390449(0.464888:0.320225:0.386236)	NA	NA	NA	NA
DS_Unigene.22382-DD_Unigene.31747	YN	0.0349569	0.0895057	0.390555	3.70435e-05	1968	439.662	1528.34	NA	89	36.8175	52.1825	NA	NA	0.0471434	1.5237:1.5237:1:1:1:1	0.485562(0.539514:0.359422:0.557751)	NA	NA	NA	NA
DS_Unigene.22388-DD_Unigene.26643	YN	0.0100686	0.0950479	0.105931	4.69679e-07	792	191.924	600.076	NA	23	17	6	NA	NA	0.0306615	2.06683:2.06683:1:1:1:1	0.463659(0.511278:0.447368:0.432331)	NA	NA	NA	NA
DS_Unigene.22392-DD_Unigene.50445	YN	0.0304834	0.0357435	0.852838	0.558644	2193	507.45	1685.55	NA	68	17.6684	50.3316	NA	NA	0.0317006	1.98996:1.98996:1:1:1:1	0.411096(0.52251:0.345839:0.364939)	NA	NA	NA	NA
DS_Unigene.22430-DD_Unigene.20180	YN	0.0174041	0.0881186	0.197508	0.000245779	681	157.741	523.259	NA	22	13	9	NA	NA	0.0337838	1.77688:1.77688:1:1:1:1	0.43348(0.45614:0.333333:0.510965)	NA	NA	NA	NA
DS_Unigene.22462-DD_Unigene.9821	YN	0.0618016	0.0975566	0.633495	0.247096	477	154.744	322.256	NA	33	14	19	NA	NA	0.0734009	8.1643:8.1643:1:1:1:1	0.324242(0.316364:0.270909:0.385455)	NA	NA	NA	NA
DS_Unigene.22463-DD_Unigene.39176	YN	0.0669225	0.0725802	0.922048	0.850073	600	153.128	446.872	NA	39	10.4607	28.5393	NA	NA	0.0683664	3.74437:3.74437:1:1:1:1	0.34562(0.402244:0.328526:0.30609)	NA	NA	NA	NA
DS_Unigene.22477-DD_Unigene.22674	YN	0.0330092	0.0482457	0.68419	0.441117	522	149.807	372.193	NA	19	7	12	NA	NA	0.0373819	4.76736:4.76736:1:1:1:1	0.409233(0.373239:0.429577:0.424883)	NA	NA	NA	NA
DS_Unigene.22497-DD_Unigene.21036	YN	0.0193357	0.0958785	0.201669	3.73535e-06	1020	222.089	797.911	NA	35	19.7895	15.2105	NA	NA	0.0360017	3.59666:3.59666:1:1:1:1	0.357855(0.422693:0.291771:0.359102)	NA	NA	NA	NA
DS_Unigene.22498-DD_Unigene.21035	YN	0.0136151	0.0738222	0.184431	0.00122932	648	129.046	518.954	NA	16	9	7	NA	NA	0.025605	1.68677:1.68677:1:1:1:1	0.304913(0.317919:0.264451:0.33237)	NA	NA	NA	NA
DS_Unigene.22554-DD_Unigene.25695	YN	0.0264818	0.0698756	0.378985	0.000104482	1725	455.317	1269.68	NA	63	30	33	NA	NA	0.0379357	3.69774:3.69774:1:1:1:1	0.442609(0.511304:0.446957:0.369565)	NA	NA	NA	NA
DS_Unigene.22556-DD_Unigene.30878	YN	0.0186129	0.0412805	0.450889	0.129029	669	124.834	544.166	NA	15	5	10	NA	NA	0.0228426	0.815619:0.815619:1:1:1:1	0.429063(0.448347:0.386364:0.452479)	NA	NA	NA	NA
DS_Unigene.22704-DD_Unigene.35144	YN	0.024426	0.0936417	0.260845	8.14971e-05	765	182.384	582.616	NA	30	16	14	NA	NA	0.0409278	0.970627:0.970627:1:1:1:1	0.465116(0.457364:0.453488:0.484496)	NA	NA	NA	NA
DS_Unigene.22712-DD_Unigene.43433	YN	0.00536272	0.066896	0.0801651	0.000235339	516	141.664	374.336	NA	11	9	2	NA	NA	0.0222562	2.00754:2.00754:1:1:1:1	0.47861(0.545455:0.454545:0.435829)	NA	NA	NA	NA
DS_Unigene.22723-DD_Unigene.34948	YN	0.0197473	0.0742191	0.266067	0.000368648	909	241.125	667.875	NA	30	17	13	NA	NA	0.0341967	2.8149:2.8149:1:1:1:1	0.454153(0.482201:0.354369:0.52589)	NA	NA	NA	NA
DS_Unigene.22787-DD_Unigene.47373	YN	0.00601176	0.094838	0.0633897	3.53597e-11	1107	271.687	835.313	NA	29	24	5	NA	NA	0.027812	1.75102:1.75102:1:1:1:1	0.499097(0.53523:0.395664:0.566396)	NA	NA	NA	NA
DS_Unigene.22831-DD_Unigene.29471	YN	0.0157066	0.0546719	0.287288	0.0259351	519	132.841	386.159	NA	13	7	6	NA	NA	0.02568	5.19378:5.19378:1:1:1:1	0.352446(0.472477:0.275229:0.309633)	NA	NA	NA	NA
DS_Unigene.22836-DD_Unigene.47115	YN	0	0.0300378	0	0	579	136.419	442.581	NA	4	4	0	NA	NA	0.00707722	2.08507:2.08507:1:1:1:1	0.427461(0.487047:0.362694:0.432642)	NA	NA	NA	NA
DS_Unigene.22873-DD_Unigene.52706	YN	0.0110465	0.081895	0.134886	3.32365e-07	1002	272.247	729.753	NA	29	21	8	NA	NA	0.0302963	1.99201:1.99201:1:1:1:1	0.3925(0.42:0.38375:0.37375)	NA	NA	NA	NA
DS_Unigene.22895-DD_Unigene.23573	YN	0.0446306	0.0992956	0.449473	0.0112407	792	199.263	592.737	NA	44	18.3296	25.6704	NA	NA	0.0583841	1.78622:1.78622:1:1:1:1	0.34879(0.378024:0.391129:0.277218)	NA	NA	NA	NA
DS_Unigene.22940-DD_Unigene.32662	YN	0.023941	0.0956465	0.250307	3.65496e-07	1338	341.357	996.643	NA	54	30.5266	23.4734	NA	NA	0.0422349	2.88745:2.88745:1:1:1:1	0.429047(0.492239:0.364745:0.430155)	NA	NA	NA	NA
DS_Unigene.23043-DD_Unigene.27908	YN	0.0291643	0.0599792	0.486241	0.0217927	1398	312.785	1085.22	NA	49	18	31	NA	NA	0.0360588	2.22298:2.22298:1:1:1:1	0.429861(0.516667:0.347917:0.425)	NA	NA	NA	NA
DS_Unigene.23043-DD_Unigene.27908	YN	0.0467832	0.0499436	0.93672	0.836109	585	187.135	397.865	NA	27	9	18	NA	NA	0.0477941	1.83645:1.83645:1:1:1:1	0.429915(0.328205:0.538462:0.423077)	NA	NA	NA	NA
DS_Unigene.23056-DD_Unigene.47406	YN	0.011154	0.0585255	0.190583	0.00094475	738	195.914	542.086	NA	17	11	6	NA	NA	0.0237295	5.09815:5.09815:1:1:1:1	0.457317(0.560976:0.406504:0.404472)	NA	NA	NA	NA
DS_Unigene.23105-DD_Unigene.23025	YN	0.0157044	0.0706132	0.222401	0.000176871	882	237.473	644.527	NA	26	16	10	NA	NA	0.0304883	5.01919:5.01919:1:1:1:1	0.446712(0.54932:0.391156:0.39966)	NA	NA	NA	NA
DS_Unigene.23149-DD_Unigene.25317	YN	0.011739	0.0968149	0.121252	6.7318e-10	1182	323.226	858.774	NA	39	29	10	NA	NA	0.0350036	3.11195:3.11195:1:1:1:1	0.470539(0.513889:0.455808:0.441919)	NA	NA	NA	NA
DS_Unigene.23177-DD_Unigene.10405	YN	0.0184076	0.0837327	0.219837	2.9907e-05	960	241.455	718.545	NA	32	18.9507	13.0493	NA	NA	0.0348378	2.2993:2.2993:1:1:1:1	0.436261(0.456091:0.338527:0.514164)	NA	NA	NA	NA
DS_Unigene.23195-DD_Unigene.47974	YN	0.0135203	0.0880411	0.153568	2.70739e-05	768	170.922	597.078	NA	22	14	8	NA	NA	0.0301052	1.37443:1.37443:1:1:1:1	0.544922(0.492188:0.501953:0.640625)	NA	NA	NA	NA
DS_Unigene.23215-DD_Unigene.22252	YN	0.0240073	0.0864444	0.277719	5.15419e-08	2157	488.711	1668.29	NA	79	39.6065	39.3935	NA	NA	0.0381537	2.22782:2.22782:1:1:1:1	0.43121(0.513158:0.350416:0.430055)	NA	NA	NA	NA
DS_Unigene.232-DD_Unigene.14500	YN	0.0135874	0.0945494	0.143707	2.16904e-06	642	196.383	445.617	NA	23	17	6	NA	NA	0.0383531	5.18971:5.18971:1:1:1:1	0.459243(0.423581:0.421397:0.532751)	NA	NA	NA	NA
DS_Unigene.23230-DD_Unigene.32109	YN	0.0311926	0.0432679	0.720918	0.381863	804	221.427	582.573	NA	27	9.21353	17.7865	NA	NA	0.0345182	3.28526:3.28526:1:1:1:1	0.416115(0.422185:0.385762:0.440397)	NA	NA	NA	NA
DS_Unigene.23247-DD_Unigene.8536	YN	0.0114173	0.0792827	0.144008	0.000950817	474	120.44	353.56	NA	13	9	4	NA	NA	0.0286615	2.15856:2.15856:1:1:1:1	0.432489(0.512658:0.322785:0.462025)	NA	NA	NA	NA
DS_Unigene.23295-DD_Unigene.9842	YN	0.0513681	0.0185688	2.76637	0.183305	492	109.046	382.954	NA	21	2	19	NA	NA	0.0440985	2.79126:2.79126:1:1:1:1	0.306867(0.343348:0.319742:0.257511)	NA	NA	NA	NA
DS_Unigene.23313-DD_Unigene.51344	YN	0.0243012	0.0643604	0.37758	0.00527091	957	273.939	683.061	NA	33	16.6694	16.3306	NA	NA	0.0357681	6.09302:6.09302:1:1:1:1	0.45216(0.492284:0.445988:0.41821)	NA	NA	NA	NA
DS_Unigene.23374-DD_Unigene.31796	YN	0.00697727	0.0637914	0.109376	6.23623e-06	951	230.779	720.221	NA	19	14	5	NA	NA	0.0207644	2.83079:2.83079:1:1:1:1	0.543638(0.536278:0.446372:0.648265)	NA	NA	NA	NA
DS_Unigene.23399-DD_Unigene.21922	YN	0.029237	0.0886438	0.329826	4.93033e-05	1383	358.807	1024.19	NA	59	29.6673	29.3327	NA	NA	0.0446496	2.77277:2.77277:1:1:1:1	0.430672(0.428571:0.406513:0.456933)	NA	NA	NA	NA
DS_Unigene.23421-DD_Unigene.47103	YN	0.0268532	0.0334719	0.80226	0.548086	1104	307.284	796.716	NA	31	10	21	NA	NA	0.0286954	3.81218:3.81218:1:1:1:1	0.43018(0.487838:0.393243:0.409459)	NA	NA	NA	NA
DS_Unigene.23423-DD_Unigene.2122	YN	0.0293786	0.080143	0.366577	0.00548264	690	134.338	555.662	NA	26	10	16	NA	NA	0.0392621	3.60721:3.60721:1:1:1:1	0.369093(0.455939:0.32567:0.32567)	NA	NA	NA	NA
DS_Unigene.23473-DD_Unigene.42989	YN	0.0179582	0.079903	0.22475	7.20185e-06	1149	289.678	859.322	NA	37	21.7554	15.2446	NA	NA	0.0335753	2.5366:2.5366:1:1:1:1	0.381351(0.435874:0.372677:0.335502)	NA	NA	NA	NA
DS_Unigene.23621-DD_Unigene.30827	YN	0.0427896	0.0531712	0.80475	0.525227	657	183.363	473.637	NA	29	9.30758	19.6924	NA	NA	0.045687	3.50539:3.50539:1:1:1:1	0.411977(0.452381:0.372294:0.411255)	NA	NA	NA	NA
DS_Unigene.23749-DD_Unigene.40642	YN	0.0209923	0.0469602	0.447023	0.0287108	1347	332.354	1014.65	NA	36	15	21	NA	NA	0.0273996	1.94299:1.94299:1:1:1:1	0.385079(0.444762:0.366667:0.34381)	NA	NA	NA	NA
DS_Unigene.23819-DD_Unigene.43582	YN	0.0453104	0.0800325	0.56615	0.0175087	1551	344.969	1206.03	NA	79	26	53	NA	NA	0.0530332	1.7353:1.7353:1:1:1:1	0.32252(0.351699:0.329557:0.286303)	NA	NA	NA	NA
DS_Unigene.2383-DD_Unigene.53155	YN	0.0216475	0.0697879	0.31019	0.00068867	1020	316.181	703.819	NA	36	21	15	NA	NA	0.0365701	3.44863:3.44863:1:1:1:1	0.389368(0.422414:0.330819:0.414871)	NA	NA	NA	NA
DS_Unigene.23832-DD_Unigene.37723	YN	0.00521049	0.0622895	0.0836496	0.000211149	555	169.824	385.176	NA	12	10	2	NA	NA	0.022676	20.802:20.802:1:1:1:1	0.422523(0.459459:0.351351:0.456757)	NA	NA	NA	NA
DS_Unigene.23833-DD_Unigene.51401	YN	0.0452086	0.0568257	0.795567	0.631526	540	128.801	411.199	NA	25	7	18	NA	NA	0.0479795	3.07959:3.07959:1:1:1:1	0.408333(0.466667:0.336111:0.422222)	NA	NA	NA	NA
DS_Unigene.23851-DD_Unigene.36392	YN	0.0121429	0.041541	0.292311	0.0655261	456	123.727	332.273	NA	9	5	4	NA	NA	0.0201195	3.44051:3.44051:1:1:1:1	0.42735(0.541667:0.326923:0.413462)	NA	NA	NA	NA
DS_Unigene.23876-DD_Unigene.33042	YN	0.0476374	0.0678977	0.701605	0.378907	531	140.14	390.86	NA	27	9	18	NA	NA	0.0529845	5.38913:5.38913:1:1:1:1	0.375223(0.44385:0.315508:0.36631)	NA	NA	NA	NA
DS_Unigene.23914-DD_Unigene.40329	YN	0.0539393	0.0271233	1.98867	0.202077	612	187.998	424.002	NA	27	5	22	NA	NA	0.0457018	5.31858:5.31858:1:1:1:1	0.419903(0.456311:0.347087:0.456311)	NA	NA	NA	NA
DS_Unigene.23936-DD_Unigene.50775	YN	0.0128798	0.0800418	0.160914	4.37836e-05	750	200.369	549.631	NA	22	15	7	NA	NA	0.0308228	10.1338:10.1338:1:1:1:1	0.402(0.546:0.346:0.314)	NA	NA	NA	NA
DS_Unigene.23948-DD_Unigene.24138	YN	0.0148534	0.0957912	0.15506	0.000119924	510	169.594	340.406	NA	20	15	5	NA	NA	0.0417682	4.92784:4.92784:1:1:1:1	0.413255(0.450292:0.269006:0.520468)	NA	NA	NA	NA
DS_Unigene.23960-DD_Unigene.40688	YN	0.0425092	0.0730088	0.582248	0.0920822	1011	259.933	751.067	NA	49	18	31	NA	NA	0.0503508	3.72289:3.72289:1:1:1:1	0.43818(0.454006:0.421365:0.439169)	NA	NA	NA	NA
DS_Unigene.24012-DD_Unigene.29951	YN	0.0283235	0.0608899	0.465159	0.0801766	696	156.113	539.887	NA	24	9	15	NA	NA	0.0356282	1.45193:1.45193:1:1:1:1	0.368621(0.387622:0.307818:0.410423)	NA	NA	NA	NA
DS_Unigene.24017-DD_Unigene.38245	YN	0.0434974	0.0968262	0.449232	0.00129356	1392	341.89	1050.11	NA	75	30.6473	44.3527	NA	NA	0.0565955	2.33418:2.33418:1:1:1:1	0.378844(0.428044:0.331181:0.377306)	NA	NA	NA	NA
DS_Unigene.24106-DD_Unigene.46513	YN	0.0141645	0.0438764	0.322828	0.0737961	474	117.61	356.39	NA	10	5	5	NA	NA	0.0215367	3.41842:3.41842:1:1:1:1	0.474684(0.528481:0.363924:0.531646)	NA	NA	NA	NA
DS_Unigene.24159-DD_Unigene.42890	YN	0.0349055	0.0889874	0.392253	0.00192838	1068	234.966	833.034	NA	48	19.6109	28.3891	NA	NA	0.0468039	2.16354:2.16354:1:1:1:1	0.344017(0.379121:0.324176:0.328755)	NA	NA	NA	NA
DS_Unigene.24186-DD_Unigene.37488	YN	0.0465692	0.0581897	0.8003	0.647688	522	144.058	377.942	NA	25	8	17	NA	NA	0.0497761	3.72084:3.72084:1:1:1:1	0.433183(0.468468:0.36036:0.470721)	NA	NA	NA	NA
DS_Unigene.24190-DD_Unigene.21753	YN	0.0172913	0.0579541	0.298361	0.0911876	306	71.8833	234.117	NA	8	4	4	NA	NA	0.0268435	3.07546:3.07546:1:1:1:1	0.316667(0.395455:0.286364:0.268182)	NA	NA	NA	NA
DS_Unigene.24255-DD_Unigene.39814	YN	0.015974	0.0975905	0.163684	2.3299e-06	960	200.613	759.387	NA	30	18	12	NA	NA	0.0330295	2.01579:2.01579:1:1:1:1	0.408854(0.5375:0.348438:0.340625)	NA	NA	NA	NA
DS_Unigene.24288-DD_Unigene.47496	YN	0.0272589	0.0453519	0.601053	0.130043	1386	412.637	973.363	NA	44	18	26	NA	NA	0.0326455	8.33913:8.33913:1:1:1:1	0.443362(0.461039:0.422078:0.44697)	NA	NA	NA	NA
DS_Unigene.24379-DD_Unigene.37105	YN	0.0207026	0.0824095	0.251216	0.00624499	510	117.638	392.362	NA	17	9	8	NA	NA	0.034936	4.30515:4.30515:1:1:1:1	0.435294(0.464706:0.432353:0.408824)	NA	NA	NA	NA
DS_Unigene.24387-DD_Unigene.16382	YN	0.043066	0.0271643	1.58539	0.405939	777	224.902	552.098	NA	29	6	23	NA	NA	0.0384632	7.63338:7.63338:1:1:1:1	0.414414(0.415058:0.403475:0.42471)	NA	NA	NA	NA
DS_Unigene.24400-DD_Unigene.11708	YN	0.0367703	0.0769976	0.477551	0.0312184	918	248.994	669.006	NA	42	18	24	NA	NA	0.0476814	1.75423:1.75423:1:1:1:1	0.415054(0.441935:0.390323:0.412903)	NA	NA	NA	NA
DS_Unigene.24413-DD_Unigene.32673	YN	0.00807597	0.0619127	0.130441	6.35355e-12	2268	624.326	1643.67	NA	50	36.8073	13.1927	NA	NA	0.0228959	6.747:6.747:1:1:1:1	0.421737(0.527778:0.380952:0.356481)	NA	NA	NA	NA
DS_Unigene.24421-DD_Unigene.31906	YN	0.0134152	0.0457673	0.293117	0.00539573	951	272.718	678.282	NA	21	12	9	NA	NA	0.0226928	6.55632:6.55632:1:1:1:1	0.459516(0.544164:0.414826:0.419558)	NA	NA	NA	NA
DS_Unigene.24425-DD_Unigene.35789	YN	0.0185179	0.0539951	0.342956	0.00636479	936	264.444	671.556	NA	26	13.7183	12.2817	NA	NA	0.0285411	3.31886:3.31886:1:1:1:1	0.42735(0.498397:0.36859:0.415064)	NA	NA	NA	NA
DS_Unigene.24426-DD_Unigene.48751	YN	0.0206233	0.0501373	0.411337	0.00657191	1626	396.689	1229.31	NA	44	19	25	NA	NA	0.0278237	4.08039:4.08039:1:1:1:1	0.436771(0.492634:0.444751:0.372928)	NA	NA	NA	NA
DS_Unigene.24427-DD_Unigene.45618	YN	0.040255	0.0630941	0.638015	0.249009	636	145.123	490.877	NA	28	8.76574	19.2343	NA	NA	0.0454664	0.849238:0.849238:1:1:1:1	0.399291(0.43617:0.37234:0.389362)	NA	NA	NA	NA
DS_Unigene.24428-DD_Unigene.40091	YN	0.0131018	0.0350867	0.373413	0.122277	579	116.861	462.139	NA	10	4	6	NA	NA	0.0175391	0.757972:0.757972:1:1:1:1	0.414651(0.469758:0.433468:0.340726)	NA	NA	NA	NA
DS_Unigene.24457-DD_Unigene.25277	YN	0.0419109	0.00680065	6.16278	0.070255	468	147.712	320.288	NA	14	1	13	NA	NA	0.0308293	8.90069:8.90069:1:1:1:1	0.372671(0.360248:0.322981:0.434783)	NA	NA	NA	NA
DS_Unigene.24457-DD_Unigene.25277	YN	0.0186334	0.0571702	0.325929	0.0310717	528	147.267	380.733	NA	15	8	7	NA	NA	0.0293819	7.95398:7.95398:1:1:1:1	0.376611(0.430939:0.342541:0.356354)	NA	NA	NA	NA
DS_Unigene.24459-DD_Unigene.31855	YN	0.0145763	0.0784908	0.185707	1.68096e-05	936	243.236	692.764	NA	28	18	10	NA	NA	0.0311856	2.24398:2.24398:1:1:1:1	0.424145(0.456731:0.376603:0.439103)	NA	NA	NA	NA
DS_Unigene.24461-DD_Unigene.41426	YN	0.028196	0.068833	0.409628	0.0162543	822	243.657	578.343	NA	32	16	16	NA	NA	0.0402416	1.45753:1.45753:1:1:1:1	0.461156(0.46477:0.51626:0.402439)	NA	NA	NA	NA
DS_Unigene.24466-DD_Unigene.37576	YN	0.0461011	0.0810091	0.569086	0.0430144	1308	272.275	1035.73	NA	67	20.7051	46.2949	NA	NA	0.0533676	2.21415:2.21415:1:1:1:1	0.381623(0.445674:0.419517:0.279678)	NA	NA	NA	NA
DS_Unigene.24494-DD_Unigene.31871	YN	0.0139829	0.0883655	0.158239	6.46798e-05	615	181.344	433.656	NA	21	15	6	NA	NA	0.035916	6.4189:6.4189:1:1:1:1	0.442276(0.546341:0.368293:0.412195)	NA	NA	NA	NA
DS_Unigene.24530-DD_Unigene.34037	YN	0.0466591	0.0913065	0.511016	0.0105874	1338	320.345	1017.66	NA	73	27	46	NA	NA	0.0573486	2.74048:2.74048:1:1:1:1	0.353169(0.386792:0.325835:0.34688)	NA	NA	NA	NA
DS_Unigene.24535-DD_Unigene.34487	YN	0.0299991	0.0682656	0.439446	0.0435296	798	185.125	612.875	NA	30	12	18	NA	NA	0.0388764	3.43475:3.43475:1:1:1:1	0.329861(0.394792:0.317708:0.277083)	NA	NA	NA	NA
DS_Unigene.24548-DD_Unigene.25570	YN	0.00356278	0.0455081	0.0782889	0.00019776	768	205.306	562.694	NA	11	9	2	NA	NA	0.0147758	2.81009:2.81009:1:1:1:1	0.47526(0.542969:0.417969:0.464844)	NA	NA	NA	NA
DS_Unigene.24555-DD_Unigene.38623	YN	0.0103134	0.058466	0.176399	4.66281e-16	4296	1073.75	3222.25	NA	93	60	33	NA	NA	0.0223487	3.57671:3.57671:1:1:1:1	0.427541(0.547802:0.388346:0.346476)	NA	NA	NA	NA
DS_Unigene.24558-DD_Unigene.10333	YN	0.0305666	0.0155723	1.96288	0.396659	564	194.656	369.344	NA	14	3	11	NA	NA	0.0253916	9.05102:9.05102:1:1:1:1	0.448785(0.484375:0.380208:0.481771)	NA	NA	NA	NA
DS_Unigene.24565-DD_Unigene.33264	YN	0.0247943	0.0846399	0.292938	0.000521343	864	236.185	627.815	NA	34	18.6953	15.3047	NA	NA	0.0411538	2.83452:2.83452:1:1:1:1	0.41088(0.420139:0.342014:0.470486)	NA	NA	NA	NA
DS_Unigene.24566-DD_Unigene.22558	YN	0.0164835	0.0874895	0.188405	8.73685e-09	1509	404.193	1104.81	NA	51	33	18	NA	NA	0.0355028	3.18031:3.18031:1:1:1:1	0.472498(0.514911:0.496024:0.406561)	NA	NA	NA	NA
DS_Unigene.24573-DD_Unigene.47713	YN	0.01835	0.0657823	0.27895	0.0112527	624	127.3	496.7	NA	17	8	9	NA	NA	0.0280265	1.61625:1.61625:1:1:1:1	0.401116(0.54067:0.361244:0.301435)	NA	NA	NA	NA
DS_Unigene.24593-DD_Unigene.50099	YN	0.0241754	0.0646644	0.37386	0.054595	483	146.185	336.815	NA	17	9	8	NA	NA	0.0364298	4.67858:4.67858:1:1:1:1	0.543478(0.568323:0.456522:0.60559)	NA	NA	NA	NA
DS_Unigene.24601-DD_Unigene.40143	YN	0.0152907	0.0530063	0.28847	0.00167052	999	247.274	751.726	NA	24	12.6288	11.3712	NA	NA	0.0246261	3.7637:3.7637:1:1:1:1	0.375977(0.432836:0.339019:0.356077)	NA	NA	NA	NA
DS_Unigene.24601-DD_Unigene.40143	YN	0.0298455	0.0961616	0.310368	0.00693633	462	107.444	354.556	NA	20	9.63661	10.3634	NA	NA	0.0452681	2.73699:2.73699:1:1:1:1	0.410331(0.48538:0.397661:0.347953)	NA	NA	NA	NA
DS_Unigene.24635-DD_Unigene.22372	YN	0.0163263	0.0658896	0.247783	0.0143407	483	111.303	371.697	NA	13	7	6	NA	NA	0.0277478	2.43447:2.43447:1:1:1:1	0.417695(0.484568:0.398148:0.37037)	NA	NA	NA	NA
DS_Unigene.24642-DD_Unigene.52483	YN	0.038418	0.0976403	0.393464	0.000395186	1212	329.55	882.45	NA	63	29.9722	33.0278	NA	NA	0.0545209	1.8838:1.8838:1:1:1:1	0.502381(0.503571:0.419048:0.584524)	NA	NA	NA	NA
DS_Unigene.24655-DD_Unigene.11533	YN	0.0170404	0.0598028	0.284944	0.0397773	402	104.956	297.044	NA	11	6	5	NA	NA	0.0282051	4.18702:4.18702:1:1:1:1	0.361769(0.464455:0.329384:0.291469)	NA	NA	NA	NA
DS_Unigene.24660-DD_Unigene.47242	YN	0.0222075	0.0665602	0.333646	1.12379e-06	2607	657.505	1949.49	NA	84	41.3694	42.6306	NA	NA	0.0333936	3.3572:3.3572:1:1:1:1	0.433793(0.512629:0.33008:0.458668)	NA	NA	NA	NA
DS_Unigene.24666-DD_Unigene.22900	YN	0.00282656	0.0882923	0.0320137	1.03579e-06	525	170.453	354.547	NA	15	14	1	NA	NA	0.0305749	5.44032:5.44032:1:1:1:1	0.464762(0.511429:0.291429:0.591429)	NA	NA	NA	NA
DS_Unigene.24691-DD_Unigene.12039	YN	0.0207679	0.0709992	0.292509	0.00328079	732	194.732	537.268	NA	24	13	11	NA	NA	0.0341308	1.54689:1.54689:1:1:1:1	0.405101(0.434164:0.384342:0.396797)	NA	NA	NA	NA
DS_Unigene.24714-DD_Unigene.42111	YN	0.0297934	0.096519	0.308679	7.86986e-05	1200	263.879	936.121	NA	51	23.6873	27.3127	NA	NA	0.0444663	2.12474:2.12474:1:1:1:1	0.406667(0.53625:0.3325:0.35125)	NA	NA	NA	NA
DS_Unigene.24721-DD_Unigene.38168	YN	0.0188312	0.0752472	0.250258	1.2197e-08	2259	590.486	1668.51	NA	73	42	31	NA	NA	0.033578	4.53834:4.53834:1:1:1:1	0.433599(0.539177:0.408367:0.353254)	NA	NA	NA	NA
DS_Unigene.24724-DD_Unigene.47113	YN	0.0120638	0.0471024	0.256119	0.000156715	1566	395.529	1170.47	NA	32	18	14	NA	NA	0.0209136	2.6522:2.6522:1:1:1:1	0.441542(0.54291:0.397388:0.384328)	NA	NA	NA	NA
DS_Unigene.24732-DD_Unigene.11482	YN	0.0140404	0.0568326	0.247049	0.00315274	831	183.89	647.11	NA	19	10	9	NA	NA	0.0235098	1.92446:1.92446:1:1:1:1	0.402031(0.478495:0.394265:0.333333)	NA	NA	NA	NA
DS_Unigene.24746-DD_Unigene.33811	YN	0.0434982	0.098039	0.443683	0.00476325	900	244.474	655.526	NA	50	22.3015	27.6985	NA	NA	0.0583135	1.47728:1.47728:1:1:1:1	0.400578(0.42698:0.405941:0.368812)	NA	NA	NA	NA
DS_Unigene.24747-DD_Unigene.20171	YN	0.0213632	0.0766273	0.278793	4.45298e-05	1269	317.831	951.169	NA	43	23	20	NA	NA	0.0352045	4.46171:4.46171:1:1:1:1	0.433806(0.566194:0.406619:0.328605)	NA	NA	NA	NA
DS_Unigene.24757-DD_Unigene.32965	YN	0.0184164	0.0705972	0.260866	9.77324e-06	1530	374.847	1155.15	NA	46	25	21	NA	NA	0.0312006	3.70237:3.70237:1:1:1:1	0.401634(0.456863:0.335294:0.412745)	NA	NA	NA	NA
DS_Unigene.24767-DD_Unigene.42906	YN	0.0218723	0.0906645	0.241245	1.54424e-05	1014	271.393	742.607	NA	39	23	16	NA	NA	0.0402843	2.57701:2.57701:1:1:1:1	0.425(0.469118:0.389706:0.416176)	NA	NA	NA	NA
DS_Unigene.24784-DD_Unigene.28232	YN	0.0257476	0.0440429	0.584602	0.196673	891	258.677	632.323	NA	27	11	16	NA	NA	0.0310591	1.76823:1.76823:1:1:1:1	0.503928(0.587542:0.501684:0.422559)	NA	NA	NA	NA
DS_Unigene.24784-DD_Unigene.28232	YN	0.0254007	0.0603836	0.420655	0.093784	459	138.568	320.432	NA	16	8	8	NA	NA	0.0359617	1.00669:1.00669:1:1:1:1	0.51634(0.545752:0.630719:0.372549)	NA	NA	NA	NA
DS_Unigene.24793-DD_Unigene.11695	YN	0.00732893	0.0736618	0.0994942	0.000142776	555	143.66	411.34	NA	13	10	3	NA	NA	0.024499	4.01983:4.01983:1:1:1:1	0.422523(0.486486:0.389189:0.391892)	NA	NA	NA	NA
DS_Unigene.24801-DD_Unigene.39110	YN	0.00331308	0.0365083	0.0907486	0.00188654	774	168.95	605.05	NA	8	6	2	NA	NA	0.010559	1.78059:1.78059:1:1:1:1	0.368217(0.457849:0.296512:0.350291)	NA	NA	NA	NA
DS_Unigene.24816-DD_Unigene.40340	YN	0.0184735	0.0707654	0.261053	0.000757986	786	237.395	548.605	NA	26	16	10	NA	NA	0.0342672	5.09545:5.09545:1:1:1:1	0.418575(0.490458:0.328244:0.437023)	NA	NA	NA	NA
DS_Unigene.24820-DD_Unigene.48401	YN	0.0156163	0.0768154	0.203297	5.2152e-06	1197	291.01	905.99	NA	35	21	14	NA	NA	0.0304948	2.18769:2.18769:1:1:1:1	0.41729(0.512469:0.375312:0.36409)	NA	NA	NA	NA
DS_Unigene.24831-DD_Unigene.45158	YN	0.0142796	0.0776007	0.184014	3.58379e-11	2145	570.601	1574.4	NA	64	41.7366	22.2634	NA	NA	0.0311239	2.86833:2.86833:1:1:1:1	0.457343(0.52028:0.432867:0.418881)	NA	NA	NA	NA
DS_Unigene.24833-DD_Unigene.36693	YN	0.0414814	0.060528	0.685326	0.377139	750	154.944	595.056	NA	33	9	24	NA	NA	0.0454163	2.0284:2.0284:1:1:1:1	0.418667(0.482:0.478:0.296)	NA	NA	NA	NA
DS_Unigene.24844-DD_Unigene.47810	YN	0.0158953	0.0800644	0.198532	9.11616e-09	1716	420.817	1295.18	NA	52	31.6394	20.3606	NA	NA	0.0316316	3.03562:3.03562:1:1:1:1	0.41538(0.493997:0.335334:0.41681)	NA	NA	NA	NA
DS_Unigene.24845-DD_Unigene.20596	YN	0.00704887	0.049066	0.143661	0.00030906	825	254.328	570.672	NA	16	12	4	NA	NA	0.0200017	5.3566:5.3566:1:1:1:1	0.493333(0.538182:0.381818:0.56)	NA	NA	NA	NA
DS_Unigene.24850-DD_Unigene.46624	YN	0.0206879	0.039661	0.521618	0.0811384	1170	286.294	883.706	NA	29	11	18	NA	NA	0.0253306	3.63556:3.63556:1:1:1:1	0.470325(0.537805:0.508537:0.364634)	NA	NA	NA	NA
DS_Unigene.24862-DD_Unigene.29851	YN	0.0240464	0.0640373	0.375506	0.0376919	630	164.733	465.267	NA	21	10	11	NA	NA	0.0345033	4.03681:4.03681:1:1:1:1	0.394661(0.480519:0.344156:0.359307)	NA	NA	NA	NA
DS_Unigene.24867-DD_Unigene.12352	YN	0.0101938	0.0543754	0.187471	0.000216198	960	268.57	691.43	NA	21	14	7	NA	NA	0.0225541	3.03067:3.03067:1:1:1:1	0.446875(0.457813:0.353125:0.529687)	NA	NA	NA	NA
DS_Unigene.24873-DD_Unigene.32704	YN	0.0252674	0.0972564	0.259802	1.03295e-05	1074	295.927	778.073	NA	46	26.6813	19.3187	NA	NA	0.0451031	3.4236:3.4236:1:1:1:1	0.419284(0.465969:0.403141:0.388743)	NA	NA	NA	NA
DS_Unigene.24878-DD_Unigene.25014	YN	0.0117906	0.0897805	0.131327	9.06908e-10	1236	380.61	855.39	NA	42	32	10	NA	NA	0.0358065	3.00027:3.00027:1:1:1:1	0.430476(0.473333:0.361905:0.45619)	NA	NA	NA	NA
DS_Unigene.24900-DD_Unigene.23484	YN	0.0388752	0.0632056	0.61506	0.125611	1047	280.785	766.215	NA	46	17	29	NA	NA	0.0454002	2.43869:2.43869:1:1:1:1	0.446479(0.505634:0.347887:0.485915)	NA	NA	NA	NA
DS_Unigene.24901-DD_Unigene.41726	YN	0.00698942	0.063991	0.109225	2.596e-05	789	214.007	574.993	NA	17	13	4	NA	NA	0.0224505	2.51849:2.51849:1:1:1:1	0.441698(0.539924:0.323194:0.461977)	NA	NA	NA	NA
DS_Unigene.24901-DD_Unigene.41726	YN	0.0251776	0.014477	1.73914	0.499322	510	154.42	355.58	NA	11	2.21411	8.78589	NA	NA	0.0219376	3.44726:3.44726:1:1:1:1	0.442157(0.335294:0.458824:0.532353)	NA	NA	NA	NA
DS_Unigene.24937-DD_Unigene.36564	YN	0.0440396	0.0733751	0.600198	0.0648286	1116	309.924	806.076	NA	56	21.5666	34.4334	NA	NA	0.0521864	3.25887:3.25887:1:1:1:1	0.423923(0.459103:0.390501:0.422164)	NA	NA	NA	NA
DS_Unigene.24937-DD_Unigene.36564	YN	0.0395007	0.0525646	0.751469	0.49386	576	159.48	416.52	NA	24	8	16	NA	NA	0.0431178	5.42592:5.42592:1:1:1:1	0.4375(0.419271:0.442708:0.450521)	NA	NA	NA	NA
DS_Unigene.24942-DD_Unigene.16647	YN	0.0140861	0.0631337	0.223115	1.60926e-05	1242	381.78	860.22	NA	35	23	12	NA	NA	0.0291629	3.71326:3.71326:1:1:1:1	0.504283(0.534261:0.444325:0.534261)	NA	NA	NA	NA
DS_Unigene.24949-DD_Unigene.33195	YN	0.0133036	0.0607804	0.21888	0.0031607	687	154.665	532.335	NA	16	9	7	NA	NA	0.0239921	1.18237:1.18237:1:1:1:1	0.452381(0.506494:0.461039:0.38961)	NA	NA	NA	NA
DS_Unigene.24957-DD_Unigene.51469	YN	0.0303592	0.0785666	0.386414	0.0207693	534	115.011	418.989	NA	21	8.53812	12.4619	NA	NA	0.040742	2.45639:2.45639:1:1:1:1	0.302026(0.371547:0.280387:0.254144)	NA	NA	NA	NA
DS_Unigene.24965-DD_Unigene.50431	YN	0.0321015	0.092193	0.348199	2.37925e-05	1503	380.66	1122.34	NA	68	32.7696	35.2304	NA	NA	0.0473207	3.0921:3.0921:1:1:1:1	0.404857(0.447106:0.401198:0.366267)	NA	NA	NA	NA
DS_Unigene.24966-DD_Unigene.45615	YN	0.0308089	0.0486625	0.633113	0.257826	723	191.313	531.687	NA	25	9	16	NA	NA	0.0355331	4.581:4.581:1:1:1:1	0.535813(0.539256:0.402893:0.665289)	NA	NA	NA	NA
DS_Unigene.24967-DD_Unigene.38152	YN	0.0193778	0.0361853	0.535514	0.199044	1011	226.771	784.229	NA	23	8	15	NA	NA	0.0231478	2.18718:2.18718:1:1:1:1	0.392941(0.521176:0.344706:0.312941)	NA	NA	NA	NA
DS_Unigene.24981-DD_Unigene.47551	YN	0.0305759	0.0854284	0.357913	0.0242254	471	137.087	333.913	NA	21	11	10	NA	NA	0.0465411	2.93857:2.93857:1:1:1:1	0.491507(0.624204:0.375796:0.474522)	NA	NA	NA	NA
DS_Unigene.25029-DD_Unigene.52847	YN	0.0296347	0.0609153	0.486491	0.0142171	1566	360.501	1205.5	NA	56	21	35	NA	NA	0.0368357	2.47735:2.47735:1:1:1:1	0.408612(0.492565:0.394052:0.339219)	NA	NA	NA	NA
DS_Unigene.25032-DD_Unigene.39815	YN	0.0189215	0.0834615	0.226709	2.0252e-06	1374	289.989	1084.01	NA	43	22.7476	20.2524	NA	NA	0.032543	1.73925:1.73925:1:1:1:1	0.382787(0.44316:0.373796:0.331407)	NA	NA	NA	NA
DS_Unigene.25035-DD_Unigene.42938	YN	0.0218508	0.0862485	0.253347	0.000290414	762	194.693	567.307	NA	28	15.7884	12.2116	NA	NA	0.0383046	2.49025:2.49025:1:1:1:1	0.440289(0.511811:0.389764:0.419291)	NA	NA	NA	NA
DS_Unigene.25041-DD_Unigene.31378	YN	0.0322365	0.0572581	0.563004	0.119547	858	254.477	603.523	NA	33	14	19	NA	NA	0.0396578	4.9246:4.9246:1:1:1:1	0.483333(0.565517:0.467241:0.417241)	NA	NA	NA	NA
DS_Unigene.25047-DD_Unigene.47152	YN	0.0092628	0.0688877	0.134462	0.00144053	465	139.107	325.893	NA	12	9	3	NA	NA	0.0270999	5.6188:5.6188:1:1:1:1	0.466667(0.412903:0.535484:0.451613)	NA	NA	NA	NA
DS_Unigene.25047-DD_Unigene.47152	YN	0.0113438	0.0660813	0.171664	2.02022e-08	1719	461.093	1257.91	NA	43	28.8398	14.1602	NA	NA	0.0260262	2.88635:2.88635:1:1:1:1	0.465678(0.522688:0.424084:0.450262)	NA	NA	NA	NA
DS_Unigene.25052-DD_Unigene.10925	YN	0.00726442	0.0639652	0.113568	3.60158e-05	768	214.173	553.827	NA	17	13	4	NA	NA	0.0230766	4.13876:4.13876:1:1:1:1	0.462891(0.511719:0.458984:0.417969)	NA	NA	NA	NA
DS_Unigene.25054-DD_Unigene.11361	YN	0.0313436	0.0758283	0.413349	0.0169458	714	223.508	490.492	NA	31	16	15	NA	NA	0.0452689	9.73836:9.73836:1:1:1:1	0.408964(0.470588:0.382353:0.37395)	NA	NA	NA	NA
DS_Unigene.25058-DD_Unigene.48535	YN	0.0123057	0.0925697	0.132934	4.01794e-05	573	162.509	410.491	NA	19	14	5	NA	NA	0.0350695	7.03992:7.03992:1:1:1:1	0.436097(0.567358:0.38601:0.354922)	NA	NA	NA	NA
DS_Unigene.25061-DD_Unigene.36802	YN	0.0491771	0.0629419	0.781309	0.651516	576	134.4	441.6	NA	29	8	21	NA	NA	0.0523889	2.1347:2.1347:1:1:1:1	0.314607(0.38764:0.289326:0.266854)	NA	NA	NA	NA
DS_Unigene.25068-DD_Unigene.29312	YN	0.0111155	0.0760394	0.14618	1.36559e-06	1005	278.869	726.131	NA	28	20	8	NA	NA	0.0291307	5.11666:5.11666:1:1:1:1	0.455523(0.524927:0.422287:0.419355)	NA	NA	NA	NA
DS_Unigene.25075-DD_Unigene.49299	YN	0.0295246	0.0986939	0.299153	4.99802e-06	1326	358.466	967.534	NA	61	33	28	NA	NA	0.0482236	2.19975:2.19975:1:1:1:1	0.41116(0.385463:0.371145:0.476872)	NA	NA	NA	NA
DS_Unigene.25075-DD_Unigene.49299	YN	0.031154	0.0720283	0.432525	0.038436	687	162.266	524.734	NA	27	11	16	NA	NA	0.0408083	1.84665:1.84665:1:1:1:1	0.390244(0.418699:0.306911:0.445122)	NA	NA	NA	NA
DS_Unigene.25080-DD_Unigene.37438	YN	0.0116735	0.0826679	0.14121	2.16359e-07	1137	273.583	863.417	NA	31	21	10	NA	NA	0.0287561	1.52701:1.52701:1:1:1:1	0.437995(0.538259:0.399736:0.375989)	NA	NA	NA	NA
DS_Unigene.25098-DD_Unigene.39181	YN	0.0122134	0.050939	0.239764	0.000216568	1236	298.036	937.964	NA	26	14.6458	11.3542	NA	NA	0.0215512	3.78523:3.78523:1:1:1:1	0.432789(0.538462:0.431235:0.328671)	NA	NA	NA	NA
DS_Unigene.25103-DD_Unigene.32427	YN	0.0150665	0.0697209	0.216097	4.61967e-05	1026	287.982	738.018	NA	30	19	11	NA	NA	0.0304072	3.29083:3.29083:1:1:1:1	0.411404(0.515789:0.313158:0.405263)	NA	NA	NA	NA
DS_Unigene.25115-DD_Unigene.23353	YN	0.0153059	0.041072	0.372659	0.0375014	861	200.78	660.22	NA	18	8	10	NA	NA	0.0213144	1.00686:1.00686:1:1:1:1	0.462834(0.543554:0.41115:0.433798)	NA	NA	NA	NA
DS_Unigene.25127-DD_Unigene.11407	YN	0.0323377	0.0782712	0.413149	0.0330769	624	149.536	474.464	NA	26	11	15	NA	NA	0.0433452	2.55549:2.55549:1:1:1:1	0.432722(0.552752:0.426606:0.318807)	NA	NA	NA	NA
DS_Unigene.25128-DD_Unigene.48135	YN	0.0557389	0.0698684	0.79777	0.381884	1377	426.438	950.562	NA	79	28	51	NA	NA	0.0601146	5.05353:5.05353:1:1:1:1	0.482307(0.5138:0.549894:0.383227)	NA	NA	NA	NA
DS_Unigene.25135-DD_Unigene.13834	YN	0.051852	0.0757622	0.684404	0.202066	951	251.163	699.837	NA	53	18	35	NA	NA	0.0581668	3.5192:3.5192:1:1:1:1	0.412638(0.465649:0.445293:0.326972)	NA	NA	NA	NA
DS_Unigene.25152-DD_Unigene.39709	YN	0.0219188	0.0597166	0.367048	1.06686e-05	2790	704.7	2085.3	NA	85	40	45	NA	NA	0.0314658	3.11556:3.11556:1:1:1:1	0.420789(0.527957:0.352688:0.38172)	NA	NA	NA	NA
DS_Unigene.25156-DD_Unigene.39074	YN	0.00325346	0.0504445	0.0644958	5.61465e-05	801	184.884	616.116	NA	11	9	2	NA	NA	0.0141459	1.9147:1.9147:1:1:1:1	0.405289(0.498155:0.357934:0.359779)	NA	NA	NA	NA
DS_Unigene.25166-DD_Unigene.46231	YN	0.0286469	0.0501035	0.571755	0.188753	528	156.808	371.192	NA	18	7.56807	10.4319	NA	NA	0.0350192	2.56973:2.56973:1:1:1:1	0.547348(0.548295:0.5625:0.53125)	NA	NA	NA	NA
DS_Unigene.25166-DD_Unigene.46231	YN	0.0124761	0.0436446	0.285857	0.00199765	1221	331.936	889.064	NA	25	14	11	NA	NA	0.0209494	1.89458:1.89458:1:1:1:1	0.477887(0.527027:0.443489:0.463145)	NA	NA	NA	NA
DS_Unigene.25170-DD_Unigene.36574	YN	0.00651518	0.0882399	0.0738349	2.22136e-07	798	181.276	616.724	NA	19	15	4	NA	NA	0.02508	1.72693:1.72693:1:1:1:1	0.444444(0.501873:0.423221:0.40824)	NA	NA	NA	NA
DS_Unigene.25198-DD_Unigene.46357	YN	0.0406559	0.0734532	0.553494	0.057871	1002	318.652	683.348	NA	49	22	27	NA	NA	0.051086	4.90838:4.90838:1:1:1:1	0.409681(0.450599:0.291916:0.486527)	NA	NA	NA	NA
DS_Unigene.25202-DD_Unigene.20269	YN	0.00203631	0.035249	0.0577693	0.00156854	666	174.249	491.751	NA	7	6	1	NA	NA	0.0107259	2:2:1:1:1:1	0.454204(0.599099:0.367117:0.396396)	NA	NA	NA	NA
DS_Unigene.25206-DD_Unigene.12553	YN	0.0229309	0.0939823	0.243991	0.00042164	735	159.245	575.755	NA	27	14	13	NA	NA	0.0383249	1.37694:1.37694:1:1:1:1	0.437751(0.5:0.403614:0.409639)	NA	NA	NA	NA
DS_Unigene.25220-DD_Unigene.27899	YN	0.0203	0.0286738	0.707964	0.579149	714	214.445	499.555	NA	16	6	10	NA	NA	0.022815	3.84252:3.84252:1:1:1:1	0.47619(0.569328:0.392857:0.466387)	NA	NA	NA	NA
DS_Unigene.25236-DD_Unigene.33549	YN	0.0137371	0.0641553	0.214122	9.49852e-06	1374	344.854	1029.15	NA	35	21	14	NA	NA	0.0263913	3.31262:3.31262:1:1:1:1	0.437409(0.520742:0.409389:0.382096)	NA	NA	NA	NA
DS_Unigene.25238-DD_Unigene.9929	YN	0.018164	0.082223	0.220912	0.000328906	696	194.124	501.876	NA	24	15	9	NA	NA	0.036031	3.08742:3.08742:1:1:1:1	0.425311(0.437759:0.417012:0.421162)	NA	NA	NA	NA
DS_Unigene.25243-DD_Unigene.20219	YN	0.00310971	0.0880848	0.0353036	1.06438e-09	864	217.163	646.837	NA	20	17.9932	2.00677	NA	NA	0.0244678	1.62394:1.62394:1:1:1:1	0.434028(0.456597:0.413194:0.432292)	NA	NA	NA	NA
DS_Unigene.25253-DD_Unigene.47609	YN	0.0150596	0.0633156	0.23785	0.000152968	1206	266.938	939.062	NA	30	16	14	NA	NA	0.0257407	1.88417:1.88417:1:1:1:1	0.418719(0.504926:0.415025:0.336207)	NA	NA	NA	NA
DS_Unigene.25300-DD_Unigene.31889	YN	0.0213787	0.0408751	0.523025	0.145458	846	227.848	618.152	NA	22	9	13	NA	NA	0.0266295	4.84469:4.84469:1:1:1:1	0.388889(0.488189:0.356955:0.321522)	NA	NA	NA	NA
DS_Unigene.25311-DD_Unigene.38776	YN	0.0257449	0.0936267	0.274974	5.76683e-05	1002	251.134	750.866	NA	41	22	19	NA	NA	0.0427583	2.03533:2.03533:1:1:1:1	0.547904(0.51497:0.473054:0.655689)	NA	NA	NA	NA
DS_Unigene.25314-DD_Unigene.50578	YN	0.0398844	0.0773416	0.515691	0.00596021	1812	437.767	1374.23	NA	85	31.7507	53.2493	NA	NA	0.0489338	2.95901:2.95901:1:1:1:1	0.419835(0.493388:0.250413:0.515702)	NA	NA	NA	NA
DS_Unigene.25320-DD_Unigene.34669	YN	0.0441931	0.0817851	0.540356	0.227162	474	77.6244	396.376	NA	23	6	17	NA	NA	0.0503493	0.686516:0.686516:1:1:1:1	0.349624(0.355263:0.321429:0.37218)	NA	NA	NA	NA
DS_Unigene.25321-DD_Unigene.37180	YN	0.0149222	0.0444526	0.335687	0.0830554	456	116.751	339.249	NA	10	5	5	NA	NA	0.022483	7.95003:7.95003:1:1:1:1	0.353712(0.393013:0.358079:0.310044)	NA	NA	NA	NA
DS_Unigene.25328-DD_Unigene.40102	YN	0.00947766	0.050425	0.187955	0.000853911	864	226.4	637.6	NA	17	11	6	NA	NA	0.0202074	2.30168:2.30168:1:1:1:1	0.437716(0.531142:0.349481:0.432526)	NA	NA	NA	NA
DS_Unigene.25338-DD_Unigene.16545	YN	0.0141417	0.0488478	0.289505	0.000602994	1404	404.291	999.709	NA	33	19	14	NA	NA	0.0241356	6.09299:6.09299:1:1:1:1	0.434829(0.55235:0.38141:0.370726)	NA	NA	NA	NA
DS_Unigene.25347-DD_Unigene.30237	YN	0.011032	0.0558021	0.197698	0.0132502	477	111.572	365.428	NA	10	6	4	NA	NA	0.0215039	2:2:1:1:1:1	0.429348(0.513587:0.399457:0.375)	NA	NA	NA	NA
DS_Unigene.25405-DD_Unigene.42233	YN	0.0168646	0.0603546	0.279425	0.000460603	1083	291.345	791.655	NA	30	16.805	13.195	NA	NA	0.0285641	4.87825:4.87825:1:1:1:1	0.362626(0.405051:0.365657:0.317172)	NA	NA	NA	NA
DS_Unigene.25407-DD_Unigene.12900	YN	0.0166258	0.07073	0.23506	0.00215721	651	164.441	486.559	NA	19	11	8	NA	NA	0.0302924	1.63755:1.63755:1:1:1:1	0.441628(0.467742:0.398618:0.458525)	NA	NA	NA	NA
DS_Unigene.25411-DD_Unigene.38737	YN	0.019469	0.0548483	0.354961	0.0041636	1308	266.922	1041.08	NA	34	14	20	NA	NA	0.0266888	1.04998:1.04998:1:1:1:1	0.422783(0.530963:0.397936:0.33945)	NA	NA	NA	NA
DS_Unigene.25422-DD_Unigene.31920	YN	0.0288199	0.078099	0.369018	2.16043e-06	2301	660.509	1640.49	NA	95	48.712	46.288	NA	NA	0.0429656	3.76817:3.76817:1:1:1:1	0.4639(0.519455:0.406615:0.465629)	NA	NA	NA	NA
DS_Unigene.25425-DD_Unigene.23471	YN	0.0178035	0.0595457	0.298989	8.43628e-05	1740	365.192	1374.81	NA	45	20.8173	24.1827	NA	NA	0.0265644	1.69376:1.69376:1:1:1:1	0.404966(0.428938:0.414384:0.371575)	NA	NA	NA	NA
DS_Unigene.25426-DD_Unigene.37346	YN	0.0110303	0.0884097	0.124764	1.03852e-05	717	169.009	547.991	NA	20	14	6	NA	NA	0.0292699	1.01887:1.01887:1:1:1:1	0.448671(0.480072:0.387681:0.478261)	NA	NA	NA	NA
DS_Unigene.25428-DD_Unigene.48528	YN	0.0107896	0.0642672	0.167887	0.000174144	849	195.224	653.776	NA	19	12	7	NA	NA	0.0230866	1.49759:1.49759:1:1:1:1	0.436396(0.443463:0.436396:0.429329)	NA	NA	NA	NA
DS_Unigene.25437-DD_Unigene.24683	YN	0.00974478	0.0878017	0.110986	4.67788e-09	1212	282.385	929.615	NA	32	23	9	NA	NA	0.0279314	1.86581:1.86581:1:1:1:1	0.422141(0.431873:0.422141:0.412409)	NA	NA	NA	NA
DS_Unigene.25442-DD_Unigene.27376	YN	0.033833	0.0739948	0.457235	0.00158391	1683	444.537	1238.46	NA	72	31.0496	40.9504	NA	NA	0.0444411	3.06309:3.06309:1:1:1:1	0.44788(0.510601:0.488516:0.344523)	NA	NA	NA	NA
DS_Unigene.25450-DD_Unigene.51620	YN	0.0302777	0.0834761	0.362711	0.00101472	1143	291.519	851.481	NA	48	22.7564	25.2436	NA	NA	0.0438458	2.25391:2.25391:1:1:1:1	0.444444(0.573491:0.37664:0.383202)	NA	NA	NA	NA
DS_Unigene.25464-DD_Unigene.32745	YN	0.0123009	0.0677811	0.18148	1.36354e-05	1101	281.343	819.657	NA	28	18	10	NA	NA	0.026478	1.71176:1.71176:1:1:1:1	0.492734(0.474114:0.430518:0.573569)	NA	NA	NA	NA
DS_Unigene.25469-DD_Unigene.32415	YN	0.0236582	0.0816982	0.289581	0.000209772	1014	267.79	746.21	NA	38	20.6341	17.3659	NA	NA	0.0389862	2.90956:2.90956:1:1:1:1	0.461538(0.528107:0.369822:0.486686)	NA	NA	NA	NA
DS_Unigene.25470-DD_Unigene.12137	YN	0.0292539	0.0618254	0.47317	0.104444	606	187.432	418.568	NA	23	11	12	NA	NA	0.0393281	4.42813:4.42813:1:1:1:1	0.439769(0.529703:0.361386:0.428218)	NA	NA	NA	NA
DS_Unigene.25477-DD_Unigene.23514	YN	0.018956	0.0435274	0.435496	0.107958	570	142.184	427.816	NA	14	6	8	NA	NA	0.0250852	2.01876:2.01876:1:1:1:1	0.40614(0.418421:0.326316:0.473684)	NA	NA	NA	NA
DS_Unigene.25482-DD_Unigene.23104	YN	0.0348684	0.0776027	0.44932	0.00209143	1374	386.462	987.538	NA	62	28.3924	33.6076	NA	NA	0.0468882	3.3098:3.3098:1:1:1:1	0.485113(0.538126:0.455338:0.461874)	NA	NA	NA	NA
DS_Unigene.25484-DD_Unigene.33990	YN	0.0222442	0.0691371	0.32174	0.00925784	651	130.886	520.114	NA	20	8.60187	11.3981	NA	NA	0.0316722	1.13774:1.13774:1:1:1:1	0.504801(0.475309:0.378601:0.660494)	NA	NA	NA	NA
DS_Unigene.25485-DD_Unigene.11536	YN	0.00671724	0.0713112	0.0941962	0.000494918	552	103.385	448.615	NA	10	7	3	NA	NA	0.0188152	0.698156:0.698156:1:1:1:1	0.414855(0.44837:0.375:0.421196)	NA	NA	NA	NA
DS_Unigene.25495-DD_Unigene.46560	YN	0.0192721	0.064265	0.299884	0.00383284	792	213.81	578.19	NA	24	13	11	NA	NA	0.0314184	2.7597:2.7597:1:1:1:1	0.486111(0.568182:0.386364:0.503788)	NA	NA	NA	NA
DS_Unigene.25547-DD_Unigene.31028	YN	0.0151806	0.0767198	0.19787	3.98869e-05	807	259.757	547.243	NA	27	18.7913	8.20874	NA	NA	0.0349888	5.78879:5.78879:1:1:1:1	0.444649(0.476015:0.350554:0.50738)	NA	NA	NA	NA
DS_Unigene.25548-DD_Unigene.23390	YN	0	0.0478763	0	0	462	130.553	331.447	NA	6	6	0	NA	NA	0.013529	4.27647:4.27647:1:1:1:1	0.442641(0.428571:0.363636:0.535714)	NA	NA	NA	NA
DS_Unigene.25550-DD_Unigene.36984	YN	0.0631372	0.0648379	0.973769	0.999679	510	113.094	396.906	NA	31	7	24	NA	NA	0.0635143	1.89917:1.89917:1:1:1:1	0.437255(0.479412:0.467647:0.364706)	NA	NA	NA	NA
DS_Unigene.25556-DD_Unigene.43694	YN	0.0238749	0.0632034	0.377747	0.000185433	1869	494.119	1374.88	NA	62	29.7162	32.2838	NA	NA	0.0342725	2.88679:2.88679:1:1:1:1	0.424287(0.455752:0.340708:0.476401)	NA	NA	NA	NA
DS_Unigene.25557-DD_Unigene.36541	YN	0.0100256	0.0516709	0.194029	0.000538428	945	242.033	702.967	NA	19	12	7	NA	NA	0.0206918	2.26806:2.26806:1:1:1:1	0.392369(0.402808:0.366091:0.408207)	NA	NA	NA	NA
DS_Unigene.25571-DD_Unigene.26003	YN	0.0153858	0.0720364	0.213584	3.25443e-05	1119	265.185	853.815	NA	31	18	13	NA	NA	0.0288111	2.65853:2.65853:1:1:1:1	0.440917(0.554233:0.431217:0.337302)	NA	NA	NA	NA
DS_Unigene.25572-DD_Unigene.13378	YN	0.0265989	0.073724	0.360791	0.0149512	600	167.942	432.058	NA	23	11.7421	11.2579	NA	NA	0.0397894	6.32059:6.32059:1:1:1:1	0.426202(0.472637:0.427861:0.378109)	NA	NA	NA	NA
DS_Unigene.25588-DD_Unigene.28968	YN	0.0161433	0.0552257	0.292316	0.0210382	633	131.854	501.146	NA	15	7	8	NA	NA	0.0242842	2.48764:2.48764:1:1:1:1	0.402054(0.50237:0.376777:0.327014)	NA	NA	NA	NA
DS_Unigene.25612-DD_Unigene.12113	YN	0.0371235	0.0908191	0.408763	0.0334282	480	136.497	343.503	NA	24	11.5619	12.4381	NA	NA	0.0523929	2.73523:2.73523:1:1:1:1	0.491718(0.456522:0.515528:0.503106)	NA	NA	NA	NA
DS_Unigene.25613-DD_Unigene.15068	YN	0.0123477	0.0705997	0.174897	4.26113e-06	1116	299.226	816.774	NA	30	20	10	NA	NA	0.0279665	2.49599:2.49599:1:1:1:1	0.443548(0.518817:0.41129:0.400538)	NA	NA	NA	NA
DS_Unigene.25621-DD_Unigene.23813	YN	0.0315597	0.065872	0.479107	0.04918	855	239.869	615.131	NA	34	15	19	NA	NA	0.041186	3.54611:3.54611:1:1:1:1	0.439766(0.512281:0.380702:0.426316)	NA	NA	NA	NA
DS_Unigene.25629-DD_Unigene.34871	YN	0.0465279	0.0899766	0.517111	0.0637393	735	151.154	583.846	NA	39	12.6796	26.3204	NA	NA	0.0554632	1.99586:1.99586:1:1:1:1	0.402455(0.48062:0.339147:0.387597)	NA	NA	NA	NA
DS_Unigene.25641-DD_Unigene.32675	YN	0.0345074	0.0751911	0.45893	0.00325843	1449	380.131	1068.87	NA	63	27	36	NA	NA	0.0451804	3.29972:3.29972:1:1:1:1	0.446515(0.511387:0.44824:0.379917)	NA	NA	NA	NA
DS_Unigene.25641-DD_Unigene.32675	YN	0.0317195	0.024995	1.26904	0.985065	477	122.035	354.965	NA	14	3	11	NA	NA	0.0299991	4.98117:4.98117:1:1:1:1	0.372786(0.396135:0.451691:0.270531)	NA	NA	NA	NA
DS_Unigene.25645-DD_Unigene.30780	YN	0.013425	0.0449304	0.298795	0.00616132	687	160.51	526.49	NA	14	7	7	NA	NA	0.0207859	2.39532:2.39532:1:1:1:1	0.405386(0.447598:0.368996:0.399563)	NA	NA	NA	NA
DS_Unigene.25660-DD_Unigene.33835	YN	0.0239472	0.0408654	0.586002	0.285915	729	176.993	552.007	NA	20	7	13	NA	NA	0.0280547	3.44448:3.44448:1:1:1:1	0.391759(0.392989:0.440959:0.341328)	NA	NA	NA	NA
DS_Unigene.25667-DD_Unigene.24060	YN	0.0155349	0.0626727	0.247873	3.77499e-05	1395	353.954	1041.05	NA	37	21	16	NA	NA	0.0274952	2.56253:2.56253:1:1:1:1	0.414601(0.424587:0.385331:0.433884)	NA	NA	NA	NA
DS_Unigene.25670-DD_Unigene.11591	YN	0.0269691	0.0735023	0.366916	0.00382034	768	201.682	566.318	NA	29	14	15	NA	NA	0.0391891	1.6808:1.6808:1:1:1:1	0.47526(0.578125:0.414063:0.433594)	NA	NA	NA	NA
DS_Unigene.25674-DD_Unigene.29941	YN	0.00937725	0.065492	0.143182	7.09191e-09	1629	429.385	1199.62	NA	38	26.8222	11.1778	NA	NA	0.0241684	2.48127:2.48127:1:1:1:1	0.439976(0.538391:0.380256:0.40128)	NA	NA	NA	NA
DS_Unigene.25677-DD_Unigene.46955	YN	0.018299	0.0830136	0.220433	6.06907e-06	981	287.7	693.3	NA	35	22.4968	12.5032	NA	NA	0.037278	14.4774:14.4774:1:1:1:1	0.475102(0.554878:0.422256:0.448171)	NA	NA	NA	NA
DS_Unigene.25678-DD_Unigene.15893	YN	0.0288627	0.0594028	0.485882	0.0146148	1419	379.357	1039.64	NA	51	21.5685	29.4315	NA	NA	0.0370274	2.30975:2.30975:1:1:1:1	0.490858(0.515823:0.39346:0.563291)	NA	NA	NA	NA
DS_Unigene.25683-DD_Unigene.12281	YN	0.0167619	0.0864735	0.193838	4.51903e-06	1140	234.861	905.139	NA	34	19	15	NA	NA	0.0311237	1.53937:1.53937:1:1:1:1	0.403509(0.503947:0.305263:0.401316)	NA	NA	NA	NA
DS_Unigene.25688-DD_Unigene.12528	YN	0.010842	0.0504678	0.21483	0.00167931	807	249.071	557.929	NA	18	12	6	NA	NA	0.023072	6.97654:6.97654:1:1:1:1	0.425651(0.459108:0.36803:0.449814)	NA	NA	NA	NA
DS_Unigene.25693-DD_Unigene.39482	YN	0.0351873	0.0800131	0.43977	0.0116403	897	250.991	646.009	NA	41	18.8498	22.1502	NA	NA	0.0477301	8.38063:8.38063:1:1:1:1	0.355263(0.40587:0.36336:0.296559)	NA	NA	NA	NA
DS_Unigene.25696-DD_Unigene.50990	YN	0.0242442	0.0850134	0.285181	0.00147953	693	189.351	503.649	NA	27	15	12	NA	NA	0.0408484	4.41858:4.41858:1:1:1:1	0.444444(0.484848:0.439394:0.409091)	NA	NA	NA	NA
DS_Unigene.25708-DD_Unigene.47816	YN	0.0288128	0.0579951	0.496814	0.0130945	1656	415.91	1240.09	NA	58	23	35	NA	NA	0.036142	2.97148:2.97148:1:1:1:1	0.450751(0.484685:0.353153:0.514414)	NA	NA	NA	NA
DS_Unigene.25709-DD_Unigene.41151	YN	0.00932161	0.0570785	0.163312	0.000378752	759	218.99	540.01	NA	17	12	5	NA	NA	0.0231006	2.76477:2.76477:1:1:1:1	0.479578(0.610672:0.391304:0.436759)	NA	NA	NA	NA
DS_Unigene.25749-DD_Unigene.36714	YN	0.0049365	0.0516504	0.0955752	0.00247046	528	121.476	406.524	NA	8	6	2	NA	NA	0.0156838	2.00076:2.00076:1:1:1:1	0.435606(0.514205:0.409091:0.383523)	NA	NA	NA	NA
DS_Unigene.25759-DD_Unigene.36418	YN	0.0167997	0.0663239	0.253298	0.000102624	1248	284.829	963.171	NA	34	18	16	NA	NA	0.0281025	2.06553:2.06553:1:1:1:1	0.383403(0.489496:0.327731:0.332983)	NA	NA	NA	NA
DS_Unigene.25774-DD_Unigene.47155	YN	0.020439	0.085048	0.240323	3.78685e-06	1155	262.904	892.096	NA	39	21.0141	17.9859	NA	NA	0.0351455	1.69743:1.69743:1:1:1:1	0.433849(0.462629:0.391753:0.447165)	NA	NA	NA	NA
DS_Unigene.25775-DD_Unigene.36247	YN	0.00398026	0.0532848	0.0746978	1.49975e-05	660	156.131	503.869	NA	10	8	2	NA	NA	0.0156438	1.85748:1.85748:1:1:1:1	0.418381(0.458848:0.3107:0.485597)	NA	NA	NA	NA
DS_Unigene.25785-DD_Unigene.41336	YN	0.020314	0.0461382	0.440287	0.0202944	1410	361.252	1048.75	NA	37	16	21	NA	NA	0.0269303	3.17983:3.17983:1:1:1:1	0.409496(0.467495:0.325048:0.435946)	NA	NA	NA	NA
DS_Unigene.25787-DD_Unigene.25041	YN	0.032708	0.0850199	0.38471	0.0388838	501	125.769	375.231	NA	22	10	12	NA	NA	0.0458402	3.38492:3.38492:1:1:1:1	0.585742(0.569364:0.468208:0.719653)	NA	NA	NA	NA
DS_Unigene.25791-DD_Unigene.41439	YN	0.0165933	0.0844822	0.196411	8.26288e-15	3156	717.405	2438.59	NA	97	57	40	NA	NA	0.0320254	2.34671:2.34671:1:1:1:1	0.403042(0.499525:0.372624:0.336977)	NA	NA	NA	NA
DS_Unigene.25803-DD_Unigene.11850	YN	0.023194	0.0610463	0.379941	0.00633799	993	291.365	701.635	NA	33	17	16	NA	NA	0.0343006	16.9663:16.9663:1:1:1:1	0.470149(0.520896:0.495522:0.39403)	NA	NA	NA	NA
DS_Unigene.25827-DD_Unigene.38413	YN	0.0152581	0.0967252	0.157747	0.000441457	453	121.663	331.337	NA	16	11	5	NA	NA	0.0371378	2.59767:2.59767:1:1:1:1	0.432671(0.546358:0.337748:0.413907)	NA	NA	NA	NA
DS_Unigene.25828-DD_Unigene.48175	YN	0.0186715	0.0945701	0.197436	0.000380795	540	160.098	379.902	NA	21	14	7	NA	NA	0.0411738	4.10941:4.10941:1:1:1:1	0.494624(0.510753:0.473118:0.5)	NA	NA	NA	NA
DS_Unigene.2583-DD_Unigene.14704	YN	0.0696891	0.0640709	1.08769	0.999997	675	163.152	511.848	NA	44	10	34	NA	NA	0.0683311	2.18916:2.18916:1:1:1:1	0.334601(0.326996:0.306084:0.370722)	NA	NA	NA	NA
DS_Unigene.25833-DD_Unigene.40228	YN	0.0160693	0.0664765	0.241729	0.00556544	537	158.439	378.561	NA	16	10	6	NA	NA	0.0309417	4.45:4.45:1:1:1:1	0.50838(0.50838:0.48324:0.53352)	NA	NA	NA	NA
DS_Unigene.25846-DD_Unigene.26314	YN	0.00715183	0.0596867	0.119823	3.85975e-07	1212	368.529	843.471	NA	27	21	6	NA	NA	0.0231259	6.78675:6.78675:1:1:1:1	0.487211(0.553218:0.410891:0.497525)	NA	NA	NA	NA
DS_Unigene.25862-DD_Unigene.37902	YN	0.0153916	0.0924928	0.166408	5.23743e-05	687	161.703	525.297	NA	22	14	8	NA	NA	0.0335393	1.87547:1.87547:1:1:1:1	0.460699(0.449782:0.458515:0.473799)	NA	NA	NA	NA
DS_Unigene.25870-DD_Unigene.36389	YN	0.0133424	0.0538902	0.247584	1.02515e-05	1881	443.669	1437.33	NA	42	23	19	NA	NA	0.0229063	1.89156:1.89156:1:1:1:1	0.425837(0.511164:0.405901:0.360447)	NA	NA	NA	NA
DS_Unigene.25881-DD_Unigene.10110	YN	0.0240443	0.0758167	0.317137	0.00473902	759	167.338	591.662	NA	26	12	14	NA	NA	0.0354587	1.83824:1.83824:1:1:1:1	0.381234(0.433071:0.393701:0.316929)	NA	NA	NA	NA
DS_Unigene.25893-DD_Unigene.31795	YN	0.0328709	0.0317377	1.0357	0.998449	816	176.961	639.039	NA	26	5.44851	20.5515	NA	NA	0.0326251	2.38413:2.38413:1:1:1:1	0.403186(0.529412:0.360294:0.319853)	NA	NA	NA	NA
DS_Unigene.25906-DD_Unigene.39913	YN	0.0254289	0.0747229	0.34031	8.13999e-05	1560	438.027	1121.97	NA	59	31	28	NA	NA	0.03927	6.38555:6.38555:1:1:1:1	0.498099(0.536122:0.532319:0.425856)	NA	NA	NA	NA
DS_Unigene.25907-DD_Unigene.21954	YN	0.011729	0.0886802	0.132262	4.19716e-06	795	193.427	601.573	NA	23	16	7	NA	NA	0.0304516	1.75228:1.75228:1:1:1:1	0.413836(0.503774:0.413208:0.324528)	NA	NA	NA	NA
DS_Unigene.25926-DD_Unigene.34974	YN	0.0252976	0.0757145	0.334118	0.0194188	528	125.959	402.041	NA	19	9	10	NA	NA	0.037325	1.60599:1.60599:1:1:1:1	0.479167(0.448864:0.431818:0.556818)	NA	NA	NA	NA
DS_Unigene.25942-DD_Unigene.30267	YN	0.0150837	0.0740546	0.203683	0.00411612	516	114.037	401.963	NA	14	8	6	NA	NA	0.0281163	1.38157:1.38157:1:1:1:1	0.37706(0.486692:0.323194:0.321293)	NA	NA	NA	NA
DS_Unigene.25952-DD_Unigene.52	YN	0.0236602	0.0409159	0.578266	0.33089	513	126.447	386.553	NA	14	5	9	NA	NA	0.0279135	1.47679:1.47679:1:1:1:1	0.394737(0.476608:0.318713:0.388889)	NA	NA	NA	NA
DS_Unigene.25952-DD_Unigene.52	YN	0.0216647	0.0743631	0.291336	0.000280492	1320	242.357	1077.64	NA	40	17	23	NA	NA	0.0313403	1.65061:1.65061:1:1:1:1	0.354796(0.377583:0.298887:0.387917)	NA	NA	NA	NA
DS_Unigene.25959-DD_Unigene.11710	YN	0.0248717	0.0999823	0.248761	1.24546e-05	1026	235.292	790.708	NA	41	21.6598	19.3402	NA	NA	0.0420968	2.53215:2.53215:1:1:1:1	0.501458(0.476676:0.434402:0.593294)	NA	NA	NA	NA
DS_Unigene.25963-DD_Unigene.11960	YN	0.0281121	0.0724729	0.387898	0.0053926	894	276.037	617.963	NA	36	19	17	NA	NA	0.0418092	6.56839:6.56839:1:1:1:1	0.510383(0.560656:0.396721:0.57377)	NA	NA	NA	NA
DS_Unigene.25978-DD_Unigene.39129	YN	0.0289734	0.0777451	0.372671	0.015981	651	192.746	458.254	NA	27	14	13	NA	NA	0.0434136	13.5139:13.5139:1:1:1:1	0.415515(0.47235:0.40553:0.368664)	NA	NA	NA	NA
DS_Unigene.26002-DD_Unigene.36553	YN	0.0290703	0.087467	0.332357	1.02376e-05	1710	385.231	1324.77	NA	69	31.2623	37.7377	NA	NA	0.042226	2.8815:2.8815:1:1:1:1	0.42076(0.484211:0.427193:0.350877)	NA	NA	NA	NA
DS_Unigene.26009-DD_Unigene.49361	YN	0.0240953	0.0658187	0.366085	0.00124096	1518	336.608	1181.39	NA	49	21	28	NA	NA	0.0333472	1.93996:1.93996:1:1:1:1	0.414361(0.476285:0.367589:0.399209)	NA	NA	NA	NA
DS_Unigene.26019-DD_Unigene.11834	YN	0.00918761	0.0720385	0.127537	0.000134768	615	176.415	438.585	NA	16	12	4	NA	NA	0.0272166	5.59961:5.59961:1:1:1:1	0.455285(0.509756:0.409756:0.446341)	NA	NA	NA	NA
DS_Unigene.26040-DD_Unigene.50885	YN	0.0247623	0.0885892	0.279518	4.41485e-05	1095	261.912	833.088	NA	42	21.7282	20.2718	NA	NA	0.040029	3.44406:3.44406:1:1:1:1	0.414845(0.494536:0.39071:0.35929)	NA	NA	NA	NA
DS_Unigene.26090-DD_Unigene.47553	YN	0.0190301	0.0704237	0.270222	1.25935e-05	1539	355.484	1183.52	NA	46	23.7687	22.2313	NA	NA	0.0309012	2.51053:2.51053:1:1:1:1	0.450292(0.533138:0.448343:0.369396)	NA	NA	NA	NA
DS_Unigene.26093-DD_Unigene.44365	YN	0.0197558	0.07589	0.260322	2.21418e-10	2931	724.677	2206.32	NA	95	52	43	NA	NA	0.0336348	2.92982:2.92982:1:1:1:1	0.42604(0.510736:0.366053:0.401329)	NA	NA	NA	NA
DS_Unigene.26097-DD_Unigene.38949	YN	0.0414846	0.0615774	0.673698	0.145629	1368	373.441	994.559	NA	62	21.9192	40.0808	NA	NA	0.0469696	4.28777:4.28777:1:1:1:1	0.433188(0.502179:0.382353:0.415033)	NA	NA	NA	NA
DS_Unigene.26102-DD_Unigene.36942	YN	0.0259566	0.0695466	0.373226	1.61835e-05	2451	557.993	1893.01	NA	85	36.7607	48.2393	NA	NA	0.0358803	3.20612:3.20612:1:1:1:1	0.422873(0.504884:0.404151:0.359585)	NA	NA	NA	NA
DS_Unigene.26105-DD_Unigene.11631	YN	0.0304392	0.0571307	0.532799	0.0525155	1284	311.33	972.67	NA	46	17	29	NA	NA	0.036911	2.14789:2.14789:1:1:1:1	0.425112(0.463671:0.459847:0.351816)	NA	NA	NA	NA
DS_Unigene.26121-DD_Unigene.47897	YN	0.0097565	0.0570605	0.170985	3.14901e-05	1119	293.637	825.363	NA	24	16	8	NA	NA	0.0221695	2.19323:2.19323:1:1:1:1	0.446828(0.518767:0.394102:0.427614)	NA	NA	NA	NA
DS_Unigene.26130-DD_Unigene.24747	YN	0.0184044	0.07906	0.23279	4.9398e-07	1458	400.457	1057.54	NA	49	29.7903	19.2097	NA	NA	0.0350641	3.87236:3.87236:1:1:1:1	0.423313(0.46319:0.374233:0.432515)	NA	NA	NA	NA
DS_Unigene.26131-DD_Unigene.34157	YN	0.0263521	0.092644	0.284444	1.36857e-06	1500	403.691	1096.31	NA	63	34.6139	28.3861	NA	NA	0.044193	2.61582:2.61582:1:1:1:1	0.453943(0.482107:0.422465:0.457256)	NA	NA	NA	NA
DS_Unigene.26132-DD_Unigene.13282	YN	0.0210655	0.0960812	0.219246	0.00265718	450	112.926	337.074	NA	17	10	7	NA	NA	0.0398903	3.07735:3.07735:1:1:1:1	0.457778(0.6:0.466667:0.306667)	NA	NA	NA	NA
DS_Unigene.26143-DD_Unigene.47476	YN	0.0309642	0.0730164	0.424072	0.0148943	822	260.707	561.293	NA	35	18	17	NA	NA	0.0443015	8.36711:8.36711:1:1:1:1	0.501818(0.530909:0.474545:0.5)	NA	NA	NA	NA
DS_Unigene.26150-DD_Unigene.26066	YN	0.0150464	0.0675615	0.222707	0.000620542	756	218.426	537.574	NA	22	14	8	NA	NA	0.0302192	4.59984:4.59984:1:1:1:1	0.424603(0.464286:0.396825:0.412698)	NA	NA	NA	NA
DS_Unigene.26195-DD_Unigene.40401	YN	0.015765	0.0762861	0.206656	9.66358e-09	1731	496.83	1234.17	NA	55	35.7668	19.2332	NA	NA	0.0331357	4.26183:4.26183:1:1:1:1	0.451111(0.540833:0.449167:0.363333)	NA	NA	NA	NA
DS_Unigene.26196-DD_Unigene.48370	YN	0.0400315	0.0737583	0.542738	0.0200335	1332	368.565	963.435	NA	63	25.4825	37.5175	NA	NA	0.0493637	3.39225:3.39225:1:1:1:1	0.458333(0.504386:0.448465:0.422149)	NA	NA	NA	NA
DS_Unigene.26198-DD_Unigene.34765	YN	0.0177371	0.0839535	0.211273	1.16254e-05	1053	254.289	798.711	NA	34	20	14	NA	NA	0.0337277	1.85327:1.85327:1:1:1:1	0.453941(0.502849:0.435897:0.423077)	NA	NA	NA	NA
DS_Unigene.26201-DD_Unigene.36726	YN	0.015656	0.0994882	0.157365	2.486e-06	801	219.905	581.095	NA	29	20	9	NA	NA	0.0386711	4.90401:4.90401:1:1:1:1	0.436954(0.456929:0.348315:0.505618)	NA	NA	NA	NA
DS_Unigene.26203-DD_Unigene.46754	YN	0.0130496	0.0728619	0.1791	0.00015092	744	202.851	541.149	NA	21	14	7	NA	NA	0.0293573	2.11865:2.11865:1:1:1:1	0.459677(0.475806:0.425403:0.477823)	NA	NA	NA	NA
DS_Unigene.26205-DD_Unigene.14937	YN	0.00820535	0.0585916	0.140043	1.44658e-05	1023	287.627	735.373	NA	22	16	6	NA	NA	0.022372	2.98918:2.98918:1:1:1:1	0.427175(0.44868:0.398827:0.434018)	NA	NA	NA	NA
DS_Unigene.26211-DD_Unigene.48724	YN	0.0221156	0.0898716	0.24608	0.0102358	450	82.8616	367.138	NA	15	7	8	NA	NA	0.034592	1.71637:1.71637:1:1:1:1	0.572222(0.393333:0.526667:0.796667)	NA	NA	NA	NA
DS_Unigene.26211-DD_Unigene.48724	YN	0.0102764	0.0791203	0.129883	1.06794e-06	1011	227.15	783.85	NA	25	17	8	NA	NA	0.0257441	1.13859:1.13859:1:1:1:1	0.525223(0.538576:0.388724:0.648368)	NA	NA	NA	NA
DS_Unigene.26240-DD_Unigene.14287	YN	0.00305718	0.0586357	0.0521385	2.80755e-09	1323	339.389	983.611	NA	22	19	3	NA	NA	0.0173147	2.63019:2.63019:1:1:1:1	0.459184(0.537415:0.348073:0.492063)	NA	NA	NA	NA
DS_Unigene.26246-DD_Unigene.41450	YN	0.0216959	0.0805083	0.269486	0.00776276	459	131.305	327.695	NA	17	10	7	NA	NA	0.0385202	6.8867:6.8867:1:1:1:1	0.357351(0.362445:0.327511:0.382096)	NA	NA	NA	NA
DS_Unigene.26251-DD_Unigene.25410	YN	0.0404784	0.0738037	0.54846	0.00729641	2001	509.004	1492	NA	94	35.3019	58.6981	NA	NA	0.0489555	4.30515:4.30515:1:1:1:1	0.418262(0.469072:0.438144:0.34757)	NA	NA	NA	NA
DS_Unigene.26255-DD_Unigene.11572	YN	0.0175212	0.0444248	0.3944	0.0294934	1008	256.422	751.578	NA	24	11	13	NA	NA	0.0243651	4.4544:4.4544:1:1:1:1	0.391626(0.48399:0.352217:0.33867)	NA	NA	NA	NA
DS_Unigene.26260-DD_Unigene.32088	YN	0.0128553	0.0490679	0.26199	0.00136984	1065	272.089	792.911	NA	23	12.8942	10.1058	NA	NA	0.022107	1.7801:1.7801:1:1:1:1	0.480447(0.459497:0.509777:0.472067)	NA	NA	NA	NA
DS_Unigene.26262-DD_Unigene.47500	YN	0.00753662	0.0959626	0.0785371	6.7556e-10	1047	246.731	800.269	NA	28	22	6	NA	NA	0.0283747	3.12242:3.12242:1:1:1:1	0.418338(0.458453:0.405444:0.391117)	NA	NA	NA	NA
DS_Unigene.26263-DD_Unigene.31563	YN	0.0190515	0.0413203	0.461068	0.106741	786	200.86	585.14	NA	19	8	11	NA	NA	0.0247422	3.18366:3.18366:1:1:1:1	0.435361(0.448669:0.437262:0.420152)	NA	NA	NA	NA
DS_Unigene.26284-DD_Unigene.28718	YN	0.0116932	0.0963246	0.121394	3.10719e-09	1077	300.492	776.508	NA	36	27	9	NA	NA	0.0353062	9.89516:9.89516:1:1:1:1	0.512999(0.442897:0.431755:0.664345)	NA	NA	NA	NA
DS_Unigene.26285-DD_Unigene.36809	YN	0.0168818	0.0866665	0.19479	7.6345e-10	1746	480.409	1265.59	NA	60	38.8789	21.1211	NA	NA	0.0360829	2.637:2.637:1:1:1:1	0.446337(0.497445:0.478705:0.362862)	NA	NA	NA	NA
DS_Unigene.26292-DD_Unigene.8670	YN	0.0255983	0.0907659	0.282025	0.000846011	705	188.149	516.851	NA	29	16	13	NA	NA	0.0429901	2.04457:2.04457:1:1:1:1	0.393148(0.402439:0.325784:0.45122)	NA	NA	NA	NA
DS_Unigene.26302-DD_Unigene.47021	YN	0.00493925	0.0522039	0.0946147	0.0014195	546	139.746	406.254	NA	9	7	2	NA	NA	0.0170364	2.47673:2.47673:1:1:1:1	0.434982(0.53022:0.370879:0.403846)	NA	NA	NA	NA
DS_Unigene.26309-DD_Unigene.33942	YN	0.0131076	0.0763055	0.171778	3.91349e-05	774	234.975	539.025	NA	24	17	7	NA	NA	0.0322936	6.87408:6.87408:1:1:1:1	0.473514(0.498062:0.517442:0.405039)	NA	NA	NA	NA
DS_Unigene.26352-DD_Unigene.27750	YN	0.0279346	0.0639915	0.436536	0.0795715	570	161.782	408.218	NA	21	9.81056	11.1894	NA	NA	0.0381685	3.63446:3.63446:1:1:1:1	0.458115(0.489529:0.356021:0.528796)	NA	NA	NA	NA
DS_Unigene.26365-DD_Unigene.37508	YN	0.00997758	0.0739493	0.134925	0.000151872	663	158.482	504.518	NA	16	11	5	NA	NA	0.0252693	1.90916:1.90916:1:1:1:1	0.413273(0.443439:0.375566:0.420814)	NA	NA	NA	NA
DS_Unigene.26366-DD_Unigene.33254	YN	0.0233069	0.0474903	0.490772	0.209506	567	131.032	435.968	NA	16	6	10	NA	NA	0.0288956	2.59856:2.59856:1:1:1:1	0.331746(0.387302:0.293651:0.314286)	NA	NA	NA	NA
DS_Unigene.26368-DD_Unigene.12777	YN	0.0112636	0.0825427	0.136458	0.000703651	474	116.082	357.918	NA	13	9	4	NA	NA	0.0287198	1.14244:1.14244:1:1:1:1	0.445148(0.43038:0.531646:0.373418)	NA	NA	NA	NA
DS_Unigene.26385-DD_Unigene.40317	YN	0.0324411	0.094464	0.343423	0.000746342	927	208.25	718.75	NA	41	18.1872	22.8128	NA	NA	0.0463744	2.20508:2.20508:1:1:1:1	0.388013(0.414826:0.397476:0.351735)	NA	NA	NA	NA
DS_Unigene.26401-DD_Unigene.1229	YN	0.0210279	0.0326271	0.644492	0.400701	672	189.11	482.89	NA	16	6	10	NA	NA	0.0242921	4.13369:4.13369:1:1:1:1	0.406994(0.455357:0.352679:0.412946)	NA	NA	NA	NA
DS_Unigene.26404-DD_Unigene.35264	YN	0.0325756	0.0800396	0.406993	0.00686617	897	264.75	632.25	NA	40	19.8686	20.1314	NA	NA	0.0465846	5.16908:5.16908:1:1:1:1	0.440914(0.459866:0.409699:0.453177)	NA	NA	NA	NA
DS_Unigene.26420-DD_Unigene.27075	YN	0.00851602	0.0598769	0.142225	2.08968e-08	1737	437.483	1299.52	NA	36	25	11	NA	NA	0.0214519	2.43277:2.43277:1:1:1:1	0.412942(0.466156:0.336526:0.436143)	NA	NA	NA	NA
DS_Unigene.26426-DD_Unigene.23506	YN	0.0267708	0.0883874	0.30288	0.000681658	804	173.842	630.158	NA	31	14.4319	16.5681	NA	NA	0.0400936	1.89262:1.89262:1:1:1:1	0.355457(0.463127:0.30531:0.297935)	NA	NA	NA	NA
DS_Unigene.26431-DD_Unigene.18999	YN	0.0141752	0.0813869	0.174171	1.55123e-10	1764	550.214	1213.79	NA	59	42	17	NA	NA	0.0351394	11.362:11.362:1:1:1:1	0.467971(0.547619:0.392857:0.463435)	NA	NA	NA	NA
DS_Unigene.26441-DD_Unigene.27101	YN	0.0185687	0.0676918	0.274312	0.000408117	990	280.328	709.672	NA	31	18	13	NA	NA	0.0324784	6.59393:6.59393:1:1:1:1	0.469192(0.571212:0.430303:0.406061)	NA	NA	NA	NA
DS_Unigene.26448-DD_Unigene.34428	YN	0.010029	0.0777635	0.128968	9.13437e-06	807	204.58	602.42	NA	21	15	6	NA	NA	0.0272001	6.01899:6.01899:1:1:1:1	0.410161(0.460967:0.377323:0.392193)	NA	NA	NA	NA
DS_Unigene.26454-DD_Unigene.36362	YN	0.0108963	0.0556791	0.195699	0.00175473	669	205.96	463.04	NA	16	11	5	NA	NA	0.0246833	6.76029:6.76029:1:1:1:1	0.481315(0.511211:0.441704:0.491031)	NA	NA	NA	NA
DS_Unigene.26456-DD_Unigene.23895	YN	0.00275114	0.0814335	0.0337838	2.00737e-05	483	118.847	364.153	NA	10	9	1	NA	NA	0.0221117	2.05517:2.05517:1:1:1:1	0.411822(0.424419:0.328488:0.482558)	NA	NA	NA	NA
DS_Unigene.26470-DD_Unigene.16997	YN	0.0219122	0.0265538	0.8252	0.677333	486	114.99	371.01	NA	11	3	8	NA	NA	0.0230105	4.71272:4.71272:1:1:1:1	0.305202(0.363057:0.289809:0.262739)	NA	NA	NA	NA
DS_Unigene.26474-DD_Unigene.12327	YN	0.0292283	0.073971	0.395133	0.022074	660	171.516	488.484	NA	26	12	14	NA	NA	0.0408557	2.05301:2.05301:1:1:1:1	0.465909(0.538636:0.420455:0.438636)	NA	NA	NA	NA
DS_Unigene.26479-DD_Unigene.39170	YN	0.0693663	0.083103	0.834702	0.505215	660	198.077	461.923	NA	46	15.4378	30.5622	NA	NA	0.0734889	3.51843:3.51843:1:1:1:1	0.484848(0.563636:0.420455:0.470455)	NA	NA	NA	NA
DS_Unigene.26498-DD_Unigene.32308	YN	0.0158158	0.0854351	0.18512	6.67621e-11	2085	486.796	1598.2	NA	64	39	25	NA	NA	0.0320702	2.46516:2.46516:1:1:1:1	0.42735(0.445157:0.39886:0.438034)	NA	NA	NA	NA
DS_Unigene.26501-DD_Unigene.34531	YN	0.0260311	0.0608175	0.428019	0.0161654	1119	258.992	860.008	NA	37	15	22	NA	NA	0.0340824	1.65849:1.65849:1:1:1:1	0.42672(0.550938:0.391421:0.337802)	NA	NA	NA	NA
DS_Unigene.26502-DD_Unigene.25227	YN	0.0168452	0.0391032	0.430789	0.0321317	1083	280.658	802.342	NA	24	10.6435	13.3565	NA	NA	0.0226133	2.46994:2.46994:1:1:1:1	0.431348(0.467742:0.382134:0.444169)	NA	NA	NA	NA
DS_Unigene.26532-DD_Unigene.23651	YN	0.0139344	0.0516143	0.269971	0.00536976	855	202.289	652.711	NA	19	10	9	NA	NA	0.0228493	5.39761:5.39761:1:1:1:1	0.356176(0.420051:0.329949:0.318528)	NA	NA	NA	NA
DS_Unigene.26557-DD_Unigene.17064	YN	0.0468014	0.0828441	0.564934	0.197986	483	63.749	419.251	NA	24	5	19	NA	NA	0.0515585	0.668968:0.668968:1:1:1:1	0.301898(0.33274:0.282918:0.290036)	NA	NA	NA	NA
DS_Unigene.26561-DD_Unigene.42806	YN	0.014734	0.0801261	0.183885	2.5479e-12	2625	568.058	2056.94	NA	73	43	30	NA	NA	0.028885	2.27396:2.27396:1:1:1:1	0.40878(0.45382:0.367161:0.405359)	NA	NA	NA	NA
DS_Unigene.26597-DD_Unigene.29144	YN	0.0136175	0.0773054	0.176152	2.71807e-10	1824	563.488	1260.51	NA	58	41	17	NA	NA	0.0332926	7.42103:7.42103:1:1:1:1	0.377778(0.455333:0.289333:0.388667)	NA	NA	NA	NA
DS_Unigene.26615-DD_Unigene.38479	YN	0.0219787	0.0355231	0.618715	0.39037	636	174.175	461.825	NA	16	6	10	NA	NA	0.0256879	1.45577:1.45577:1:1:1:1	0.407749(0.435424:0.394834:0.392989)	NA	NA	NA	NA
DS_Unigene.26627-DD_Unigene.49274	YN	0.0294754	0.0861549	0.342121	0.00681613	693	173.717	519.283	NA	29	14	15	NA	NA	0.0436835	2.59559:2.59559:1:1:1:1	0.368313(0.421296:0.320988:0.362654)	NA	NA	NA	NA
DS_Unigene.26649-DD_Unigene.11237	YN	0.0640444	0.0777424	0.823803	0.495182	714	197.297	516.703	NA	46	14.3557	31.6443	NA	NA	0.0678295	3.78508:3.78508:1:1:1:1	0.421251(0.467638:0.355987:0.440129)	NA	NA	NA	NA
DS_Unigene.26704-DD_Unigene.31867	YN	0.0324383	0.0832517	0.389642	0.0172723	714	178.38	535.62	NA	31	14	17	NA	NA	0.0451331	1.72692:1.72692:1:1:1:1	0.356023(0.451733:0.282178:0.334158)	NA	NA	NA	NA
DS_Unigene.26710-DD_Unigene.27743	YN	0.00904776	0.0814546	0.111077	4.33066e-15	2061	614.683	1446.32	NA	60	47	13	NA	NA	0.0306427	4.00466:4.00466:1:1:1:1	0.505532(0.58658:0.478355:0.451659)	NA	NA	NA	NA
DS_Unigene.26712-DD_Unigene.45792	YN	0.0274386	0.076735	0.357576	0.0149182	615	162.49	452.51	NA	24	11.8377	12.1623	NA	NA	0.0404632	2.84689:2.84689:1:1:1:1	0.466667(0.534146:0.395122:0.470732)	NA	NA	NA	NA
DS_Unigene.26725-DD_Unigene.22471	YN	0.0264398	0.0824362	0.320731	0.00103963	858	227.921	630.079	NA	34	17.6412	16.3588	NA	NA	0.0413148	3.30238:3.30238:1:1:1:1	0.319336(0.348633:0.274414:0.334961)	NA	NA	NA	NA
DS_Unigene.26731-DD_Unigene.37778	YN	0.0283157	0.0870268	0.325368	0.00337511	615	110.45	504.55	NA	23	9	14	NA	NA	0.0388598	2.48025:2.48025:1:1:1:1	0.387072(0.408879:0.371495:0.380841)	NA	NA	NA	NA
DS_Unigene.26736-DD_Unigene.43499	YN	0.0229351	0.089596	0.255984	7.79467e-07	1344	336.682	1007.32	NA	51	28.249	22.751	NA	NA	0.0396342	1.32807:1.32807:1:1:1:1	0.41591(0.483666:0.352995:0.411071)	NA	NA	NA	NA
DS_Unigene.26794-DD_Unigene.28097	YN	0.0138086	0.0455816	0.302941	0.012052	813	228.101	584.899	NA	18	10	8	NA	NA	0.022723	4.42991:4.42991:1:1:1:1	0.481884(0.610507:0.460145:0.375)	NA	NA	NA	NA
DS_Unigene.26797-DD_Unigene.33646	YN	0.0219606	0.0948112	0.231625	0.000919912	564	148.136	415.864	NA	22	13	9	NA	NA	0.0410951	2.18303:2.18303:1:1:1:1	0.370787(0.423221:0.370787:0.318352)	NA	NA	NA	NA
DS_Unigene.26798-DD_Unigene.36287	YN	0.0491476	0.0807458	0.60867	0.0200095	1767	494.552	1272.45	NA	98	37.5686	60.4314	NA	NA	0.0579913	2.93815:2.93815:1:1:1:1	0.422448(0.480541:0.390017:0.396785)	NA	NA	NA	NA
DS_Unigene.26801-DD_Unigene.21004	YN	0.0252974	0.0935049	0.270546	1.21607e-06	1551	343.858	1207.14	NA	60	29.9737	30.0263	NA	NA	0.040419	1.49439:1.49439:1:1:1:1	0.382083(0.391271:0.440276:0.314701)	NA	NA	NA	NA
DS_Unigene.26820-DD_Unigene.22525	YN	0.00724272	0.0924879	0.0783099	0.000421829	486	69.7288	416.271	NA	9	6	3	NA	NA	0.0194733	1.18687:1.18687:1:1:1:1	0.317802(0.335125:0.256272:0.362007)	NA	NA	NA	NA
DS_Unigene.26821-DD_Unigene.39470	YN	0.0139986	0.0451402	0.310113	0.00072404	1734	435.686	1298.31	NA	37	19	18	NA	NA	0.0218232	4.11713:4.11713:1:1:1:1	0.430507(0.536332:0.406574:0.348616)	NA	NA	NA	NA
DS_Unigene.26881-DD_Unigene.48419	YN	0.0100451	0.0471315	0.21313	0.00075036	987	284.666	702.334	NA	20	13	7	NA	NA	0.0207414	8.28739:8.28739:1:1:1:1	0.4154(0.472644:0.354103:0.419453)	NA	NA	NA	NA
DS_Unigene.26884-DD_Unigene.14663	YN	0.0236342	0.0876482	0.269648	1.64906e-11	2742	785.998	1956	NA	110	64.5261	45.4739	NA	NA	0.0419839	4.36859:4.36859:1:1:1:1	0.460997(0.527627:0.431203:0.42416)	NA	NA	NA	NA
DS_Unigene.26939-DD_Unigene.44281	YN	0.0102632	0.0680363	0.150849	5.57539e-08	1467	387.449	1079.55	NA	36	25	11	NA	NA	0.0255216	2.86137:2.86137:1:1:1:1	0.445126(0.498978:0.42229:0.41411)	NA	NA	NA	NA
DS_Unigene.26943-DD_Unigene.27549	YN	0.0237517	0.0888712	0.267259	8.54279e-06	1299	314.568	984.432	NA	49	26	23	NA	NA	0.0395211	3.68522:3.68522:1:1:1:1	0.43264(0.557737:0.43649:0.303695)	NA	NA	NA	NA
DS_Unigene.2697-DD_Unigene.36588	YN	0.0357753	0.0542846	0.659034	0.303692	813	211.514	601.486	NA	32	11	21	NA	NA	0.0405908	4.11958:4.11958:1:1:1:1	0.358705(0.400262:0.353018:0.322835)	NA	NA	NA	NA
DS_Unigene.26974-DD_Unigene.51037	YN	0.0446288	0.0582912	0.765618	0.335368	1140	296.163	843.837	NA	53	16.4676	36.5324	NA	NA	0.0481782	2.56235:2.56235:1:1:1:1	0.454978(0.555844:0.390909:0.418182)	NA	NA	NA	NA
DS_Unigene.26977-DD_Unigene.45663	YN	0.0263323	0.0661264	0.398212	0.00562312	1092	262.389	829.611	NA	38	16.5429	21.4571	NA	NA	0.0358942	2.22693:2.22693:1:1:1:1	0.42672(0.461126:0.391421:0.427614)	NA	NA	NA	NA
DS_Unigene.26982-DD_Unigene.12240	YN	0.00413633	0.0670157	0.0617218	1.66664e-20	2661	721.043	1939.96	NA	54	46	8	NA	NA	0.0211746	4.1307:4.1307:1:1:1:1	0.437242(0.53664:0.371477:0.403608)	NA	NA	NA	NA
DS_Unigene.2700-DD_Unigene.18137	YN	0.0100751	0.0492946	0.204385	0.0436311	384	83.9642	300.036	NA	7	4	3	NA	NA	0.0186507	3.68048:3.68048:1:1:1:1	0.303509(0.361404:0.296491:0.252632)	NA	NA	NA	NA
DS_Unigene.27044-DD_Unigene.20060	YN	0.00960192	0.0947426	0.101347	4.45004e-12	1410	361.618	1048.38	NA	42	32	10	NA	NA	0.0314377	3.4768:3.4768:1:1:1:1	0.456751(0.549578:0.443038:0.377637)	NA	NA	NA	NA
DS_Unigene.27046-DD_Unigene.29784	YN	0.0153068	0.0923542	0.16574	6.03721e-07	939	278.425	660.575	NA	34	24	10	NA	NA	0.0381523	3.52933:3.52933:1:1:1:1	0.49574(0.544728:0.391374:0.551118)	NA	NA	NA	NA
DS_Unigene.27049-DD_Unigene.14111	YN	0.00521496	0.0753133	0.0692436	1.65338e-11	1509	354.292	1154.71	NA	31	25	6	NA	NA	0.021673	2.16846:2.16846:1:1:1:1	0.430556(0.546627:0.345238:0.399802)	NA	NA	NA	NA
DS_Unigene.27056-DD_Unigene.43892	YN	0.0231933	0.0701898	0.330437	0.00126462	1134	301.299	832.701	NA	39	20	19	NA	NA	0.0356801	3.63907:3.63907:1:1:1:1	0.438023(0.486181:0.378141:0.449749)	NA	NA	NA	NA
DS_Unigene.27063-DD_Unigene.53481	YN	0.0281963	0.0450991	0.625207	0.41649	486	159.927	326.073	NA	16	7	9	NA	NA	0.0337585	11.6446:11.6446:1:1:1:1	0.457819(0.530864:0.401235:0.441358)	NA	NA	NA	NA
DS_Unigene.27071-DD_Unigene.11782	YN	0.0119136	0.0985143	0.120933	2.44246e-11	1377	361.439	1015.56	NA	45	33	12	NA	NA	0.0346448	3.85523:3.85523:1:1:1:1	0.417979(0.48622:0.393701:0.374016)	NA	NA	NA	NA
DS_Unigene.27079-DD_Unigene.46170	YN	0.00489384	0.0582389	0.0840305	9.94598e-06	849	233.979	615.021	NA	16	13	3	NA	NA	0.0195954	2.03738:2.03738:1:1:1:1	0.550059(0.607774:0.429329:0.613074)	NA	NA	NA	NA
DS_Unigene.27080-DD_Unigene.47158	YN	0.0216056	0.0700422	0.308465	0.00752085	684	167.493	516.507	NA	22	11	11	NA	NA	0.0334664	4.07917:4.07917:1:1:1:1	0.457602(0.532895:0.473684:0.366228)	NA	NA	NA	NA
DS_Unigene.27085-DD_Unigene.11642	YN	0.0115047	0.0500176	0.230013	0.000107831	1338	373.73	964.27	NA	29	18	11	NA	NA	0.0222621	11.786:11.786:1:1:1:1	0.439088(0.549327:0.431614:0.336323)	NA	NA	NA	NA
DS_Unigene.27125-DD_Unigene.12192	YN	0.0187306	0.074158	0.252577	2.57996e-10	2667	751.665	1915.34	NA	88	52.6041	35.3959	NA	NA	0.0343522	4.5565:4.5565:1:1:1:1	0.434677(0.515677:0.37346:0.414894)	NA	NA	NA	NA
DS_Unigene.27194-DD_Unigene.45131	YN	0.00798642	0.0622057	0.128387	0.00227012	495	117.351	377.649	NA	10	7	3	NA	NA	0.0208403	0.857382:0.857382:1:1:1:1	0.462626(0.518182:0.469697:0.4)	NA	NA	NA	NA
DS_Unigene.27207-DD_Unigene.46084	YN	0.03122	0.0630563	0.495112	0.082402	723	199.087	523.913	NA	28	12	16	NA	NA	0.0399865	3.32231:3.32231:1:1:1:1	0.454357(0.504149:0.377593:0.481328)	NA	NA	NA	NA
DS_Unigene.27243-DD_Unigene.28594	YN	0.0405124	0.0327559	1.2368	0.804582	540	165.445	374.555	NA	20	5.24784	14.7522	NA	NA	0.038136	1.57755:1.57755:1:1:1:1	0.348348(0.324324:0.421171:0.29955)	NA	NA	NA	NA
DS_Unigene.27243-DD_Unigene.28594	YN	0.0178674	0.0915929	0.195074	1.89435e-20	4182	935.25	3246.75	NA	137	79.7064	57.2936	NA	NA	0.0343552	2.50137:2.50137:1:1:1:1	0.420872(0.534115:0.396588:0.331912)	NA	NA	NA	NA
DS_Unigene.27276-DD_Unigene.36610	YN	0.0425689	0.0525321	0.810339	0.498983	1101	276.66	824.34	NA	48	14	34	NA	NA	0.0450724	4.89242:4.89242:1:1:1:1	0.333063(0.36526:0.340909:0.293019)	NA	NA	NA	NA
DS_Unigene.27281-DD_Unigene.25496	YN	0.0341936	0.0399599	0.855697	0.573537	1032	295.114	736.886	NA	36	11.4356	24.5644	NA	NA	0.0358426	4.59398:4.59398:1:1:1:1	0.455426(0.530523:0.385174:0.450581)	NA	NA	NA	NA
DS_Unigene.27300-DD_Unigene.46312	YN	0.0149256	0.0546005	0.27336	0.000219403	1320	362.311	957.689	NA	33	18.8699	14.1301	NA	NA	0.0258155	4.53442:4.53442:1:1:1:1	0.444697(0.565909:0.375:0.393182)	NA	NA	NA	NA
DS_Unigene.27321-DD_Unigene.17891	YN	0.0180306	0.0455753	0.395623	0.113973	450	113.076	336.924	NA	11	5	6	NA	NA	0.024952	2:2:1:1:1:1	0.44(0.45:0.456667:0.413333)	NA	NA	NA	NA
DS_Unigene.27342-DD_Unigene.46083	YN	0.0252129	0.0678164	0.371781	0.00088218	1425	375.765	1049.24	NA	50	24	26	NA	NA	0.0364472	3.62234:3.62234:1:1:1:1	0.425773(0.483505:0.372165:0.421649)	NA	NA	NA	NA
DS_Unigene.27358-DD_Unigene.45841	YN	0.00770807	0.044487	0.173266	0.00359524	708	185.847	522.153	NA	12	8	4	NA	NA	0.0173624	3.02693:3.02693:1:1:1:1	0.458333(0.612288:0.355932:0.40678)	NA	NA	NA	NA
DS_Unigene.27383-DD_Unigene.46044	YN	0.00301077	0.0879515	0.0342322	1.33982e-14	1611	279.696	1331.3	NA	27	23	4	NA	NA	0.0177579	0.871398:0.871398:1:1:1:1	0.433892(0.541899:0.377095:0.382682)	NA	NA	NA	NA
DS_Unigene.27399-DD_Unigene.37667	YN	0.019251	0.0761694	0.25274	6.43271e-05	1158	263.462	894.538	NA	36	19	17	NA	NA	0.0322008	1.30602:1.30602:1:1:1:1	0.471503(0.505181:0.436528:0.472798)	NA	NA	NA	NA
DS_Unigene.27414-DD_Unigene.46335	YN	0.0133501	0.0907333	0.147136	0.000395441	495	117.043	377.957	NA	15	10	5	NA	NA	0.0316474	1.95444:1.95444:1:1:1:1	0.525714(0.528571:0.431429:0.617143)	NA	NA	NA	NA
DS_Unigene.27418-DD_Unigene.21817	YN	0.00265583	0.0523237	0.0507576	0.000346008	537	159.68	377.32	NA	9	8	1	NA	NA	0.0174249	2.90769:2.90769:1:1:1:1	0.442272(0.351955:0.52514:0.449721)	NA	NA	NA	NA
DS_Unigene.27421-DD_Unigene.8647	YN	0.0466024	0.0990388	0.470547	0.0786506	381	102.73	278.27	NA	22	9.44953	12.5505	NA	NA	0.060741	3.69603:3.69603:1:1:1:1	0.355035(0.367188:0.328125:0.369792)	NA	NA	NA	NA
DS_Unigene.27424-DD_Unigene.33553	YN	0.0251947	0.0474577	0.530888	0.0953933	1311	261.16	1049.84	NA	38	12	26	NA	NA	0.0296296	1.47944:1.47944:1:1:1:1	0.344357(0.341732:0.372441:0.318898)	NA	NA	NA	NA
DS_Unigene.27436-DD_Unigene.33580	YN	0.0207366	0.0572223	0.362386	0.0429643	489	146.413	342.587	NA	15	8	7	NA	NA	0.0316609	4.20836:4.20836:1:1:1:1	0.45092(0.432515:0.380368:0.539877)	NA	NA	NA	NA
DS_Unigene.27438-DD_Unigene.16465	YN	0.0263938	0.0740158	0.356596	0.00157444	1038	251.55	786.45	NA	38	17.6059	20.3941	NA	NA	0.0379345	1.62285:1.62285:1:1:1:1	0.524762(0.541429:0.437143:0.595714)	NA	NA	NA	NA
DS_Unigene.27452-DD_Unigene.13668	YN	0.0342813	0.0709739	0.483013	0.000187014	2814	702.646	2111.35	NA	118	47.3326	70.6674	NA	NA	0.0434433	2.96073:2.96073:1:1:1:1	0.419522(0.464174:0.413292:0.381101)	NA	NA	NA	NA
DS_Unigene.27476-DD_Unigene.23427	YN	0.0140406	0.0820115	0.171202	7.17708e-07	1149	286.001	862.999	NA	34	22	12	NA	NA	0.0309594	2.48357:2.48357:1:1:1:1	0.42556(0.41502:0.360672:0.500988)	NA	NA	NA	NA
DS_Unigene.27482-DD_Unigene.45237	YN	0.0341451	0.00817845	4.17501	0.189567	543	122.94	420.06	NA	15	1	14	NA	NA	0.028266	2.72329:2.72329:1:1:1:1	0.520202(0.530303:0.396465:0.633838)	NA	NA	NA	NA
DS_Unigene.27482-DD_Unigene.45237	YN	0.0160356	0.055924	0.286739	4.46254e-06	2013	612.312	1400.69	NA	55	32.8064	22.1936	NA	NA	0.0281688	9.65024:9.65024:1:1:1:1	0.505456(0.52753:0.55878:0.43006)	NA	NA	NA	NA
DS_Unigene.27490-DD_Unigene.33125	YN	0.00887216	0.0604433	0.146785	9.89806e-06	1167	259.907	907.093	NA	23	15	8	NA	NA	0.0203578	1.20866:1.20866:1:1:1:1	0.434876(0.496144:0.381748:0.426735)	NA	NA	NA	NA
DS_Unigene.27508-DD_Unigene.45526	YN	0.0276781	0.0765704	0.361473	0.00636502	783	214.734	568.266	NA	31	15.5966	15.4034	NA	NA	0.0410866	3.72201:3.72201:1:1:1:1	0.494891(0.559387:0.5:0.425287)	NA	NA	NA	NA
DS_Unigene.27509-DD_Unigene.39230	YN	0.0364654	0.0568103	0.641879	0.0522081	2307	590.274	1716.73	NA	93	32	61	NA	NA	0.0416709	3.31876:3.31876:1:1:1:1	0.422879(0.571337:0.361825:0.335476)	NA	NA	NA	NA
DS_Unigene.27515-DD_Unigene.36150	YN	0.0124636	0.0576173	0.216318	0.000642888	945	216.743	728.257	NA	21	12	9	NA	NA	0.02282	1.60595:1.60595:1:1:1:1	0.462963(0.528571:0.426984:0.433333)	NA	NA	NA	NA
DS_Unigene.27530-DD_Unigene.39295	YN	0.0357339	0.0640389	0.558003	0.0207393	1557	413.866	1143.13	NA	65	25.1834	39.8166	NA	NA	0.0432576	3.75332:3.75332:1:1:1:1	0.434659(0.464962:0.375947:0.463068)	NA	NA	NA	NA
DS_Unigene.27532-DD_Unigene.46030	YN	0.0340967	0.0875824	0.389309	0.0133107	789	158.317	630.683	NA	34	13	21	NA	NA	0.0448289	0.987185:0.987185:1:1:1:1	0.487374(0.498106:0.38447:0.579545)	NA	NA	NA	NA
DS_Unigene.27532-DD_Unigene.46030	YN	0.0512892	0.0378835	1.35387	0.633034	459	135.468	323.532	NA	21	5	16	NA	NA	0.0473327	0.936907:0.936907:1:1:1:1	0.498918(0.386364:0.519481:0.590909)	NA	NA	NA	NA
DS_Unigene.27536-DD_Unigene.24149	YN	0.0127268	0.0672276	0.189309	0.000337615	759	204.234	554.766	NA	20	13	7	NA	NA	0.027392	2.20596:2.20596:1:1:1:1	0.443347(0.535573:0.393281:0.401186)	NA	NA	NA	NA
DS_Unigene.27540-DD_Unigene.37173	YN	0.0147623	0.0864619	0.170737	0.000840083	534	110.364	423.636	NA	15	8.80798	6.19202	NA	NA	0.0295807	1.15716:1.15716:1:1:1:1	0.405431(0.455056:0.359551:0.401685)	NA	NA	NA	NA
DS_Unigene.27546-DD_Unigene.47105	YN	0.0213125	0.0666027	0.319994	7.55237e-05	1761	428.1	1332.9	NA	55	27	28	NA	NA	0.0323225	1.91245:1.91245:1:1:1:1	0.451777(0.556684:0.382403:0.416244)	NA	NA	NA	NA
DS_Unigene.27558-DD_Unigene.32123	YN	0.0306727	0.0833043	0.368201	1.40563e-05	2217	466.387	1750.61	NA	89	36.4138	52.5862	NA	NA	0.0417447	2.21912:2.21912:1:1:1:1	0.395616(0.45638:0.369792:0.360677)	NA	NA	NA	NA
DS_Unigene.27589-DD_Unigene.24103	YN	0.0134742	0.061194	0.220189	2.38556e-05	1248	339.312	908.688	NA	32	19.8673	12.1327	NA	NA	0.0264485	2.97911:2.97911:1:1:1:1	0.435096(0.515625:0.36899:0.420673)	NA	NA	NA	NA
DS_Unigene.27596-DD_Unigene.51398	YN	0.023513	0.0756304	0.310894	3.13884e-05	1557	378.089	1178.91	NA	54	26.7604	27.2396	NA	NA	0.0361688	5.54479:5.54479:1:1:1:1	0.321826(0.365362:0.277906:0.322209)	NA	NA	NA	NA
DS_Unigene.27603-DD_Unigene.21636	YN	0.0479893	0.0112323	4.27244	0.0393201	504	179.395	324.605	NA	17	2	15	NA	NA	0.0349059	5.67991:5.67991:1:1:1:1	0.483716(0.62931:0.327586:0.494253)	NA	NA	NA	NA
DS_Unigene.27603-DD_Unigene.21636	YN	0.00461027	0.0976123	0.0472304	7.26668e-06	534	98.6759	435.324	NA	11	9	2	NA	NA	0.0217958	0.68289:0.68289:1:1:1:1	0.427903(0.553371:0.421348:0.308989)	NA	NA	NA	NA
DS_Unigene.27607-DD_Unigene.24526	YN	0.0113512	0.0791643	0.143388	2.43895e-08	1311	334.405	976.595	NA	36	25	11	NA	NA	0.0286488	2.23615:2.23615:1:1:1:1	0.479405(0.567506:0.405034:0.465675)	NA	NA	NA	NA
DS_Unigene.27608-DD_Unigene.45726	YN	0.0245903	0.0956295	0.257142	3.71346e-06	1179	301.295	877.705	NA	48	26.7721	21.2279	NA	NA	0.0427445	2.07914:2.07914:1:1:1:1	0.516291(0.566416:0.394737:0.587719)	NA	NA	NA	NA
DS_Unigene.27622-DD_Unigene.27146	YN	0.0148767	0.0742952	0.200238	8.90142e-05	801	257.352	543.648	NA	26	18	8	NA	NA	0.0339672	8.75664:8.75664:1:1:1:1	0.440075(0.516854:0.325843:0.477528)	NA	NA	NA	NA
DS_Unigene.27666-DD_Unigene.35167	YN	0.0243932	0.0641526	0.380237	2.24823e-05	2679	613.699	2065.3	NA	87	37.4614	49.5386	NA	NA	0.0335012	2.60511:2.60511:1:1:1:1	0.41965(0.505593:0.4066:0.346756)	NA	NA	NA	NA
DS_Unigene.27677-DD_Unigene.35169	YN	0.0125626	0.0513651	0.244575	0.000263529	1287	323.446	963.554	NA	28	16	12	NA	NA	0.0223144	2.30482:2.30482:1:1:1:1	0.419554(0.525404:0.317552:0.415704)	NA	NA	NA	NA
DS_Unigene.2768-DD_Unigene.41415	YN	0.13903	0.0891747	1.55907	0.190735	513	117.736	395.264	NA	60	9.87109	50.1289	NA	NA	0.127588	1.36531:1.36531:1:1:1:1	0.366667(0.4825:0.295:0.3225)	NA	NA	NA	NA
DS_Unigene.27688-DD_Unigene.29129	YN	0.0107596	0.0310067	0.347007	0.089351	633	164.92	468.08	NA	10	5	5	NA	NA	0.0160347	2.02621:2.02621:1:1:1:1	0.462085(0.490521:0.417062:0.478673)	NA	NA	NA	NA
DS_Unigene.27710-DD_Unigene.2970	YN	0.018154	0.0590559	0.307403	0.018068	543	138.483	404.517	NA	15	7.74543	7.25457	NA	NA	0.0285853	3.07952:3.07952:1:1:1:1	0.307065(0.342391:0.298913:0.279891)	NA	NA	NA	NA
DS_Unigene.27714-DD_Unigene.33787	YN	0.00790249	0.0898806	0.0879221	1.58889e-12	1614	333.507	1280.49	NA	38	27.9349	10.0651	NA	NA	0.0248419	1.19361:1.19361:1:1:1:1	0.424939(0.5:0.350184:0.424632)	NA	NA	NA	NA
DS_Unigene.27748-DD_Unigene.45872	YN	0.0542609	0.0970095	0.559335	0.0105472	1365	360.192	1004.81	NA	85	32.4392	52.5608	NA	NA	0.0655413	2.62298:2.62298:1:1:1:1	0.454906(0.52381:0.455628:0.385281)	NA	NA	NA	NA
DS_Unigene.27754-DD_Unigene.46832	YN	0.0103448	0.0560679	0.184504	0.00112986	771	186.971	584.029	NA	16	10	6	NA	NA	0.0214328	2.02621:2.02621:1:1:1:1	0.453956(0.525292:0.480545:0.356031)	NA	NA	NA	NA
DS_Unigene.27756-DD_Unigene.36203	YN	0.0408207	0.0877974	0.464942	0.0741887	525	145.548	379.452	NA	27	12	15	NA	NA	0.0538443	6.71945:6.71945:1:1:1:1	0.43(0.4425:0.4325:0.415)	NA	NA	NA	NA
DS_Unigene.27764-DD_Unigene.11054	YN	0.0255187	0.0861107	0.296348	1.19041e-05	1437	360.228	1076.77	NA	56	29	27	NA	NA	0.0407079	2.35351:2.35351:1:1:1:1	0.438669(0.540541:0.35447:0.420998)	NA	NA	NA	NA
DS_Unigene.27801-DD_Unigene.46454	YN	0.026752	0.0843625	0.317107	2.86528e-06	1749	437.495	1311.51	NA	69	34.5938	34.4062	NA	NA	0.0411627	4.25202:4.25202:1:1:1:1	0.427101(0.48199:0.419383:0.379931)	NA	NA	NA	NA
DS_Unigene.27811-DD_Unigene.42680	YN	0.00856695	0.0994345	0.0861567	1.27229e-06	633	163.319	469.681	NA	19	15	4	NA	NA	0.0320116	2.99504:2.99504:1:1:1:1	0.440428(0.485944:0.395582:0.439759)	NA	NA	NA	NA
DS_Unigene.27828-DD_Unigene.45867	YN	0.0324955	0.0608655	0.53389	0.0120003	1881	465.825	1415.17	NA	72	27.0378	44.9622	NA	NA	0.0395213	2.95586:2.95586:1:1:1:1	0.446561(0.575397:0.399206:0.365079)	NA	NA	NA	NA
DS_Unigene.27885-DD_Unigene.50790	YN	0.0162609	0.0477857	0.340287	0.00927896	1074	327.355	746.645	NA	27	15	12	NA	NA	0.0258696	12.7902:12.7902:1:1:1:1	0.427516(0.477839:0.385042:0.419668)	NA	NA	NA	NA
DS_Unigene.279-DD_Unigene.34022	YN	0.0133961	0.0583163	0.229714	8.21593e-06	1599	369.74	1229.26	NA	37	20.6827	16.3173	NA	NA	0.0237831	2.14576:2.14576:1:1:1:1	0.402818(0.456997:0.367347:0.384111)	NA	NA	NA	NA
DS_Unigene.27926-DD_Unigene.12226	YN	0.044952	0.0866765	0.518618	0.0138828	1194	321.878	872.122	NA	64	26	38	NA	NA	0.0562	2.50774:2.50774:1:1:1:1	0.423948(0.489078:0.371359:0.411408)	NA	NA	NA	NA
DS_Unigene.27933-DD_Unigene.32423	YN	0.00995667	0.0749908	0.132772	7.43478e-12	1941	522.612	1418.39	NA	51	37	14	NA	NA	0.027467	9.50227:9.50227:1:1:1:1	0.410671(0.512482:0.388399:0.331131)	NA	NA	NA	NA
DS_Unigene.27945-DD_Unigene.38080	YN	0.0344475	0.0854372	0.403191	0.00548623	807	234.074	572.926	NA	38	18.7292	19.2708	NA	NA	0.0492373	3.00135:3.00135:1:1:1:1	0.500617(0.55:0.468519:0.483333)	NA	NA	NA	NA
DS_Unigene.27957-DD_Unigene.32195	YN	0.00797092	0.0446515	0.178514	0.0200083	495	116.25	378.75	NA	8	5	3	NA	NA	0.0165853	1.66524:1.66524:1:1:1:1	0.424242(0.49697:0.345455:0.430303)	NA	NA	NA	NA
DS_Unigene.27966-DD_Unigene.37048	YN	0.0119953	0.075005	0.159927	1.95794e-07	1263	338.449	924.551	NA	35	24	11	NA	NA	0.0288802	2.05647:2.05647:1:1:1:1	0.452098(0.492874:0.37886:0.484561)	NA	NA	NA	NA
DS_Unigene.28034-DD_Unigene.45842	YN	0.00646156	0.0612009	0.105579	0.000219125	639	172.692	466.308	NA	13	10	3	NA	NA	0.0212551	3.15269:3.15269:1:1:1:1	0.438967(0.420188:0.375587:0.521127)	NA	NA	NA	NA
DS_Unigene.28036-DD_Unigene.45973	YN	0.0425624	0.0781058	0.544933	0.164226	573	131.902	441.098	NA	28	9.74907	18.2509	NA	NA	0.0507444	1.27579:1.27579:1:1:1:1	0.536335(0.554502:0.436019:0.618483)	NA	NA	NA	NA
DS_Unigene.28089-DD_Unigene.9843	YN	0.014356	0.0988465	0.145235	7.10422e-08	978	274.505	703.495	NA	35	25	10	NA	NA	0.0380708	2.66611:2.66611:1:1:1:1	0.499489(0.584356:0.435583:0.478528)	NA	NA	NA	NA
DS_Unigene.28092-DD_Unigene.28244	YN	0.0274211	0.0729087	0.376103	0.0312805	459	111.316	347.684	NA	17	7.64152	9.35848	NA	NA	0.0384528	1.59693:1.59693:1:1:1:1	0.430556(0.402778:0.486111:0.402778)	NA	NA	NA	NA
DS_Unigene.28146-DD_Unigene.31775	YN	0.0535876	0.0159786	3.35372	0.0195603	816	253.607	562.393	NA	33	4	29	NA	NA	0.041899	2.94036:2.94036:1:1:1:1	0.574755(0.6875:0.426471:0.610294)	NA	NA	NA	NA
DS_Unigene.28167-DD_Unigene.45352	YN	0.0140293	0.0445822	0.314684	0.00854949	747	192.494	554.506	NA	16	8.3098	7.6902	NA	NA	0.0219025	2.17228:2.17228:1:1:1:1	0.468(0.546:0.332:0.526)	NA	NA	NA	NA
DS_Unigene.28174-DD_Unigene.46285	YN	0.00510259	0.0673755	0.0757336	1.75475e-07	1038	251.32	786.68	NA	20	16	4	NA	NA	0.0201801	3.57673:3.57673:1:1:1:1	0.540944(0.537572:0.421965:0.663295)	NA	NA	NA	NA
DS_Unigene.28178-DD_Unigene.46045	YN	0.0897248	0.00857256	10.4665	2.17489e-05	594	234.638	359.362	NA	32	2	30	NA	NA	0.0576685	8.69975:8.69975:1:1:1:1	0.558642(0.409722:0.719907:0.546296)	NA	NA	NA	NA
DS_Unigene.28194-DD_Unigene.16306	YN	0.0267076	0.0854861	0.312421	0.00055096	987	224.06	762.94	NA	38	18	20	NA	NA	0.040051	2.80418:2.80418:1:1:1:1	0.410334(0.487842:0.366261:0.3769)	NA	NA	NA	NA
DS_Unigene.28205-DD_Unigene.46293	YN	0.00411098	0.0715235	0.0574773	1.97958e-12	1605	385.354	1219.65	NA	31	26	5	NA	NA	0.0202964	1.8528:1.8528:1:1:1:1	0.429907(0.562617:0.346729:0.380374)	NA	NA	NA	NA
DS_Unigene.28218-DD_Unigene.32307	YN	0.0262289	0.0851842	0.307908	0.000235091	936	253.672	682.328	NA	38	20.4157	17.5843	NA	NA	0.0422068	3.05703:3.05703:1:1:1:1	0.413374(0.50152:0.354103:0.384498)	NA	NA	NA	NA
DS_Unigene.28235-DD_Unigene.2451	YN	0.0196874	0.0818327	0.240582	0.00450104	492	131.357	360.643	NA	17	10	7	NA	NA	0.0362793	2.5276:2.5276:1:1:1:1	0.360276(0.368421:0.415414:0.296992)	NA	NA	NA	NA
DS_Unigene.28249-DD_Unigene.37294	YN	0.0232009	0.0613284	0.378306	0.00158626	1410	359.22	1050.78	NA	45	21	24	NA	NA	0.0329145	2.88917:2.88917:1:1:1:1	0.456383(0.548936:0.439362:0.380851)	NA	NA	NA	NA
DS_Unigene.28259-DD_Unigene.44018	YN	0.0196025	0.0651673	0.300802	0.0004851	1152	323.982	828.018	NA	36	20	16	NA	NA	0.0324169	4.47259:4.47259:1:1:1:1	0.469184(0.50651:0.477865:0.423177)	NA	NA	NA	NA
DS_Unigene.28270-DD_Unigene.34464	YN	0.016103	0.0551962	0.291741	0.00224097	1062	245.848	816.152	NA	26	13	13	NA	NA	0.0251529	1.69965:1.69965:1:1:1:1	0.447887(0.528169:0.428169:0.387324)	NA	NA	NA	NA
DS_Unigene.28278-DD_Unigene.32919	YN	0.0308148	0.0495058	0.622448	0.228022	948	252.246	695.754	NA	33	12	21	NA	NA	0.0357881	3.51424:3.51424:1:1:1:1	0.431866(0.496855:0.399371:0.399371)	NA	NA	NA	NA
DS_Unigene.28292-DD_Unigene.48633	YN	0.0093915	0.0895044	0.104928	8.60486e-06	609	179.872	429.128	NA	19	15	4	NA	NA	0.0330534	5.65424:5.65424:1:1:1:1	0.482759(0.586207:0.433498:0.428571)	NA	NA	NA	NA
DS_Unigene.28331-DD_Unigene.32869	YN	0.0262978	0.0585243	0.449348	0.00148534	1959	510.915	1448.09	NA	66	28.6234	37.3766	NA	NA	0.0347026	2.75947:2.75947:1:1:1:1	0.451251(0.529096:0.41807:0.406585)	NA	NA	NA	NA
DS_Unigene.28343-DD_Unigene.45509	YN	0.0102066	0.0952108	0.1072	4.74961e-06	585	178.356	406.644	NA	20	15.8787	4.12127	NA	NA	0.0361228	3.42392:3.42392:1:1:1:1	0.460684(0.489744:0.412821:0.479487)	NA	NA	NA	NA
DS_Unigene.28364-DD_Unigene.12427	YN	0.0203366	0.0704613	0.28862	0.011872	534	134.702	399.298	NA	17	9	8	NA	NA	0.0329806	3.3827:3.3827:1:1:1:1	0.468165(0.553371:0.432584:0.418539)	NA	NA	NA	NA
DS_Unigene.28401-DD_Unigene.42018	YN	0.0209252	0.0626721	0.333884	4.2725e-07	2940	749.025	2190.98	NA	90	44.8294	45.1706	NA	NA	0.0315611	3.69361:3.69361:1:1:1:1	0.445212(0.500987:0.481737:0.352912)	NA	NA	NA	NA
DS_Unigene.28421-DD_Unigene.26905	YN	0	0.0637715	0	0	537	165.343	371.657	NA	10	10	0	NA	NA	0.0196354	8.28866:8.28866:1:1:1:1	0.455307(0.558659:0.329609:0.477654)	NA	NA	NA	NA
DS_Unigene.28433-DD_Unigene.38157	YN	0.0120945	0.0716106	0.168893	8.51334e-07	1311	310.666	1000.33	NA	33	21	12	NA	NA	0.026198	2.12696:2.12696:1:1:1:1	0.428299(0.443936:0.369565:0.471396)	NA	NA	NA	NA
DS_Unigene.28437-DD_Unigene.27618	YN	0.0278323	0.0795559	0.349846	0.0007743	1137	295.115	841.885	NA	45	22	23	NA	NA	0.0412574	1.88635:1.88635:1:1:1:1	0.376008(0.393145:0.351815:0.383065)	NA	NA	NA	NA
DS_Unigene.28447-DD_Unigene.31931	YN	0.0180077	0.0484406	0.371748	0.0229562	867	229.547	637.453	NA	22	10.6616	11.3384	NA	NA	0.0260651	4.736:4.736:1:1:1:1	0.436073(0.472603:0.445205:0.390411)	NA	NA	NA	NA
DS_Unigene.28450-DD_Unigene.29415	YN	0.00220508	0.067901	0.032475	7.48581e-06	609	154.734	454.266	NA	11	10	1	NA	NA	0.018897	1.61123:1.61123:1:1:1:1	0.487685(0.561576:0.448276:0.453202)	NA	NA	NA	NA
DS_Unigene.28451-DD_Unigene.45640	YN	0.0295235	0.0623745	0.473326	0.00226362	2076	555.15	1520.85	NA	77	33	44	NA	NA	0.0383083	2.74419:2.74419:1:1:1:1	0.424855(0.5:0.385838:0.388728)	NA	NA	NA	NA
DS_Unigene.28457-DD_Unigene.14875	YN	0.0241302	0.0791127	0.305011	0.000711099	930	255.152	674.848	NA	35	19	16	NA	NA	0.039215	4.38127:4.38127:1:1:1:1	0.487634(0.477419:0.416129:0.569355)	NA	NA	NA	NA
DS_Unigene.28515-DD_Unigene.25059	YN	0.0331515	0.0723968	0.457913	0.0405685	699	205.269	493.731	NA	30	14	16	NA	NA	0.0446763	3.2815:3.2815:1:1:1:1	0.497139(0.476395:0.504292:0.51073)	NA	NA	NA	NA
DS_Unigene.28526-DD_Unigene.34873	YN	0.0337762	0.0689276	0.490025	8.91073e-05	3546	804.707	2741.29	NA	143	52.541	90.459	NA	NA	0.0417532	1.8504:1.8504:1:1:1:1	0.390158(0.532149:0.282572:0.355753)	NA	NA	NA	NA
DS_Unigene.28529-DD_Unigene.36925	YN	0.0510299	0.0956715	0.533387	0.0220646	1005	262.166	742.834	NA	60	23.4218	36.5782	NA	NA	0.0626752	2.55202:2.55202:1:1:1:1	0.397912(0.438515:0.387471:0.367749)	NA	NA	NA	NA
DS_Unigene.28543-DD_Unigene.33651	YN	0.00226208	0.0776519	0.0291311	3.43923e-06	579	136.262	442.738	NA	11	10	1	NA	NA	0.0200044	1.68769:1.68769:1:1:1:1	0.418981(0.518519:0.365741:0.372685)	NA	NA	NA	NA
DS_Unigene.28548-DD_Unigene.46678	YN	0.0136888	0.0633191	0.216187	0.00391614	591	148.662	442.338	NA	15	9	6	NA	NA	0.026173	1.42667:1.42667:1:1:1:1	0.469543(0.558376:0.446701:0.403553)	NA	NA	NA	NA
DS_Unigene.28557-DD_Unigene.45522	YN	0.0155515	0.0438099	0.354977	2.8197e-05	3039	827.201	2211.8	NA	69	35	34	NA	NA	0.0232433	5.28834:5.28834:1:1:1:1	0.446305(0.570936:0.407389:0.360591)	NA	NA	NA	NA
DS_Unigene.28562-DD_Unigene.46781	YN	0.0201968	0.0842278	0.239788	0.000527693	729	176.893	552.107	NA	25	14	11	NA	NA	0.035734	2.0128:2.0128:1:1:1:1	0.432099(0.512346:0.343621:0.440329)	NA	NA	NA	NA
DS_Unigene.28580-DD_Unigene.45641	YN	0.0162524	0.0811	0.200399	0.00014218	918	171.44	746.56	NA	25	13	12	NA	NA	0.0283629	0.987532:0.987532:1:1:1:1	0.435155(0.567524:0.369775:0.368167)	NA	NA	NA	NA
DS_Unigene.28601-DD_Unigene.46160	YN	0.0267633	0.0913907	0.292844	0.000370339	852	194.741	657.259	NA	34	16.722	17.278	NA	NA	0.0415351	1.06514:1.06514:1:1:1:1	0.496491(0.522807:0.517544:0.449123)	NA	NA	NA	NA
DS_Unigene.28618-DD_Unigene.45540	YN	0.00673136	0.0805369	0.0835811	2.17153e-09	1077	330.596	746.404	NA	30	25	5	NA	NA	0.0293867	5.30012:5.30012:1:1:1:1	0.462351(0.575758:0.42011:0.391185)	NA	NA	NA	NA
DS_Unigene.28621-DD_Unigene.32359	YN	0.018913	0.0852201	0.221932	0.000137644	885	188.692	696.308	NA	28	15	13	NA	NA	0.0330505	2.02878:2.02878:1:1:1:1	0.420339(0.533898:0.40339:0.323729)	NA	NA	NA	NA
DS_Unigene.28623-DD_Unigene.11223	YN	0.0363718	0.0580173	0.626913	0.1662	1017	299.478	717.522	NA	42	16.6072	25.3928	NA	NA	0.0427458	6.91234:6.91234:1:1:1:1	0.423002(0.47807:0.388889:0.402047)	NA	NA	NA	NA
DS_Unigene.28632-DD_Unigene.47308	YN	0.0106673	0.0799092	0.133492	2.331e-07	1116	266.242	849.758	NA	29	20	9	NA	NA	0.0271862	1.70655:1.70655:1:1:1:1	0.452509(0.530914:0.419355:0.407258)	NA	NA	NA	NA
DS_Unigene.28648-DD_Unigene.14800	YN	0.0220713	0.0403257	0.547326	0.239903	567	152.824	414.176	NA	15	6	9	NA	NA	0.0269914	3.39607:3.39607:1:1:1:1	0.437824(0.466321:0.375648:0.471503)	NA	NA	NA	NA
DS_Unigene.28650-DD_Unigene.20782	YN	0.0209542	0.0525277	0.398917	0.00878091	1164	369.372	794.628	NA	35	18.6355	16.3645	NA	NA	0.0309734	20.5867:20.5867:1:1:1:1	0.460911(0.592784:0.405928:0.384021)	NA	NA	NA	NA
DS_Unigene.28656-DD_Unigene.20293	YN	0.0408656	0.0835298	0.489234	0.0206436	885	225.316	659.684	NA	44	17.7788	26.2212	NA	NA	0.0517277	2.3442:2.3442:1:1:1:1	0.458757(0.559322:0.445763:0.371186)	NA	NA	NA	NA
DS_Unigene.28674-DD_Unigene.27695	YN	0.00993136	0.0713469	0.139198	3.63895e-06	1047	236.06	810.94	NA	24	16	8	NA	NA	0.0237783	1.08456:1.08456:1:1:1:1	0.445559(0.518625:0.362464:0.455587)	NA	NA	NA	NA
DS_Unigene.28681-DD_Unigene.20801	YN	0.0539047	0.09125	0.590737	0.0828494	885	245.046	639.954	NA	54	20.7209	33.2791	NA	NA	0.0642452	2.75563:2.75563:1:1:1:1	0.504219(0.544304:0.39557:0.572785)	NA	NA	NA	NA
DS_Unigene.28685-DD_Unigene.31597	YN	0.0335359	0.089259	0.375715	0.0116051	558	151.711	406.289	NA	26	12.6808	13.3192	NA	NA	0.0486861	2.51514:2.51514:1:1:1:1	0.446809(0.468085:0.43617:0.43617)	NA	NA	NA	NA
DS_Unigene.28687-DD_Unigene.32455	YN	0.0232089	0.0916736	0.253169	1.95884e-06	1335	327.026	1007.97	NA	51	28	23	NA	NA	0.0399803	3.34359:3.34359:1:1:1:1	0.433188(0.515251:0.444444:0.339869)	NA	NA	NA	NA
DS_Unigene.28707-DD_Unigene.2841	YN	0.0208023	0.0438058	0.474875	0.0840883	594	129.336	464.664	NA	15	5.47292	9.52708	NA	NA	0.025811	2.21066:2.21066:1:1:1:1	0.398551(0.468599:0.338164:0.388889)	NA	NA	NA	NA
DS_Unigene.28724-DD_Unigene.35506	YN	0.0138151	0.0883325	0.156399	1.2701e-05	777	192.505	584.495	NA	24	16	8	NA	NA	0.0322771	0.727817:0.727817:1:1:1:1	0.578205(0.592308:0.553846:0.588462)	NA	NA	NA	NA
DS_Unigene.28743-DD_Unigene.14815	YN	0.0287276	0.0629317	0.456488	0.0207711	1098	316.161	781.839	NA	41	19	22	NA	NA	0.0385764	4.99327:4.99327:1:1:1:1	0.429306(0.493573:0.371465:0.422879)	NA	NA	NA	NA
DS_Unigene.28769-DD_Unigene.53143	YN	0.034146	0.0681489	0.501051	0.08583	666	186.622	479.378	NA	28	12	16	NA	NA	0.0436741	3.85807:3.85807:1:1:1:1	0.544643(0.495536:0.5:0.638393)	NA	NA	NA	NA
DS_Unigene.28775-DD_Unigene.20812	YN	0.0134745	0.0883432	0.152525	1.26366e-08	1302	328.28	973.72	NA	40	27	13	NA	NA	0.0323515	1.8987:1.8987:1:1:1:1	0.453533(0.56682:0.394009:0.39977)	NA	NA	NA	NA
DS_Unigene.28792-DD_Unigene.45550	YN	0.0209742	0.0628667	0.33363	0.0119824	702	164.655	537.345	NA	21	9.88954	11.1105	NA	NA	0.0308001	1.78811:1.78811:1:1:1:1	0.427507(0.412602:0.455285:0.414634)	NA	NA	NA	NA
DS_Unigene.28800-DD_Unigene.19842	YN	0.0169255	0.0871517	0.194208	0.000927705	498	132.913	365.087	NA	17	10.8919	6.10807	NA	NA	0.0356685	1.48856:1.48856:1:1:1:1	0.389937(0.460377:0.330189:0.379245)	NA	NA	NA	NA
DS_Unigene.28818-DD_Unigene.45199	YN	0.00968612	0.0726958	0.133242	0.00021646	666	146.342	519.658	NA	15	10	5	NA	NA	0.0235314	1.38976:1.38976:1:1:1:1	0.470852(0.58296:0.381166:0.44843)	NA	NA	NA	NA
DS_Unigene.28862-DD_Unigene.45022	YN	0	0.0615414	0	0	453	119.998	333.002	NA	7	7	0	NA	NA	0.0163021	4.99135:4.99135:1:1:1:1	0.479029(0.483444:0.417219:0.536424)	NA	NA	NA	NA
DS_Unigene.28866-DD_Unigene.44827	YN	0.00912507	0.0907493	0.100552	3.51464e-10	1203	320.605	882.395	NA	35	27	8	NA	NA	0.0308783	1.76629:1.76629:1:1:1:1	0.482128(0.586035:0.390274:0.470075)	NA	NA	NA	NA
DS_Unigene.28885-DD_Unigene.22741	YN	0.0081386	0.0246858	0.329688	0.225159	453	82.359	370.641	NA	5	2	3	NA	NA	0.011147	0.906846:0.906846:1:1:1:1	0.424945(0.506623:0.357616:0.410596)	NA	NA	NA	NA
DS_Unigene.28898-DD_Unigene.41827	YN	0.0229678	0.032154	0.714305	0.310155	1329	335.995	993.005	NA	33	10.5451	22.4549	NA	NA	0.0252902	3.02514:3.02514:1:1:1:1	0.406342(0.483407:0.339602:0.396018)	NA	NA	NA	NA
DS_Unigene.28900-DD_Unigene.18541	YN	0.00814588	0.0898043	0.090707	3.05538e-06	660	166.195	493.805	NA	18	14	4	NA	NA	0.0287084	1.97234:1.97234:1:1:1:1	0.533333(0.564444:0.375556:0.66)	NA	NA	NA	NA
DS_Unigene.28911-DD_Unigene.13241	YN	0.0143298	0.05414	0.26468	0.00548799	705	211.478	493.522	NA	18	11	7	NA	NA	0.0262716	6.9357:6.9357:1:1:1:1	0.427567(0.43038:0.375527:0.476793)	NA	NA	NA	NA
DS_Unigene.28922-DD_Unigene.31366	YN	0.00806621	0.0767463	0.105102	9.08337e-09	1197	300.85	896.15	NA	29	21.8109	7.18913	NA	NA	0.0253281	1.84333:1.84333:1:1:1:1	0.410618(0.46875:0.378024:0.385081)	NA	NA	NA	NA
DS_Unigene.28925-DD_Unigene.1556	YN	0.0222303	0.0780589	0.284789	0.00635156	549	172.98	376.02	NA	21	12.7859	8.21407	NA	NA	0.0398209	4.83833:4.83833:1:1:1:1	0.518215(0.598361:0.478142:0.478142)	NA	NA	NA	NA
DS_Unigene.28958-DD_Unigene.44719	YN	0.0263038	0.0906632	0.290127	0.000240575	960	224.806	735.194	NA	38	19	19	NA	NA	0.041375	1.63439:1.63439:1:1:1:1	0.43641(0.521538:0.433846:0.353846)	NA	NA	NA	NA
DS_Unigene.28961-DD_Unigene.18652	YN	0.00681058	0.0651893	0.104474	1.60443e-06	996	258.43	737.57	NA	21	16	5	NA	NA	0.021958	1.19254:1.19254:1:1:1:1	0.478916(0.564759:0.423193:0.448795)	NA	NA	NA	NA
DS_Unigene.28963-DD_Unigene.45311	YN	0.0389187	0.0633348	0.614492	0.34115	492	149.054	342.946	NA	22	9	13	NA	NA	0.0463157	2.50718:2.50718:1:1:1:1	0.469512(0.478659:0.481707:0.448171)	NA	NA	NA	NA
DS_Unigene.28982-DD_Unigene.10177	YN	0.016121	0.0698025	0.230951	9.19971e-05	1071	255.672	815.328	NA	30	17	13	NA	NA	0.0289359	1.82151:1.82151:1:1:1:1	0.447712(0.512605:0.348739:0.481793)	NA	NA	NA	NA
DS_Unigene.29030-DD_Unigene.29022	YN	0.054354	0.0947471	0.573674	0.104202	612	140.944	471.056	NA	37	12.3889	24.6111	NA	NA	0.0636566	3.30854:3.30854:1:1:1:1	0.391304(0.437198:0.328502:0.408213)	NA	NA	NA	NA
DS_Unigene.29127-DD_Unigene.11487	YN	0.0344874	0.0712276	0.484186	0.00384881	1785	446.39	1338.61	NA	75	30	45	NA	NA	0.0436754	3.7374:3.7374:1:1:1:1	0.446379(0.537313:0.410448:0.391376)	NA	NA	NA	NA
DS_Unigene.29142-DD_Unigene.29547	YN	0.0279696	0.0768914	0.363755	0.00254739	954	260.985	693.015	NA	38	19	19	NA	NA	0.0413531	3.53297:3.53297:1:1:1:1	0.44756(0.518692:0.384735:0.439252)	NA	NA	NA	NA
DS_Unigene.29144-DD_Unigene.45360	YN	0.00411933	0.0734483	0.0560848	7.06489e-06	645	158.078	486.922	NA	13	11	2	NA	NA	0.0211107	2:2:1:1:1:1	0.437984(0.504651:0.306977:0.502326)	NA	NA	NA	NA
DS_Unigene.29145-DD_Unigene.37024	YN	0.0142691	0.0675775	0.211151	6.40074e-07	1545	364.62	1180.38	NA	40	23.3215	16.6785	NA	NA	0.0268499	3.15916:3.15916:1:1:1:1	0.443475(0.511628:0.438953:0.379845)	NA	NA	NA	NA
DS_Unigene.29157-DD_Unigene.45006	YN	0.0111913	0.0982007	0.113964	1.66017e-08	1125	221.447	903.553	NA	30	19.9679	10.0321	NA	NA	0.0283184	1.19661:1.19661:1:1:1:1	0.442222(0.589333:0.288:0.449333)	NA	NA	NA	NA
DS_Unigene.29173-DD_Unigene.24381	YN	0.0417168	0.0894517	0.466361	0.023339	750	197.799	552.201	NA	39	16.6115	22.3885	NA	NA	0.054306	2.32599:2.32599:1:1:1:1	0.468223(0.488327:0.480545:0.435798)	NA	NA	NA	NA
DS_Unigene.29180-DD_Unigene.46218	YN	0.0104117	0.0780126	0.133462	5.43102e-12	1878	501.297	1376.7	NA	51	36.7664	14.2336	NA	NA	0.0284565	3.04803:3.04803:1:1:1:1	0.440362(0.465655:0.409744:0.445687)	NA	NA	NA	NA
DS_Unigene.29192-DD_Unigene.34351	YN	0.0343273	0.0606958	0.565563	0.227508	543	155.347	387.653	NA	22	9	13	NA	NA	0.0418711	3.33442:3.33442:1:1:1:1	0.391586(0.412621:0.390777:0.371359)	NA	NA	NA	NA
DS_Unigene.29211-DD_Unigene.40474	YN	0.0403533	0.0953125	0.423379	0.021686	591	157.572	433.428	NA	31	14	17	NA	NA	0.0550065	2.58945:2.58945:1:1:1:1	0.416252(0.485075:0.268657:0.495025)	NA	NA	NA	NA
DS_Unigene.29264-DD_Unigene.33777	YN	0.0214808	0.0365992	0.586921	0.202087	1209	310.82	898.18	NA	30	11	19	NA	NA	0.0253676	4.30571:4.30571:1:1:1:1	0.362617(0.428972:0.357944:0.300935)	NA	NA	NA	NA
DS_Unigene.29310-DD_Unigene.30337	YN	0.0299251	0.0707018	0.423257	0.000800116	1707	479.558	1227.44	NA	68	32	36	NA	NA	0.0413807	2.49166:2.49166:1:1:1:1	0.389541(0.420088:0.344575:0.403959)	NA	NA	NA	NA
DS_Unigene.29331-DD_Unigene.14311	YN	0.0183855	0.0691712	0.265797	1.03844e-09	3003	773.709	2229.29	NA	91	50.5375	40.4625	NA	NA	0.0314702	5.00884:5.00884:1:1:1:1	0.435398(0.502997:0.441558:0.361638)	NA	NA	NA	NA
DS_Unigene.29361-DD_Unigene.31691	YN	0.019836	0.0802879	0.247061	0.00601343	618	107.05	510.95	NA	18	8	10	NA	NA	0.0303075	0.877342:0.877342:1:1:1:1	0.30823(0.401235:0.220988:0.302469)	NA	NA	NA	NA
DS_Unigene.29439-DD_Unigene.34083	YN	0.00628519	0.0809672	0.0776264	8.32505e-10	1125	316.038	808.962	NA	29	23.9385	5.06149	NA	NA	0.0272651	3.51414:3.51414:1:1:1:1	0.516(0.514667:0.518667:0.514667)	NA	NA	NA	NA
DS_Unigene.29450-DD_Unigene.44809	YN	0.00252252	0.0902468	0.0279514	1.09733e-05	492	94.8037	397.196	NA	9	8	1	NA	NA	0.0194262	0.57509:0.57509:1:1:1:1	0.486789(0.518293:0.402439:0.539634)	NA	NA	NA	NA
DS_Unigene.29451-DD_Unigene.33677	YN	0.0111775	0.0740443	0.150957	3.27486e-07	1068	256.767	811.233	NA	27	18	9	NA	NA	0.0262918	1.95664:1.95664:1:1:1:1	0.470974(0.505618:0.532303:0.375)	NA	NA	NA	NA
DS_Unigene.29461-DD_Unigene.41584	YN	0.0442763	0.093881	0.471622	0.000205234	2028	496.354	1531.65	NA	109	43.3281	65.6719	NA	NA	0.0564171	2.25653:2.25653:1:1:1:1	0.40176(0.524194:0.247801:0.433284)	NA	NA	NA	NA
DS_Unigene.29470-DD_Unigene.6385	YN	0.0327745	0.0621114	0.527673	0.104922	549	124.987	424.013	NA	21	7.40787	13.5921	NA	NA	0.0394534	1.29415:1.29415:1:1:1:1	0.408497(0.377451:0.395425:0.452614)	NA	NA	NA	NA
DS_Unigene.29471-DD_Unigene.11422	YN	0.00206661	0.0856892	0.0241175	1.23606e-07	648	163.448	484.552	NA	14	13	1	NA	NA	0.0231592	2:2:1:1:1:1	0.440586(0.465278:0.425926:0.430556)	NA	NA	NA	NA
DS_Unigene.29537-DD_Unigene.45068	YN	0.0364575	0.0480845	0.758197	0.515319	702	195.454	506.546	NA	27	9	18	NA	NA	0.0396948	2.89621:2.89621:1:1:1:1	0.448227(0.538298:0.365957:0.440426)	NA	NA	NA	NA
DS_Unigene.29549-DD_Unigene.10255	YN	0.0434305	0.0954933	0.454802	0.0588833	534	119.438	414.562	NA	28	10.5179	17.4821	NA	NA	0.0550752	2.76012:2.76012:1:1:1:1	0.34058(0.393478:0.297826:0.330435)	NA	NA	NA	NA
DS_Unigene.29553-DD_Unigene.48293	YN	0.024312	0.0824632	0.294822	0.00883431	477	142.401	334.599	NA	19	11	8	NA	NA	0.0416721	1.91974:1.91974:1:1:1:1	0.458333(0.461538:0.487981:0.425481)	NA	NA	NA	NA
DS_Unigene.2957-DD_Unigene.52395	YN	0.0142388	0.0482038	0.295387	0.0568652	462	107.207	354.793	NA	10	5	5	NA	NA	0.0221204	2.94561:2.94561:1:1:1:1	0.35037(0.393333:0.342222:0.315556)	NA	NA	NA	NA
DS_Unigene.29586-DD_Unigene.45005	YN	0.0174532	0.0752542	0.231923	0.00111341	690	168.204	521.796	NA	21	12	9	NA	NA	0.0315436	0.860845:0.860845:1:1:1:1	0.505072(0.554348:0.463043:0.497826)	NA	NA	NA	NA
DS_Unigene.29591-DD_Unigene.23569	YN	0.0112916	0.0681405	0.165711	0.000629655	618	170.996	447.004	NA	16	11	5	NA	NA	0.0270212	5.13573:5.13573:1:1:1:1	0.471683(0.507282:0.383495:0.524272)	NA	NA	NA	NA
DS_Unigene.29635-DD_Unigene.32318	YN	0.0245979	0.0904499	0.27195	3.19804e-07	1548	471.497	1076.5	NA	66	40	26	NA	NA	0.0446554	4.81683:4.81683:1:1:1:1	0.515827(0.521318:0.460271:0.565891)	NA	NA	NA	NA
DS_Unigene.29662-DD_Unigene.32724	YN	0.031101	0.0629903	0.493743	0.125108	582	143.574	438.426	NA	22	8.66104	13.339	NA	NA	0.0389678	1.09505:1.09505:1:1:1:1	0.461279(0.573232:0.361111:0.449495)	NA	NA	NA	NA
DS_Unigene.29685-DD_Unigene.39242	YN	0.0242088	0.095164	0.25439	2.58325e-05	1077	236.781	840.219	NA	41	20.9849	20.0151	NA	NA	0.0398085	1.98631:1.98631:1:1:1:1	0.388596(0.45:0.394737:0.321053)	NA	NA	NA	NA
DS_Unigene.29689-DD_Unigene.19527	YN	0.0366755	0.0578109	0.634405	0.193181	1041	245.301	795.699	NA	42	13.5252	28.4748	NA	NA	0.0416559	2.35734:2.35734:1:1:1:1	0.421986(0.509309:0.461436:0.295213)	NA	NA	NA	NA
DS_Unigene.29692-DD_Unigene.32937	YN	0.0460079	0.0814016	0.565196	0.114667	564	180.029	383.971	NA	31	13.8677	17.1323	NA	NA	0.0573056	1.35626:1.35626:1:1:1:1	0.508681(0.453125:0.601563:0.471354)	NA	NA	NA	NA
DS_Unigene.29709-DD_Unigene.35953	YN	0.0409058	0.0824214	0.4963	0.0387332	915	202.853	712.147	NA	44	15.6627	28.3373	NA	NA	0.0501097	1.72723:1.72723:1:1:1:1	0.31528(0.355899:0.275629:0.314313)	NA	NA	NA	NA
DS_Unigene.29722-DD_Unigene.39557	YN	0.0415591	0.0623515	0.666528	0.119053	1473	391.31	1081.69	NA	67	23.3663	43.6337	NA	NA	0.0470827	4.7708:4.7708:1:1:1:1	0.401667(0.478:0.362:0.365)	NA	NA	NA	NA
DS_Unigene.29726-DD_Unigene.20315	YN	0.061607	0.0733298	0.840136	0.644183	456	100.698	355.302	NA	28	7	21	NA	NA	0.0641958	2.74454:2.74454:1:1:1:1	0.331927(0.369198:0.377637:0.248945)	NA	NA	NA	NA
DS_Unigene.29773-DD_Unigene.26478	YN	0.0297843	0.0907161	0.328324	1.29642e-07	2130	570.757	1559.24	NA	94	48.4874	45.5126	NA	NA	0.0461116	2.20676:2.20676:1:1:1:1	0.475923(0.492987:0.460028:0.474755)	NA	NA	NA	NA
DS_Unigene.29803-DD_Unigene.39831	YN	0.0193447	0.0962674	0.200948	8.3154e-07	1080	294.247	785.753	NA	41	26	15	NA	NA	0.0403024	3.70617:3.70617:1:1:1:1	0.462604(0.48615:0.434903:0.466759)	NA	NA	NA	NA
DS_Unigene.29825-DD_Unigene.33842	YN	0.0155895	0.0568239	0.274347	0.00668721	657	201.821	455.179	NA	18	11	7	NA	NA	0.0282561	9.82553:9.82553:1:1:1:1	0.451294(0.502283:0.328767:0.522831)	NA	NA	NA	NA
DS_Unigene.29861-DD_Unigene.37201	YN	0.0307358	0.0268348	1.14537	0.977843	546	114.086	431.914	NA	16	3	13	NA	NA	0.0299207	1.17425:1.17425:1:1:1:1	0.392473(0.432796:0.260753:0.483871)	NA	NA	NA	NA
DS_Unigene.29878-DD_Unigene.19951	YN	0.00695634	0.0734466	0.0947128	6.78223e-21	2958	791.152	2166.85	NA	70	55	15	NA	NA	0.0247399	3.57381:3.57381:1:1:1:1	0.463996(0.579108:0.43357:0.37931)	NA	NA	NA	NA
DS_Unigene.29888-DD_Unigene.12537	YN	0.0179487	0.079583	0.225535	1.2504e-06	1326	358.833	967.167	NA	44	26.8526	17.1474	NA	NA	0.0346278	3.09067:3.09067:1:1:1:1	0.486456(0.518059:0.458239:0.48307)	NA	NA	NA	NA
DS_Unigene.29888-DD_Unigene.12537	YN	0.0194424	0.0643899	0.301948	0.00947014	597	179.101	417.899	NA	19	11	8	NA	NA	0.0329267	5.41304:5.41304:1:1:1:1	0.508375(0.474874:0.492462:0.557789)	NA	NA	NA	NA
DS_Unigene.29894-DD_Unigene.46404	YN	0.0191212	0.0155383	1.23058	0.934912	501	130.119	370.881	NA	9	2	7	NA	NA	0.0181907	2.79874:2.79874:1:1:1:1	0.483034(0.577844:0.443114:0.428144)	NA	NA	NA	NA
DS_Unigene.29932-DD_Unigene.20893	YN	0.0133773	0.0388347	0.344468	0.0157925	1074	318.701	755.299	NA	22	12	10	NA	NA	0.0209316	5.48341:5.48341:1:1:1:1	0.441806(0.519553:0.370112:0.435754)	NA	NA	NA	NA
DS_Unigene.29934-DD_Unigene.46474	YN	0.0135094	0.0789236	0.17117	8.51993e-06	921	240.727	680.273	NA	27	17.8939	9.10607	NA	NA	0.030607	2.32783:2.32783:1:1:1:1	0.453855(0.539088:0.429967:0.392508)	NA	NA	NA	NA
DS_Unigene.29935-DD_Unigene.23261	YN	0.0171156	0.089534	0.191163	1.15717e-06	1149	262.312	886.688	NA	37	22	15	NA	NA	0.0336484	1.10402:1.10402:1:1:1:1	0.447186(0.48961:0.435065:0.416883)	NA	NA	NA	NA
DS_Unigene.29949-DD_Unigene.45494	YN	0.0271063	0.0751211	0.360835	0.000995192	1080	321.4	758.6	NA	43	22.8372	20.1628	NA	NA	0.0413951	4.16004:4.16004:1:1:1:1	0.456262(0.559392:0.38674:0.422652)	NA	NA	NA	NA
DS_Unigene.29971-DD_Unigene.10911	YN	0.0240302	0.0656293	0.366151	0.0421522	468	127.913	340.087	NA	16	8	8	NA	NA	0.0354001	11.3575:11.3575:1:1:1:1	0.322314(0.390496:0.295455:0.280992)	NA	NA	NA	NA
DS_Unigene.29979-DD_Unigene.26960	YN	0.0266021	0.0346325	0.768126	0.493694	807	252.705	554.295	NA	23	8.53767	14.4623	NA	NA	0.0291168	6.82843:6.82843:1:1:1:1	0.466318(0.515679:0.433798:0.449477)	NA	NA	NA	NA
DS_Unigene.30019-DD_Unigene.40099	YN	0.0748173	0.0868938	0.861021	0.653677	828	223.026	604.974	NA	61	18	43	NA	NA	0.0780702	3.33099:3.33099:1:1:1:1	0.420022(0.496644:0.327181:0.436242)	NA	NA	NA	NA
DS_Unigene.30037-DD_Unigene.39746	YN	0.00848748	0.062859	0.135024	9.14733e-06	978	266.532	711.468	NA	22	16	6	NA	NA	0.0233052	6.54037:6.54037:1:1:1:1	0.4591(0.519939:0.466258:0.391104)	NA	NA	NA	NA
DS_Unigene.30040-DD_Unigene.35480	YN	0.0175006	0.047977	0.364771	0.00515246	1410	367.233	1042.77	NA	35	17	18	NA	NA	0.0254381	5.30988:5.30988:1:1:1:1	0.408865(0.420213:0.354255:0.452128)	NA	NA	NA	NA
DS_Unigene.30043-DD_Unigene.45596	YN	0.00742867	0.0808662	0.0918637	3.33775e-05	564	157.882	406.118	NA	15	12	3	NA	NA	0.0279863	2.13957:2.13957:1:1:1:1	0.461806(0.471354:0.489583:0.424479)	NA	NA	NA	NA
DS_Unigene.30055-DD_Unigene.12937	YN	0.0256441	0.091156	0.281321	0.00391627	513	155.236	357.764	NA	22	13	9	NA	NA	0.0454683	6.39579:6.39579:1:1:1:1	0.461014(0.508772:0.47076:0.403509)	NA	NA	NA	NA
DS_Unigene.30065-DD_Unigene.18861	YN	0.033614	0.0935557	0.359294	0.00276086	834	194.668	639.332	NA	38	17	21	NA	NA	0.0476053	0.978214:0.978214:1:1:1:1	0.453672(0.523729:0.466102:0.371186)	NA	NA	NA	NA
DS_Unigene.30072-DD_Unigene.53137	YN	0.111482	0.0820367	1.35893	0.339633	546	164.003	381.997	NA	52	12.6918	39.3082	NA	NA	0.102638	3.53592:3.53592:1:1:1:1	0.514414(0.478378:0.57027:0.494595)	NA	NA	NA	NA
DS_Unigene.30094-DD_Unigene.35262	YN	0.0213627	0.0996232	0.214435	7.43869e-06	903	237.565	665.435	NA	36	22	14	NA	NA	0.0419518	5.02426:5.02426:1:1:1:1	0.437616(0.467877:0.398045:0.446927)	NA	NA	NA	NA
DS_Unigene.30103-DD_Unigene.51216	YN	0.0301275	0.0465778	0.646821	0.361518	585	110.784	474.216	NA	19	5	14	NA	NA	0.0332427	1.06341:1.06341:1:1:1:1	0.390278(0.433333:0.41875:0.31875)	NA	NA	NA	NA
DS_Unigene.30126-DD_Unigene.12784	YN	0.0118851	0.0696331	0.170682	1.05374e-05	1038	274.344	763.656	NA	27	18	9	NA	NA	0.0271479	2.85742:2.85742:1:1:1:1	0.44894(0.527457:0.388728:0.430636)	NA	NA	NA	NA
DS_Unigene.30135-DD_Unigene.35261	YN	0.0295367	0.0840637	0.351361	0.000456537	1254	317.547	936.453	NA	52	24.8822	27.1178	NA	NA	0.0433445	2.93943:2.93943:1:1:1:1	0.417065(0.490431:0.375598:0.385167)	NA	NA	NA	NA
DS_Unigene.30145-DD_Unigene.44962	YN	0.0223841	0.0752515	0.297458	0.00759247	564	155.11	408.89	NA	20	11	9	NA	NA	0.0369236	3.77517:3.77517:1:1:1:1	0.589539(0.617021:0.473404:0.678191)	NA	NA	NA	NA
DS_Unigene.30171-DD_Unigene.11806	YN	0.0179542	0.0255003	0.704077	0.638044	459	119.657	339.343	NA	9	3	6	NA	NA	0.0199214	2:2:1:1:1:1	0.443787(0.420118:0.497041:0.414201)	NA	NA	NA	NA
DS_Unigene.30177-DD_Unigene.11569	YN	0.0290081	0.0808888	0.358617	0.000905215	1098	289.466	808.534	NA	45	22	23	NA	NA	0.0426854	2.70878:2.70878:1:1:1:1	0.440801(0.454918:0.394809:0.472678)	NA	NA	NA	NA
DS_Unigene.30199-DD_Unigene.15275	YN	0.00824558	0.0936051	0.088089	9.02539e-08	915	183.088	731.912	NA	22	16	6	NA	NA	0.0253257	0.792692:0.792692:1:1:1:1	0.425258(0.528351:0.351804:0.395619)	NA	NA	NA	NA
DS_Unigene.30219-DD_Unigene.45210	YN	0.0232024	0.0597916	0.388055	0.000537372	1824	508.53	1315.47	NA	59	29	30	NA	NA	0.0334035	2.72218:2.72218:1:1:1:1	0.417046(0.522003:0.337633:0.391502)	NA	NA	NA	NA
DS_Unigene.30219-DD_Unigene.45210	YN	0.0128132	0.0416745	0.307459	0.0213208	618	223.535	394.465	NA	14	9	5	NA	NA	0.0232525	6.11021:6.11021:1:1:1:1	0.393519(0.380952:0.470238:0.329365)	NA	NA	NA	NA
DS_Unigene.30226-DD_Unigene.45545	YN	0.0310509	0.0781374	0.397388	0.00672949	765	205.583	559.417	NA	32	15	17	NA	NA	0.0437047	3.84251:3.84251:1:1:1:1	0.451362(0.496109:0.414397:0.44358)	NA	NA	NA	NA
DS_Unigene.30250-DD_Unigene.40141	YN	0.0664703	0.0471881	1.40863	0.260657	1161	315.113	845.887	NA	68	14.3072	53.6928	NA	NA	0.0612368	2.85976:2.85976:1:1:1:1	0.482038(0.561404:0.472431:0.412281)	NA	NA	NA	NA
DS_Unigene.30253-DD_Unigene.36621	YN	0.0269855	0.0667656	0.404182	0.0335483	627	173.674	453.326	NA	23	11	12	NA	NA	0.0380043	2.74712:2.74712:1:1:1:1	0.413876(0.490431:0.349282:0.401914)	NA	NA	NA	NA
DS_Unigene.30269-DD_Unigene.44957	YN	0.00246721	0.0566924	0.0435192	9.35067e-05	573	167.016	405.984	NA	10	9	1	NA	NA	0.0182726	15.5327:15.5327:1:1:1:1	0.423211(0.544503:0.332461:0.39267)	NA	NA	NA	NA
DS_Unigene.30289-DD_Unigene.44960	YN	0.00299203	0.098046	0.0305166	1.65969e-11	912	242.153	669.847	NA	24	22	2	NA	NA	0.0282307	2.05444:2.05444:1:1:1:1	0.485792(0.613115:0.481967:0.362295)	NA	NA	NA	NA
DS_Unigene.30325-DD_Unigene.22003	YN	0.0397512	0.0402674	0.987181	0.999261	516	153.271	362.729	NA	20	6	14	NA	NA	0.0399045	4.69971:4.69971:1:1:1:1	0.467054(0.468023:0.386628:0.546512)	NA	NA	NA	NA
DS_Unigene.30325-DD_Unigene.22003	YN	0.0217052	0.0634294	0.342195	0.00123436	1251	315.634	935.366	NA	39	19	20	NA	NA	0.0322325	2.57523:2.57523:1:1:1:1	0.453237(0.522782:0.346523:0.490408)	NA	NA	NA	NA
DS_Unigene.30327-DD_Unigene.43044	YN	0.0331382	0.0605893	0.546931	0.203559	480	139.316	340.684	NA	19	8	11	NA	NA	0.0411056	7.8432:7.8432:1:1:1:1	0.328909(0.393805:0.280973:0.311947)	NA	NA	NA	NA
DS_Unigene.30392-DD_Unigene.45894	YN	0.0194534	0.0861671	0.225764	6.7952e-08	1374	384.47	989.53	NA	50	31	19	NA	NA	0.0381211	2.68397:2.68397:1:1:1:1	0.535989(0.585954:0.420335:0.601677)	NA	NA	NA	NA
DS_Unigene.30394-DD_Unigene.45312	YN	0.0112742	0.00782667	1.44048	0.784814	486	128.436	357.564	NA	5	1	4	NA	NA	0.0103631	4.04346:4.04346:1:1:1:1	0.396024(0.357798:0.350917:0.479358)	NA	NA	NA	NA
DS_Unigene.30400-DD_Unigene.45082	YN	0	0.0865128	0	0	1338	307.192	1030.81	NA	25	25	0	NA	NA	0.0198625	1.37626:1.37626:1:1:1:1	0.477578(0.580717:0.367713:0.484305)	NA	NA	NA	NA
DS_Unigene.30425-DD_Unigene.40136	YN	0.0313351	0.0250577	1.25052	0.934543	375	81.2172	293.783	NA	11	2	9	NA	NA	0.0299755	2.74508:2.74508:1:1:1:1	0.299099(0.367568:0.22973:0.3)	NA	NA	NA	NA
DS_Unigene.30447-DD_Unigene.22011	YN	0.0174572	0.0312155	0.559249	0.300631	843	262.291	580.709	NA	18	8	10	NA	NA	0.021738	10.5151:10.5151:1:1:1:1	0.475768(0.565603:0.414894:0.446809)	NA	NA	NA	NA
DS_Unigene.30447-DD_Unigene.22011	YN	0.0229056	0.0276755	0.827647	0.739828	591	147.32	443.68	NA	14	4	10	NA	NA	0.0240946	2.57455:2.57455:1:1:1:1	0.425084(0.54798:0.305556:0.421717)	NA	NA	NA	NA
DS_Unigene.30486-DD_Unigene.28545	YN	0.0207895	0.0557041	0.373213	0.000425384	2163	445.058	1717.94	NA	59	23.7959	35.2041	NA	NA	0.0279735	2.77078:2.77078:1:1:1:1	0.378285(0.44675:0.334025:0.35408)	NA	NA	NA	NA
DS_Unigene.30512-DD_Unigene.20975	YN	0.00190476	0.0872738	0.0218251	6.1679e-17	1458	406.418	1051.58	NA	35	33	2	NA	NA	0.0257014	4.98896:4.98896:1:1:1:1	0.475652(0.538066:0.465021:0.423868)	NA	NA	NA	NA
DS_Unigene.30521-DD_Unigene.28622	YN	0.0258097	0.0244227	1.05679	0.993679	522	166.463	355.537	NA	13	4	9	NA	NA	0.0253674	5.07269:5.07269:1:1:1:1	0.423963(0.490783:0.306452:0.474654)	NA	NA	NA	NA
DS_Unigene.30545-DD_Unigene.38615	YN	0.0308218	0.0994121	0.310041	0.000101286	1029	259.92	769.08	NA	47	23.7937	23.2063	NA	NA	0.0481473	3.01353:3.01353:1:1:1:1	0.399522(0.425837:0.400718:0.37201)	NA	NA	NA	NA
DS_Unigene.30561-DD_Unigene.29013	YN	0.00700484	0.0882142	0.0794071	2.81464e-07	600	169.463	430.537	NA	17	14	3	NA	NA	0.0299414	3.40099:3.40099:1:1:1:1	0.462871(0.443069:0.487624:0.457921)	NA	NA	NA	NA
DS_Unigene.30565-DD_Unigene.28711	YN	0.0216183	0.0638034	0.338827	0.00728102	843	232.855	610.145	NA	27	14	13	NA	NA	0.0332708	3.9482:3.9482:1:1:1:1	0.447212(0.5:0.411032:0.430605)	NA	NA	NA	NA
DS_Unigene.30581-DD_Unigene.38679	YN	0.032622	0.0254569	1.28146	0.670863	993	240.328	752.672	NA	30	6	24	NA	NA	0.0308879	2.77648:2.77648:1:1:1:1	0.359268(0.393593:0.351259:0.332952)	NA	NA	NA	NA
DS_Unigene.30605-DD_Unigene.18629	YN	0.00882726	0.055373	0.159415	0.000127495	852	281.95	570.05	NA	20	15	5	NA	NA	0.0242305	4.95824:4.95824:1:1:1:1	0.496491(0.507018:0.508772:0.473684)	NA	NA	NA	NA
DS_Unigene.30606-DD_Unigene.33985	YN	0.0236784	0.0470162	0.503622	0.00510589	2664	686.624	1977.38	NA	77	31	46	NA	NA	0.0296935	5.94899:5.94899:1:1:1:1	0.40404(0.474186:0.393378:0.344557)	NA	NA	NA	NA
DS_Unigene.30626-DD_Unigene.45934	YN	0.0138087	0.0528341	0.26136	9.72054e-05	1491	393.795	1097.21	NA	35	20	15	NA	NA	0.0241159	4.05567:4.05567:1:1:1:1	0.452381(0.55332:0.423541:0.380282)	NA	NA	NA	NA
DS_Unigene.30653-DD_Unigene.9780	YN	0.0267069	0.0621201	0.429923	0.0920588	630	134.279	495.721	NA	21	8	13	NA	NA	0.0342549	0.580915:0.580915:1:1:1:1	0.331409(0.325635:0.315242:0.353349)	NA	NA	NA	NA
DS_Unigene.30705-DD_Unigene.46018	YN	0.00661533	0.0568923	0.116278	2.31975e-07	1413	350.134	1062.87	NA	26	19	7	NA	NA	0.0190737	2.57177:2.57177:1:1:1:1	0.440552(0.543524:0.383227:0.394904)	NA	NA	NA	NA
DS_Unigene.30744-DD_Unigene.34548	YN	0.0321406	0.0638324	0.503516	0.114995	690	181.289	508.711	NA	27	11	16	NA	NA	0.0404672	2.72101:2.72101:1:1:1:1	0.460145(0.521739:0.463043:0.395652)	NA	NA	NA	NA
DS_Unigene.30750-DD_Unigene.34586	YN	0.0253424	0.0912849	0.277618	5.5607e-06	1281	335.931	945.069	NA	52	28.4756	23.5244	NA	NA	0.0426352	5.55226:5.55226:1:1:1:1	0.369608(0.423529:0.344118:0.341176)	NA	NA	NA	NA
DS_Unigene.30773-DD_Unigene.21554	YN	0.0197427	0.084489	0.233671	0.00407214	525	114.173	410.827	NA	17	9	8	NA	NA	0.0338232	3.9766:3.9766:1:1:1:1	0.318519(0.351389:0.306944:0.297222)	NA	NA	NA	NA
DS_Unigene.30788-DD_Unigene.9879	YN	0.0178537	0.0663363	0.269139	0.0133309	621	110.659	510.341	NA	16	7	9	NA	NA	0.026493	0.660111:0.660111:1:1:1:1	0.437198(0.5:0.330918:0.480676)	NA	NA	NA	NA
DS_Unigene.30790-DD_Unigene.46541	YN	0.0101618	0.081092	0.125312	5.65263e-05	654	158.564	495.436	NA	17	12	5	NA	NA	0.027359	1.85024:1.85024:1:1:1:1	0.470948(0.5:0.387615:0.525229)	NA	NA	NA	NA
DS_Unigene.30808-DD_Unigene.47882	YN	0.0121404	0.065228	0.186123	0.000384482	774	192.397	581.603	NA	19	12	7	NA	NA	0.0253367	6.55311:6.55311:1:1:1:1	0.43863(0.554264:0.410853:0.350775)	NA	NA	NA	NA
DS_Unigene.30811-DD_Unigene.30883	YN	0.0474278	0.060321	0.786257	0.628869	513	121.145	391.855	NA	25	7	18	NA	NA	0.0504725	1.95138:1.95138:1:1:1:1	0.524904(0.545977:0.41954:0.609195)	NA	NA	NA	NA
DS_Unigene.30814-DD_Unigene.34018	YN	0.0180539	0.0661361	0.27298	0.000964691	912	238.992	673.008	NA	27	15	12	NA	NA	0.030654	4.22278:4.22278:1:1:1:1	0.438798(0.516393:0.4:0.4)	NA	NA	NA	NA
DS_Unigene.30826-DD_Unigene.18996	YN	0.00887643	0.0843961	0.105176	3.31771e-11	1518	384.598	1133.4	NA	40	30	10	NA	NA	0.02801	4.0717:4.0717:1:1:1:1	0.40574(0.421722:0.385519:0.40998)	NA	NA	NA	NA
DS_Unigene.30835-DD_Unigene.40851	YN	0.0279656	0.0947603	0.295119	0.000111722	1038	236.213	801.787	NA	43	21	22	NA	NA	0.0431657	1.45243:1.45243:1:1:1:1	0.435393(0.48736:0.389045:0.429775)	NA	NA	NA	NA
DS_Unigene.30840-DD_Unigene.47607	YN	0.00765753	0.0997489	0.0767681	1.38817e-05	513	119.202	393.798	NA	14	11	3	NA	NA	0.0290562	1.78072:1.78072:1:1:1:1	0.468571(0.482857:0.408571:0.514286)	NA	NA	NA	NA
DS_Unigene.30847-DD_Unigene.37459	YN	0.0234179	0.028039	0.835191	0.681379	456	109.006	346.994	NA	11	3	8	NA	NA	0.0245226	1.51398:1.51398:1:1:1:1	0.439394(0.477273:0.422078:0.418831)	NA	NA	NA	NA
DS_Unigene.30850-DD_Unigene.46076	YN	0.032807	0.0925153	0.354612	0.0155839	576	139.149	436.851	NA	26	12	14	NA	NA	0.0472312	2.16875:2.16875:1:1:1:1	0.402899(0.5:0.328261:0.380435)	NA	NA	NA	NA
DS_Unigene.30856-DD_Unigene.37183	YN	0.0109733	0.0568159	0.193137	0.00492993	534	166.718	367.282	NA	13	9	4	NA	NA	0.0252856	4.59919:4.59919:1:1:1:1	0.433521(0.480337:0.382022:0.438202)	NA	NA	NA	NA
DS_Unigene.30859-DD_Unigene.47446	YN	0.0168313	0.0867281	0.19407	2.66349e-05	870	208.595	661.405	NA	28	17	11	NA	NA	0.03359	2.73961:2.73961:1:1:1:1	0.424138(0.537931:0.375862:0.358621)	NA	NA	NA	NA
DS_Unigene.30883-DD_Unigene.20884	YN	0.0240468	0.0359839	0.668267	0.364451	933	256.56	676.44	NA	25	9	16	NA	NA	0.0273293	2.65438:2.65438:1:1:1:1	0.471881(0.518405:0.398773:0.498466)	NA	NA	NA	NA
DS_Unigene.30884-DD_Unigene.35413	YN	0.0299511	0.0791046	0.378626	0.00110452	1260	338.162	921.838	NA	52	24.9897	27.0103	NA	NA	0.043143	6.88856:6.88856:1:1:1:1	0.395752(0.448039:0.402941:0.336275)	NA	NA	NA	NA
DS_Unigene.30887-DD_Unigene.27679	YN	0.0316199	0.0200927	1.5737	0.567742	540	151.679	388.321	NA	15	3	12	NA	NA	0.028382	3.22438:3.22438:1:1:1:1	0.437963(0.438889:0.363889:0.511111)	NA	NA	NA	NA
DS_Unigene.30892-DD_Unigene.50726	YN	0.0225964	0.0634861	0.355926	0.0180362	603	198.303	404.697	NA	21	12	9	NA	NA	0.0360433	9.42724:9.42724:1:1:1:1	0.36014(0.382867:0.305944:0.391608)	NA	NA	NA	NA
DS_Unigene.30894-DD_Unigene.37537	YN	0.021841	0.0673663	0.324213	8.64808e-05	1536	419.902	1116.1	NA	51	27	24	NA	NA	0.0342864	3.98649:3.98649:1:1:1:1	0.378924(0.420777:0.378176:0.337818)	NA	NA	NA	NA
DS_Unigene.30904-DD_Unigene.31690	YN	0.00947294	0.06323	0.149817	0.000478694	699	167.618	531.382	NA	15	10	5	NA	NA	0.0223637	3.32:3.32:1:1:1:1	0.449213(0.542918:0.409871:0.39485)	NA	NA	NA	NA
DS_Unigene.30929-DD_Unigene.20249	YN	0.0434527	0.0928874	0.4678	0.0793049	459	103.494	355.506	NA	24	9	15	NA	NA	0.0545991	1.10486:1.10486:1:1:1:1	0.518411(0.44186:0.494186:0.619186)	NA	NA	NA	NA
DS_Unigene.30952-DD_Unigene.12472	YN	0.0368629	0.0973811	0.378543	0.000812936	1041	290.255	750.745	NA	53	26	27	NA	NA	0.0537368	2.64135:2.64135:1:1:1:1	0.468456(0.511299:0.388418:0.50565)	NA	NA	NA	NA
DS_Unigene.30953-DD_Unigene.33869	YN	0.0266922	0.0366044	0.729207	0.378039	861	264.276	596.724	NA	25	9.39729	15.6027	NA	NA	0.0297347	6.28797:6.28797:1:1:1:1	0.419861(0.520906:0.303136:0.43554)	NA	NA	NA	NA
DS_Unigene.30955-DD_Unigene.37359	YN	0.0171134	0.0766928	0.223142	0.000329918	702	220.862	481.138	NA	24	15.8791	8.1209	NA	NA	0.0358582	9.35246:9.35246:1:1:1:1	0.456028(0.585106:0.385106:0.397872)	NA	NA	NA	NA
DS_Unigene.30958-DD_Unigene.12962	YN	0.0328492	0.0487564	0.673741	0.234864	1275	341.325	933.675	NA	46	16	30	NA	NA	0.0371077	1.8815:1.8815:1:1:1:1	0.485168(0.562061:0.394614:0.498829)	NA	NA	NA	NA
DS_Unigene.30984-DD_Unigene.36303	YN	0.00613914	0.0595026	0.103174	0.000170428	666	175.072	490.928	NA	13	10	3	NA	NA	0.0201669	3.44693:3.44693:1:1:1:1	0.430931(0.493243:0.423423:0.376126)	NA	NA	NA	NA
DS_Unigene.30993-DD_Unigene.46902	YN	0.0202721	0.0542545	0.373649	0.0383692	642	191.659	450.341	NA	19	10	9	NA	NA	0.0304171	3.28443:3.28443:1:1:1:1	0.468069(0.518692:0.432243:0.453271)	NA	NA	NA	NA
DS_Unigene.30995-DD_Unigene.15770	YN	0.0247535	0.0414383	0.597358	0.342902	453	124.364	328.636	NA	13	5	8	NA	NA	0.0293341	1.36587:1.36587:1:1:1:1	0.477419(0.451613:0.367742:0.612903)	NA	NA	NA	NA
DS_Unigene.31011-DD_Unigene.46238	YN	0.00402664	0.0906603	0.0444146	2.94712e-07	651	152.928	498.072	NA	15	13	2	NA	NA	0.0243779	1.7577:1.7577:1:1:1:1	0.42556(0.529644:0.349802:0.397233)	NA	NA	NA	NA
DS_Unigene.31024-DD_Unigene.36787	YN	0.0263282	0.0894022	0.294492	2.76601e-06	1524	433.538	1090.46	NA	64	35.8426	28.1574	NA	NA	0.0442711	4.66279:4.66279:1:1:1:1	0.408169(0.408717:0.371711:0.444079)	NA	NA	NA	NA
DS_Unigene.31073-DD_Unigene.31188	YN	0.0057376	0.0469243	0.122274	0.00669483	483	133.087	349.913	NA	8	6	2	NA	NA	0.0170863	5.00974:5.00974:1:1:1:1	0.402692(0.475155:0.31677:0.416149)	NA	NA	NA	NA
DS_Unigene.31108-DD_Unigene.46590	YN	0.0156302	0.0466482	0.335065	0.00320086	1410	310.852	1099.15	NA	31	14	17	NA	NA	0.0224685	1.55911:1.55911:1:1:1:1	0.439266(0.575212:0.40572:0.336864)	NA	NA	NA	NA
DS_Unigene.31118-DD_Unigene.10478	YN	0.0166088	0.0724486	0.229249	3.25855e-16	4650	1049.21	3600.79	NA	131	71.8621	59.1379	NA	NA	0.0292083	2.41952:2.41952:1:1:1:1	0.40686(0.495498:0.390997:0.334084)	NA	NA	NA	NA
DS_Unigene.31142-DD_Unigene.33020	YN	0.0134398	0.0598982	0.224377	0.00029831	897	295.879	601.121	NA	25	17	8	NA	NA	0.0287643	4.14615:4.14615:1:1:1:1	0.535991(0.583056:0.534884:0.490033)	NA	NA	NA	NA
DS_Unigene.31162-DD_Unigene.46707	YN	0.0202359	0.0976618	0.207203	7.52042e-09	1416	406.91	1009.09	NA	57	36.8589	20.1411	NA	NA	0.0424854	2.72828:2.72828:1:1:1:1	0.517655(0.59428:0.4375:0.521186)	NA	NA	NA	NA
DS_Unigene.31178-DD_Unigene.31223	YN	0.015581	0.0795409	0.195886	6.37731e-05	762	226.124	535.876	NA	25	16.7412	8.25878	NA	NA	0.0345612	6.58919:6.58919:1:1:1:1	0.5(0.531496:0.527559:0.440945)	NA	NA	NA	NA
DS_Unigene.31181-DD_Unigene.25752	YN	0.0130702	0.0624081	0.209432	0.000688924	759	217.955	541.045	NA	20	13	7	NA	NA	0.0272381	8.76602:8.76602:1:1:1:1	0.412385(0.496047:0.365613:0.375494)	NA	NA	NA	NA
DS_Unigene.31200-DD_Unigene.25153	YN	0.0244289	0.0914957	0.266995	0.000324221	744	196.254	547.746	NA	30	16.8406	13.1594	NA	NA	0.04212	2.64294:2.64294:1:1:1:1	0.410408(0.462451:0.343874:0.424901)	NA	NA	NA	NA
DS_Unigene.31202-DD_Unigene.33941	YN	0.0235191	0.0432958	0.54322	0.109303	1305	310.414	994.586	NA	36	13	23	NA	NA	0.0282233	7.25694:7.25694:1:1:1:1	0.39726(0.433219:0.338185:0.420377)	NA	NA	NA	NA
DS_Unigene.31220-DD_Unigene.22629	YN	0.0215968	0.0321664	0.671409	0.370763	1179	286.315	892.685	NA	28	9	19	NA	NA	0.0241636	2.53159:2.53159:1:1:1:1	0.399321(0.46267:0.392534:0.34276)	NA	NA	NA	NA
DS_Unigene.31227-DD_Unigene.51546	YN	0.0198566	0.0807921	0.245775	2.48493e-08	2019	486.286	1532.71	NA	67	37	30	NA	NA	0.0345333	3.81611:3.81611:1:1:1:1	0.405498(0.449926:0.395434:0.371134)	NA	NA	NA	NA
DS_Unigene.31231-DD_Unigene.14788	YN	0.0193723	0.0171201	1.13155	0.980231	597	177.604	419.396	NA	11	3	8	NA	NA	0.0187023	5.68617:5.68617:1:1:1:1	0.542714(0.633166:0.40201:0.592965)	NA	NA	NA	NA
DS_Unigene.31249-DD_Unigene.47610	YN	0.0233993	0.071137	0.328933	0.00249015	945	232.966	712.034	NA	32	15.6012	16.3988	NA	NA	0.0351679	2.33587:2.33587:1:1:1:1	0.476341(0.553628:0.477918:0.397476)	NA	NA	NA	NA
DS_Unigene.31259-DD_Unigene.11383	YN	0.0411928	0.0888115	0.463823	0.0315178	732	182.72	549.28	NA	37	15	22	NA	NA	0.0530793	2.77554:2.77554:1:1:1:1	0.412214(0.501908:0.379771:0.354962)	NA	NA	NA	NA
DS_Unigene.31283-DD_Unigene.33825	YN	0.0265985	0.0706033	0.376732	0.0122577	882	193.109	688.891	NA	31	13	18	NA	NA	0.0362331	1.20234:1.20234:1:1:1:1	0.418269(0.498397:0.415064:0.341346)	NA	NA	NA	NA
DS_Unigene.31292-DD_Unigene.20566	YN	0.00899957	0.0785321	0.114597	0.00077936	543	95.7793	447.221	NA	11	7	4	NA	NA	0.0212644	1.4055:1.4055:1:1:1:1	0.381381(0.427928:0.310811:0.405405)	NA	NA	NA	NA
DS_Unigene.31328-DD_Unigene.38885	YN	0.0209142	0.0742056	0.281842	0.00481857	591	138.672	452.328	NA	19	9.67641	9.32359	NA	NA	0.0334184	1.02073:1.02073:1:1:1:1	0.457699(0.454315:0.393401:0.525381)	NA	NA	NA	NA
DS_Unigene.31338-DD_Unigene.38482	YN	0.0537098	0.0844758	0.635802	0.0383499	1533	418.117	1114.88	NA	91	33.2916	57.7084	NA	NA	0.0621011	2.47387:2.47387:1:1:1:1	0.450867(0.464355:0.450867:0.43738)	NA	NA	NA	NA
DS_Unigene.31344-DD_Unigene.49355	YN	0.0314623	0.0505834	0.621989	0.452273	504	81.9794	422.021	NA	17	4	13	NA	NA	0.0345725	0.826886:0.826886:1:1:1:1	0.398246(0.402632:0.360526:0.431579)	NA	NA	NA	NA
DS_Unigene.31372-DD_Unigene.13843	YN	0.0290195	0.0853081	0.340173	0.000388542	1104	283.856	820.144	NA	46	22.6668	23.3332	NA	NA	0.0434922	2.74543:2.74543:1:1:1:1	0.468383(0.562331:0.447154:0.395664)	NA	NA	NA	NA
DS_Unigene.31379-DD_Unigene.38398	YN	0.0332643	0.0853257	0.389851	0.000298521	1443	359.345	1083.66	NA	64	28.7448	35.2552	NA	NA	0.0462289	1.64004:1.64004:1:1:1:1	0.463078(0.528986:0.442029:0.418219)	NA	NA	NA	NA
DS_Unigene.31384-DD_Unigene.13768	YN	0.00900992	0.0740073	0.121744	3.11579e-08	1068	286.016	781.984	NA	27	20	7	NA	NA	0.0264166	3.38825:3.38825:1:1:1:1	0.438202(0.495787:0.360955:0.457865)	NA	NA	NA	NA
DS_Unigene.31387-DD_Unigene.23404	YN	0.00984632	0.0598734	0.164452	7.72718e-05	963	247.341	715.659	NA	21	14	7	NA	NA	0.0226955	3.90472:3.90472:1:1:1:1	0.400505(0.507576:0.343939:0.35)	NA	NA	NA	NA
DS_Unigene.31403-DD_Unigene.44320	YN	0.0248333	0.0811683	0.305948	4.74282e-06	1707	427.253	1279.75	NA	64	32.7457	31.2543	NA	NA	0.0389337	2.71102:2.71102:1:1:1:1	0.432045(0.50703:0.428822:0.360281)	NA	NA	NA	NA
DS_Unigene.31451-DD_Unigene.40130	YN	0.0316143	0.0821176	0.384988	0.00141498	1062	306.725	755.275	NA	47	23.6326	23.3674	NA	NA	0.0462006	3.52026:3.52026:1:1:1:1	0.497672(0.544693:0.420391:0.527933)	NA	NA	NA	NA
DS_Unigene.31461-DD_Unigene.13661	YN	0.0324753	0.0931338	0.348695	0.00512711	525	152.398	372.602	NA	25	13.1679	11.8321	NA	NA	0.0500833	2.99593:2.99593:1:1:1:1	0.38764(0.447566:0.398876:0.316479)	NA	NA	NA	NA
DS_Unigene.31468-DD_Unigene.36652	YN	0.0101625	0.0680148	0.149417	0.00046033	651	155.623	495.377	NA	15	10	5	NA	NA	0.0239922	1.66282:1.66282:1:1:1:1	0.427035(0.47235:0.359447:0.449309)	NA	NA	NA	NA
DS_Unigene.31472-DD_Unigene.46797	YN	0.0214518	0.0675889	0.317387	0.000693497	1110	291.099	818.901	NA	36	18.685	17.315	NA	NA	0.0335514	2.58652:2.58652:1:1:1:1	0.42027(0.454054:0.337838:0.468919)	NA	NA	NA	NA
DS_Unigene.31493-DD_Unigene.12890	YN	0.0216913	0.0520292	0.416905	0.1143	474	99.5524	374.448	NA	13	5	8	NA	NA	0.028063	0.324095:0.324095:1:1:1:1	0.5125(0.521875:0.46875:0.546875)	NA	NA	NA	NA
DS_Unigene.31511-DD_Unigene.2478	YN	0.0283636	0.0643648	0.440669	0.0441262	735	195.851	539.149	NA	27	12	15	NA	NA	0.0379566	2.35586:2.35586:1:1:1:1	0.444669(0.463563:0.461538:0.408907)	NA	NA	NA	NA
DS_Unigene.31539-DD_Unigene.38507	YN	0.0286044	0.0723118	0.395571	0.0021026	1428	322.851	1105.15	NA	53	22	31	NA	NA	0.0384861	3.23762:3.23762:1:1:1:1	0.39916(0.453782:0.368697:0.375)	NA	NA	NA	NA
DS_Unigene.31545-DD_Unigene.13228	YN	0.0158561	0.0688673	0.230241	0.0103643	489	106.491	382.509	NA	13	7	6	NA	NA	0.0274005	1.0746:1.0746:1:1:1:1	0.43456(0.582822:0.365031:0.355828)	NA	NA	NA	NA
DS_Unigene.31557-DD_Unigene.30435	YN	0.0240707	0.0877524	0.274302	4.00161e-06	1431	310.054	1120.95	NA	52	25.4521	26.5479	NA	NA	0.0378686	1.52519:1.52519:1:1:1:1	0.422781(0.481132:0.39413:0.393082)	NA	NA	NA	NA
DS_Unigene.31559-DD_Unigene.47371	YN	0.00329334	0.0638939	0.0515438	2.09378e-06	807	198.312	608.688	NA	14	12	2	NA	NA	0.0181853	2.77622:2.77622:1:1:1:1	0.436803(0.511152:0.345725:0.453532)	NA	NA	NA	NA
DS_Unigene.31565-DD_Unigene.14448	YN	0.0128668	0.0508262	0.253153	0.00167242	915	287.897	627.103	NA	22	14	8	NA	NA	0.0248104	17.8014:17.8014:1:1:1:1	0.488056(0.547231:0.483713:0.433225)	NA	NA	NA	NA
DS_Unigene.31570-DD_Unigene.38970	YN	0.0372783	0.0746964	0.499064	0.134113	486	127.572	358.428	NA	22	9	13	NA	NA	0.0471003	6.9247:6.9247:1:1:1:1	0.430723(0.373494:0.460843:0.457831)	NA	NA	NA	NA
DS_Unigene.31574-DD_Unigene.26421	YN	0.0180661	0.0878459	0.205657	4.86406e-11	2037	571.384	1465.62	NA	73	46.8766	26.1234	NA	NA	0.0376395	4.76803:4.76803:1:1:1:1	0.472589(0.524229:0.415565:0.477974)	NA	NA	NA	NA
DS_Unigene.31592-DD_Unigene.35100	YN	0.0198381	0.0396495	0.500336	0.158938	744	181.359	562.641	NA	18	7	11	NA	NA	0.0246673	7.28536:7.28536:1:1:1:1	0.373665(0.459075:0.396797:0.265125)	NA	NA	NA	NA
DS_Unigene.31612-DD_Unigene.35946	YN	0.046765	0.0586077	0.797933	0.517583	603	156.043	446.957	NA	29	8.74115	20.2588	NA	NA	0.0498297	1.69578:1.69578:1:1:1:1	0.420398(0.445274:0.402985:0.412935)	NA	NA	NA	NA
DS_Unigene.31621-DD_Unigene.24742	YN	0.0186794	0.0475943	0.392472	0.0854675	510	130.443	379.557	NA	13	6	7	NA	NA	0.0260749	2.53461:2.53461:1:1:1:1	0.447368(0.418129:0.45614:0.467836)	NA	NA	NA	NA
DS_Unigene.31631-DD_Unigene.10783	YN	0.016462	0.0949431	0.173388	0.0001696	627	135.419	491.581	NA	20	12	8	NA	NA	0.0334124	1.78361:1.78361:1:1:1:1	0.411483(0.557416:0.34689:0.330144)	NA	NA	NA	NA
DS_Unigene.31633-DD_Unigene.48083	YN	0.0199043	0.0745225	0.267091	1.06073e-06	1671	417.922	1253.08	NA	54	29.3973	24.6027	NA	NA	0.0335645	1.88733:1.88733:1:1:1:1	0.458555(0.468028:0.412966:0.494671)	NA	NA	NA	NA
DS_Unigene.31645-DD_Unigene.10477	YN	0.0102482	0.0781614	0.131116	7.12822e-08	1182	297.428	884.572	NA	31	22	9	NA	NA	0.0273373	1.98514:1.98514:1:1:1:1	0.419298(0.501053:0.414737:0.342105)	NA	NA	NA	NA
DS_Unigene.31651-DD_Unigene.29526	YN	0.0219624	0.0493475	0.445057	0.103996	588	125.882	462.118	NA	16	6	10	NA	NA	0.0278252	1.3074:1.3074:1:1:1:1	0.467337(0.58794:0.427136:0.386935)	NA	NA	NA	NA
DS_Unigene.31667-DD_Unigene.34386	YN	0.0166013	0.0507166	0.327334	0.0258515	612	185.558	426.442	NA	16	9	7	NA	NA	0.026945	2.59191:2.59191:1:1:1:1	0.389468(0.345486:0.482639:0.340278)	NA	NA	NA	NA
DS_Unigene.31683-DD_Unigene.25619	YN	0.0172973	0.0741353	0.233321	7.31091e-05	969	253.588	715.412	NA	30	17.7685	12.2315	NA	NA	0.0321718	2.18642:2.18642:1:1:1:1	0.413313(0.447368:0.386997:0.405573)	NA	NA	NA	NA
DS_Unigene.31699-DD_Unigene.13752	YN	0.0249988	0.0672321	0.371828	0.0076947	942	250.512	691.488	NA	33	16	17	NA	NA	0.0362301	2.17059:2.17059:1:1:1:1	0.447983(0.484076:0.393312:0.466561)	NA	NA	NA	NA
DS_Unigene.31701-DD_Unigene.15411	YN	0.0122926	0.0777754	0.158053	6.54898e-05	699	205.731	493.269	NA	21	15	6	NA	NA	0.0315657	8.2252:8.2252:1:1:1:1	0.504292(0.519313:0.379828:0.613734)	NA	NA	NA	NA
DS_Unigene.31747-DD_Unigene.30933	YN	0.014857	0.0906784	0.163842	0.000604422	468	116.162	351.838	NA	15	9.8292	5.1708	NA	NA	0.0336765	3.16098:3.16098:1:1:1:1	0.419753(0.5:0.382716:0.376543)	NA	NA	NA	NA
DS_Unigene.31748-DD_Unigene.30932	YN	0.00910469	0.0595933	0.152781	8.7555e-05	891	227.47	663.53	NA	19	13	6	NA	NA	0.0219943	3.37692:3.37692:1:1:1:1	0.447811(0.508418:0.415825:0.419192)	NA	NA	NA	NA
DS_Unigene.31754-DD_Unigene.33002	YN	0.027786	0.069158	0.401775	0.0600081	504	136.751	367.249	NA	19	9	10	NA	NA	0.0390115	3.09963:3.09963:1:1:1:1	0.443452(0.592262:0.354167:0.383929)	NA	NA	NA	NA
DS_Unigene.31756-DD_Unigene.41558	YN	0.015755	0.0781867	0.201505	4.54314e-06	1083	312.225	770.775	NA	35	23	12	NA	NA	0.0337538	13.5645:13.5645:1:1:1:1	0.400552(0.523481:0.328729:0.349448)	NA	NA	NA	NA
DS_Unigene.31766-DD_Unigene.23894	YN	0.0093915	0.0818755	0.114705	0.000141224	558	129.377	428.623	NA	14	10	4	NA	NA	0.0261975	0.880042:0.880042:1:1:1:1	0.456989(0.575269:0.408602:0.387097)	NA	NA	NA	NA
DS_Unigene.31774-DD_Unigene.33932	YN	0.0461839	0.0618601	0.746586	0.493963	513	143.438	369.562	NA	25	8.45408	16.5459	NA	NA	0.0505671	2.65692:2.65692:1:1:1:1	0.42433(0.445402:0.373563:0.454023)	NA	NA	NA	NA
DS_Unigene.31775-DD_Unigene.53335	YN	0.0400978	0.0336769	1.19066	0.995535	456	122.12	333.88	NA	17	4	13	NA	NA	0.0383782	3.43564:3.43564:1:1:1:1	0.409677(0.390323:0.396774:0.441935)	NA	NA	NA	NA
DS_Unigene.31778-DD_Unigene.32131	YN	0.0158376	0.0871736	0.181679	1.35324e-06	1146	227.75	918.25	NA	33	18.6138	14.3862	NA	NA	0.0300145	1.99822:1.99822:1:1:1:1	0.376868(0.400585:0.304094:0.425926)	NA	NA	NA	NA
DS_Unigene.31812-DD_Unigene.34746	YN	0.0188797	0.0768948	0.245526	0.00316721	621	138.152	482.848	NA	19	10	9	NA	NA	0.0317861	2.50577:2.50577:1:1:1:1	0.418425(0.489451:0.42827:0.337553)	NA	NA	NA	NA
DS_Unigene.31813-DD_Unigene.34745	YN	0.0149538	0.0247188	0.604957	0.452889	570	164.6	405.4	NA	10	4	6	NA	NA	0.0177737	4.99036:4.99036:1:1:1:1	0.492105(0.552632:0.463158:0.460526)	NA	NA	NA	NA
DS_Unigene.31823-DD_Unigene.23498	YN	0.0634729	0.0820782	0.773322	0.459963	630	162.32	467.68	NA	41	12.5412	28.4588	NA	NA	0.0682665	1.42123:1.42123:1:1:1:1	0.455797(0.51087:0.343478:0.513043)	NA	NA	NA	NA
DS_Unigene.31828-DD_Unigene.27036	YN	0.0070065	0.0810167	0.0864821	8.48744e-07	786	212.321	573.679	NA	20	16	4	NA	NA	0.0269988	4.74262:4.74262:1:1:1:1	0.398226(0.460784:0.410364:0.323529)	NA	NA	NA	NA
DS_Unigene.31832-DD_Unigene.29220	YN	0.0201336	0.0400862	0.502258	0.0921681	870	248	622	NA	22	9.65474	12.3453	NA	NA	0.0258212	4.50829:4.50829:1:1:1:1	0.421535(0.498282:0.345361:0.420962)	NA	NA	NA	NA
DS_Unigene.31833-DD_Unigene.14407	YN	0.011847	0.0740531	0.15998	0.00107684	555	129.268	425.732	NA	14	9	5	NA	NA	0.0263358	3.28153:3.28153:1:1:1:1	0.454955(0.575676:0.451351:0.337838)	NA	NA	NA	NA
DS_Unigene.31841-DD_Unigene.34605	YN	0.0204748	0.0602322	0.339931	0.000256567	1626	437.227	1188.77	NA	49	25	24	NA	NA	0.0311655	3.72641:3.72641:1:1:1:1	0.440541(0.546847:0.376577:0.398198)	NA	NA	NA	NA
DS_Unigene.31848-DD_Unigene.22879	YN	0.0226258	0.0705118	0.32088	0.000940398	975	232.023	742.977	NA	32	15.4497	16.5503	NA	NA	0.0340213	1.81761:1.81761:1:1:1:1	0.466565(0.519757:0.3769:0.50304)	NA	NA	NA	NA
DS_Unigene.31863-DD_Unigene.44005	YN	0.0107668	0.0483528	0.222673	0.000257873	1329	299.785	1029.21	NA	25	14	11	NA	NA	0.0192452	2.06901:2.06901:1:1:1:1	0.370921(0.435315:0.338287:0.339161)	NA	NA	NA	NA
DS_Unigene.31868-DD_Unigene.19314	YN	0.0133803	0.0666059	0.200887	1.09262e-09	2397	566.082	1830.92	NA	60	35.7357	24.2643	NA	NA	0.0259502	3.38387:3.38387:1:1:1:1	0.43763(0.532541:0.428661:0.35169)	NA	NA	NA	NA
DS_Unigene.31874-DD_Unigene.36529	YN	0.036233	0.0401482	0.902481	0.821483	831	180.004	650.996	NA	30	7	23	NA	NA	0.037081	3.18106:3.18106:1:1:1:1	0.360795(0.440341:0.382102:0.259943)	NA	NA	NA	NA
DS_Unigene.31881-DD_Unigene.25818	YN	0.0254151	0.07173	0.354316	0.00230144	1044	281.003	762.997	NA	38	19	19	NA	NA	0.0378812	4.84155:4.84155:1:1:1:1	0.423014(0.517199:0.411548:0.340295)	NA	NA	NA	NA
DS_Unigene.31883-DD_Unigene.47707	YN	0.0177362	0.0212108	0.836186	0.742212	819	191.263	627.737	NA	15	4	11	NA	NA	0.0185476	1.54542:1.54542:1:1:1:1	0.448718(0.576923:0.327839:0.441392)	NA	NA	NA	NA
DS_Unigene.31901-DD_Unigene.40610	YN	0.030833	0.0966713	0.318947	0.00122775	765	200.877	564.123	NA	35	18	17	NA	NA	0.0481211	5.08297:5.08297:1:1:1:1	0.435798(0.457198:0.476654:0.373541)	NA	NA	NA	NA
DS_Unigene.31918-DD_Unigene.25238	YN	0.0212312	0.0866841	0.244926	0.00362211	588	110.147	477.853	NA	19	9	10	NA	NA	0.0334922	2.2059:2.2059:1:1:1:1	0.38529(0.469636:0.364372:0.321862)	NA	NA	NA	NA
DS_Unigene.31919-DD_Unigene.46877	YN	0.011225	0.0864079	0.129907	1.13121e-05	726	187.411	538.589	NA	21	15	6	NA	NA	0.0306328	2.35579:2.35579:1:1:1:1	0.437586(0.55144:0.380658:0.380658)	NA	NA	NA	NA
DS_Unigene.31929-DD_Unigene.47435	YN	0.00271838	0.0662946	0.0410046	1.82791e-05	561	192.352	368.648	NA	13	12	1	NA	NA	0.024517	15.823:15.823:1:1:1:1	0.455437(0.55615:0.336898:0.473262)	NA	NA	NA	NA
DS_Unigene.31941-DD_Unigene.16289	YN	0.0393659	0.064977	0.605844	0.173103	498	166.47	331.53	NA	23	10.3146	12.6854	NA	NA	0.0479271	6.22542:6.22542:1:1:1:1	0.51462(0.47076:0.526316:0.546784)	NA	NA	NA	NA
DS_Unigene.31943-DD_Unigene.41479	YN	0.0164184	0.0620091	0.264773	0.00903363	690	135.746	554.254	NA	17	8	9	NA	NA	0.0253876	1.73946:1.73946:1:1:1:1	0.39058(0.476087:0.367391:0.328261)	NA	NA	NA	NA
DS_Unigene.31957-DD_Unigene.30558	YN	0.0513733	0.00999046	5.14223	0.0575004	570	108.2	461.8	NA	24	1.07232	22.9277	NA	NA	0.0435178	0.900475:0.900475:1:1:1:1	0.482906(0.407692:0.417949:0.623077)	NA	NA	NA	NA
DS_Unigene.31962-DD_Unigene.40806	YN	0.0561575	0.0419664	1.33815	0.660278	537	148.225	388.775	NA	27	6	21	NA	NA	0.0522404	3.35028:3.35028:1:1:1:1	0.4806(0.505291:0.44709:0.489418)	NA	NA	NA	NA
DS_Unigene.31962-DD_Unigene.40806	YN	0.00556077	0.0499006	0.111437	0.00730368	465	103.953	361.047	NA	7	5	2	NA	NA	0.0154732	2.76229:2.76229:1:1:1:1	0.323144(0.388646:0.312227:0.268559)	NA	NA	NA	NA
DS_Unigene.31982-DD_Unigene.20729	YN	0.0351448	0.057578	0.610385	0.321859	582	144.918	437.082	NA	23	8	15	NA	NA	0.0407306	1.66398:1.66398:1:1:1:1	0.478522(0.556701:0.363402:0.515464)	NA	NA	NA	NA
DS_Unigene.32014-DD_Unigene.33303	YN	0.014142	0.0957335	0.147723	3.70987e-07	1071	214.205	856.795	NA	31	19	12	NA	NA	0.0304607	1.43653:1.43653:1:1:1:1	0.4155(0.504202:0.338936:0.403361)	NA	NA	NA	NA
DS_Unigene.32056-DD_Unigene.28143	YN	0.012147	0.0900893	0.134833	5.63677e-11	1554	391.887	1162.11	NA	47	33	14	NA	NA	0.0318024	2.87914:2.87914:1:1:1:1	0.477156(0.480695:0.388031:0.562741)	NA	NA	NA	NA
DS_Unigene.32056-DD_Unigene.28143	YN	0.0268727	0.00670693	4.00671	0.27067	492	150.217	341.783	NA	10	1	9	NA	NA	0.0207157	4.23052:4.23052:1:1:1:1	0.438008(0.481707:0.375:0.457317)	NA	NA	NA	NA
DS_Unigene.32057-DD_Unigene.41197	YN	0.074978	0.0245901	3.04911	0.0756911	489	124.375	364.625	NA	29	3	26	NA	NA	0.062162	2.26616:2.26616:1:1:1:1	0.493924(0.385417:0.479167:0.617188)	NA	NA	NA	NA
DS_Unigene.32115-DD_Unigene.14172	YN	0.0143342	0.0554386	0.25856	0.000911904	1038	262.926	775.074	NA	25	14	11	NA	NA	0.024746	2.67572:2.67572:1:1:1:1	0.416667(0.502874:0.331897:0.41523)	NA	NA	NA	NA
DS_Unigene.32119-DD_Unigene.14469	YN	0.0269757	0.0655887	0.411285	0.0105949	1011	255.879	755.121	NA	36	16	20	NA	NA	0.0367484	2.06687:2.06687:1:1:1:1	0.470821(0.534125:0.366469:0.511869)	NA	NA	NA	NA
DS_Unigene.32134-DD_Unigene.32907	YN	0.00319852	0.0778368	0.0410927	1.23547e-15	1689	435.659	1253.34	NA	36	32	4	NA	NA	0.0224506	2.11549:2.11549:1:1:1:1	0.491119(0.584369:0.437833:0.451155)	NA	NA	NA	NA
DS_Unigene.32172-DD_Unigene.36342	YN	0.0213322	0.0851401	0.250554	0.000536434	630	183.202	446.798	NA	24	14.6093	9.39066	NA	NA	0.0398874	3.62995:3.62995:1:1:1:1	0.461111(0.495238:0.409524:0.478571)	NA	NA	NA	NA
DS_Unigene.32175-DD_Unigene.45864	YN	0	0.0925662	0	0	528	103.825	424.175	NA	9	9	0	NA	NA	0.018202	1.04517:1.04517:1:1:1:1	0.431818(0.502841:0.261364:0.53125)	NA	NA	NA	NA
DS_Unigene.32271-DD_Unigene.11343	YN	0.024979	0.0673383	0.370947	0.0521999	477	110.394	366.606	NA	16	7	9	NA	NA	0.0347824	1.60886:1.60886:1:1:1:1	0.327611(0.418455:0.238197:0.32618)	NA	NA	NA	NA
DS_Unigene.32287-DD_Unigene.41229	YN	0.00719096	0.0701058	0.102573	9.9572e-06	771	211.53	559.47	NA	18	14	4	NA	NA	0.0244521	5.82344:5.82344:1:1:1:1	0.435606(0.477273:0.380682:0.448864)	NA	NA	NA	NA
DS_Unigene.32289-DD_Unigene.46316	YN	0.0120858	0.0734256	0.164599	0.000575413	576	158.102	417.898	NA	16	11	5	NA	NA	0.0289225	2.83721:2.83721:1:1:1:1	0.449653(0.458333:0.328125:0.5625)	NA	NA	NA	NA
DS_Unigene.32304-DD_Unigene.44721	YN	0.0594098	0.0899531	0.660453	0.315259	531	141.615	389.385	NA	34	11.7771	22.2229	NA	NA	0.0675556	4.00983:4.00983:1:1:1:1	0.430712(0.483146:0.41573:0.393258)	NA	NA	NA	NA
DS_Unigene.32307-DD_Unigene.30728	YN	0.00864892	0.0380562	0.227267	0.00526562	852	269.72	582.28	NA	15	10	5	NA	NA	0.0179585	6.61909:6.61909:1:1:1:1	0.452962(0.510453:0.358885:0.489547)	NA	NA	NA	NA
DS_Unigene.32319-DD_Unigene.38564	YN	0.0196985	0.05596	0.352009	0.000217418	1971	459.711	1511.29	NA	54	24.647	29.353	NA	NA	0.028156	3.52991:3.52991:1:1:1:1	0.347306(0.407071:0.343939:0.290909)	NA	NA	NA	NA
DS_Unigene.32334-DD_Unigene.36313	YN	0.0369232	0.0509259	0.725038	0.484682	609	164.431	444.569	NA	24	8	16	NA	NA	0.040704	5.01097:5.01097:1:1:1:1	0.391931(0.378963:0.325648:0.471182)	NA	NA	NA	NA
DS_Unigene.32336-DD_Unigene.18645	YN	0.0348852	0.0942863	0.369992	0.00772651	606	156.085	449.915	NA	29	13.6686	15.3314	NA	NA	0.0501849	1.58674:1.58674:1:1:1:1	0.50165(0.693069:0.430693:0.381188)	NA	NA	NA	NA
DS_Unigene.32388-DD_Unigene.31882	YN	0.0433302	0.0360817	1.20089	0.693774	801	236.78	564.22	NA	32	8.28075	23.7192	NA	NA	0.0411875	5.6679:5.6679:1:1:1:1	0.445069(0.597378:0.344569:0.393258)	NA	NA	NA	NA
DS_Unigene.32394-DD_Unigene.28790	YN	0	0.0657691	0	0	483	144.371	338.629	NA	9	9	0	NA	NA	0.0196587	6.77123:6.77123:1:1:1:1	0.401652(0.412162:0.376126:0.416667)	NA	NA	NA	NA
DS_Unigene.32395-DD_Unigene.41712	YN	0.0485085	0.0524231	0.925328	0.860972	963	237.644	725.356	NA	46	12	34	NA	NA	0.0494746	2.9454:2.9454:1:1:1:1	0.433435(0.490854:0.443598:0.365854)	NA	NA	NA	NA
DS_Unigene.32397-DD_Unigene.33367	YN	0.0168465	0.0782883	0.215185	1.87968e-07	1551	408.969	1142.03	NA	49	30	19	NA	NA	0.0330475	9.47347:9.47347:1:1:1:1	0.393939(0.460348:0.331721:0.389749)	NA	NA	NA	NA
DS_Unigene.32401-DD_Unigene.29746	YN	0	0.0977691	0	0	501	155.954	345.046	NA	14	14	0	NA	NA	0.0304342	13.3051:13.3051:1:1:1:1	0.479042(0.568862:0.39521:0.473054)	NA	NA	NA	NA
DS_Unigene.32421-DD_Unigene.20422	YN	0.0242736	0.0414985	0.584928	0.253047	795	249.406	545.594	NA	23	10	13	NA	NA	0.0296774	17.7875:17.7875:1:1:1:1	0.414444(0.445:0.403333:0.395)	NA	NA	NA	NA
DS_Unigene.32464-DD_Unigene.33144	YN	0.00841584	0.0914561	0.0920205	4.42408e-07	786	188.249	597.751	NA	21	16	5	NA	NA	0.0283042	3.2469:3.2469:1:1:1:1	0.383388(0.516502:0.29703:0.336634)	NA	NA	NA	NA
DS_Unigene.32467-DD_Unigene.12634	YN	0.0180439	0.0847609	0.21288	0.000648749	570	176.573	393.427	NA	21	14	7	NA	NA	0.0387113	4.78657:4.78657:1:1:1:1	0.476316(0.457895:0.421053:0.55)	NA	NA	NA	NA
DS_Unigene.32469-DD_Unigene.33636	YN	0.0177264	0.0351583	0.504189	0.231002	459	116.459	342.541	NA	10	4	6	NA	NA	0.0221493	2.17276:2.17276:1:1:1:1	0.521786(0.401961:0.545752:0.617647)	NA	NA	NA	NA
DS_Unigene.32470-DD_Unigene.37621	YN	0.0349601	0.07715	0.453144	0.0398099	555	159.215	395.785	NA	25	11.4896	13.5104	NA	NA	0.0470633	2.42895:2.42895:1:1:1:1	0.473199(0.535176:0.371859:0.512563)	NA	NA	NA	NA
DS_Unigene.32470-DD_Unigene.37621	YN	0.0389752	0.0907691	0.429388	0.0292983	627	152.394	474.606	NA	31	13	18	NA	NA	0.0515638	3.75548:3.75548:1:1:1:1	0.436508(0.547619:0.433333:0.328571)	NA	NA	NA	NA
DS_Unigene.32487-DD_Unigene.32406	YN	0.0271171	0.0658128	0.412033	0.024988	678	166.054	511.946	NA	24	10.3715	13.6285	NA	NA	0.0365943	2.21697:2.21697:1:1:1:1	0.437316(0.511062:0.409292:0.391593)	NA	NA	NA	NA
DS_Unigene.32520-DD_Unigene.37724	YN	0.0222443	0.0698762	0.318339	0.00170705	1032	256.115	775.885	NA	34	17	17	NA	NA	0.0340653	2.6877:2.6877:1:1:1:1	0.451691(0.53913:0.488406:0.327536)	NA	NA	NA	NA
DS_Unigene.32538-DD_Unigene.40727	YN	0.0153463	0.0699623	0.21935	7.41996e-06	1314	313.826	1000.17	NA	36	20.8114	15.1886	NA	NA	0.0283904	2.69842:2.69842:1:1:1:1	0.415145(0.503425:0.38242:0.359589)	NA	NA	NA	NA
DS_Unigene.32548-DD_Unigene.45880	YN	0.0208344	0.0675505	0.308427	0.00315387	885	203.545	681.455	NA	27	13	14	NA	NA	0.0315788	1.48277:1.48277:1:1:1:1	0.429054(0.505068:0.373311:0.408784)	NA	NA	NA	NA
DS_Unigene.32586-DD_Unigene.31802	YN	0.0339683	0.066508	0.51074	0.126268	579	126.833	452.167	NA	23	8	15	NA	NA	0.0410963	0.393424:0.393424:1:1:1:1	0.426598(0.471503:0.38342:0.42487)	NA	NA	NA	NA
DS_Unigene.32596-DD_Unigene.24706	YN	0.0291766	0.0905841	0.322094	0.00521014	627	127.053	499.947	NA	25	10.698	14.302	NA	NA	0.04162	1.62021:1.62021:1:1:1:1	0.313882(0.364721:0.310345:0.266578)	NA	NA	NA	NA
DS_Unigene.32611-DD_Unigene.35534	YN	0.00994435	0.0739455	0.134482	1.54543e-10	1776	459.777	1316.22	NA	45	32	13	NA	NA	0.0265132	4.14195:4.14195:1:1:1:1	0.40625(0.497466:0.344595:0.376689)	NA	NA	NA	NA
DS_Unigene.32623-DD_Unigene.26336	YN	0.0268906	0.0934255	0.287829	4.83242e-07	1686	436.359	1249.64	NA	71	38	33	NA	NA	0.0441107	2.16988:2.16988:1:1:1:1	0.448194(0.510657:0.426288:0.407638)	NA	NA	NA	NA
DS_Unigene.32625-DD_Unigene.30837	YN	0.00903258	1.95976e-05	460.901	0.317912	720	163.391	556.609	NA	5	0.00320202	4.9968	NA	NA	0.00698725	0.619367:0.619367:1:1:1:1	0.410862(0.424129:0.360697:0.447761)	NA	NA	NA	NA
DS_Unigene.32645-DD_Unigene.45366	YN	0.038858	0.0547272	0.710031	0.475924	549	152.044	396.956	NA	23	8	15	NA	NA	0.0432529	5.44509:5.44509:1:1:1:1	0.467742(0.516129:0.5:0.387097)	NA	NA	NA	NA
DS_Unigene.32651-DD_Unigene.46069	YN	0.0059349	0.0742568	0.079924	5.28622e-07	891	214.321	676.679	NA	19	15	4	NA	NA	0.0223691	1.02011:1.02011:1:1:1:1	0.471477(0.533557:0.464765:0.416107)	NA	NA	NA	NA
DS_Unigene.32716-DD_Unigene.47098	YN	0.0373404	0.078483	0.475776	0.000624711	1941	488.598	1452.4	NA	89	36.1267	52.8733	NA	NA	0.047697	2.60019:2.60019:1:1:1:1	0.421613(0.503044:0.356925:0.404871)	NA	NA	NA	NA
DS_Unigene.32719-DD_Unigene.46040	YN	0.0239138	0.090506	0.264223	0.000290893	765	212.446	552.554	NA	31	18	13	NA	NA	0.0424069	2.71423:2.71423:1:1:1:1	0.459477(0.547059:0.401961:0.429412)	NA	NA	NA	NA
DS_Unigene.32727-DD_Unigene.47529	YN	0.0211577	0.0498647	0.424302	0.0381346	879	244.758	634.242	NA	25	11.7787	13.2213	NA	NA	0.0291511	3.97908:3.97908:1:1:1:1	0.430415(0.462963:0.451178:0.377104)	NA	NA	NA	NA
DS_Unigene.32732-DD_Unigene.23136	YN	0.0414487	0.0923197	0.448969	0.0175817	702	214.431	487.569	NA	38	18.3455	19.6545	NA	NA	0.0569876	4.12869:4.12869:1:1:1:1	0.407204(0.401099:0.371795:0.448718)	NA	NA	NA	NA
DS_Unigene.32733-DD_Unigene.23693	YN	0.0116656	0.0418156	0.278977	0.00157631	1290	316.526	973.474	NA	24	12.7343	11.2657	NA	NA	0.0190634	2.04882:2.04882:1:1:1:1	0.411678(0.421286:0.411308:0.402439)	NA	NA	NA	NA
DS_Unigene.32740-DD_Unigene.50509	YN	0.0234301	0.0825516	0.283823	1.07603e-06	1830	441.955	1388.05	NA	66	34	32	NA	NA	0.0377082	3.23745:3.23745:1:1:1:1	0.430987(0.487725:0.439444:0.365794)	NA	NA	NA	NA
DS_Unigene.32749-DD_Unigene.32203	YN	0.0145062	0.0758907	0.191146	3.44408e-08	1668	405.334	1262.67	NA	47	28.8638	18.1362	NA	NA	0.029423	3.94887:3.94887:1:1:1:1	0.422362(0.498201:0.407374:0.361511)	NA	NA	NA	NA
DS_Unigene.32763-DD_Unigene.12492	YN	0.0144726	0.0780939	0.185323	0.000291291	666	177.284	488.716	NA	20	13	7	NA	NA	0.0314081	2.1289:2.1289:1:1:1:1	0.465465(0.513514:0.317568:0.565315)	NA	NA	NA	NA
DS_Unigene.32766-DD_Unigene.14186	YN	0.0164488	0.0510947	0.321928	5.85251e-06	2847	693.532	2153.47	NA	69	34	35	NA	NA	0.0248886	4.40422:4.40422:1:1:1:1	0.410971(0.501577:0.384858:0.346477)	NA	NA	NA	NA
DS_Unigene.32771-DD_Unigene.47248	YN	0.0244624	0.0991975	0.246603	9.18155e-08	1455	352.182	1102.82	NA	59	32.4647	26.5353	NA	NA	0.042552	1.62834:1.62834:1:1:1:1	0.460804(0.513292:0.395706:0.473415)	NA	NA	NA	NA
DS_Unigene.3277-DD_Unigene.1721	YN	0.0137747	0.0957476	0.143864	2.6664e-06	789	202.832	586.168	NA	26	18	8	NA	NA	0.0348478	2.19355:2.19355:1:1:1:1	0.356546(0.422006:0.300836:0.346797)	NA	NA	NA	NA
DS_Unigene.32804-DD_Unigene.28756	YN	0.00237594	0.0404658	0.0587147	0.0119147	498	76.4465	421.553	NA	4	3	1	NA	NA	0.008223	2:2:1:1:1:1	0.524096(0.343373:0.436747:0.792169)	NA	NA	NA	NA
DS_Unigene.32807-DD_Unigene.46136	YN	0.0169656	0.0698766	0.242793	5.71817e-05	1137	302.326	834.674	NA	34	20	14	NA	NA	0.0310345	2.64458:2.64458:1:1:1:1	0.476253(0.576517:0.470976:0.381266)	NA	NA	NA	NA
DS_Unigene.32810-DD_Unigene.46445	YN	0.0195529	0.0845528	0.231251	0.0016257	474	147.044	326.956	NA	18	11.6982	6.30181	NA	NA	0.0397172	6.72891:6.72891:1:1:1:1	0.472222(0.475309:0.475309:0.466049)	NA	NA	NA	NA
DS_Unigene.32828-DD_Unigene.46806	YN	0.00241539	0.0508271	0.0475217	0.000156526	600	185.321	414.679	NA	10	9	1	NA	NA	0.0173683	8.15634:8.15634:1:1:1:1	0.4575(0.4875:0.37:0.515)	NA	NA	NA	NA
DS_Unigene.32839-DD_Unigene.33964	YN	0.0241565	0.0630228	0.383297	0.019565	789	199.753	589.247	NA	26	12	14	NA	NA	0.0339963	2.55121:2.55121:1:1:1:1	0.380888(0.434783:0.379076:0.328804)	NA	NA	NA	NA
DS_Unigene.32844-DD_Unigene.45262	YN	0.00827909	0.070789	0.116954	7.56479e-24	4143	1105.9	3037.1	NA	99	74	25	NA	NA	0.0249649	2.69606:2.69606:1:1:1:1	0.433541(0.507947:0.373531:0.419143)	NA	NA	NA	NA
DS_Unigene.32845-DD_Unigene.20550	YN	0	0.00929838	0	0	504	108.331	395.669	NA	1	1	0	NA	NA	0.00199862	2:2:1:1:1:1	0.501984(0.541667:0.321429:0.642857)	NA	NA	NA	NA
DS_Unigene.32857-DD_Unigene.26847	YN	0.0173601	0.0621571	0.279294	0.00338189	786	202.947	583.053	NA	22	12	10	NA	NA	0.0289268	2.71454:2.71454:1:1:1:1	0.378788(0.492669:0.300587:0.343109)	NA	NA	NA	NA
DS_Unigene.32860-DD_Unigene.28254	YN	0.00752605	0.0717086	0.104953	8.13104e-06	756	221.305	534.695	NA	19	15	4	NA	NA	0.0263143	5.27001:5.27001:1:1:1:1	0.449074(0.577381:0.378968:0.390873)	NA	NA	NA	NA
DS_Unigene.32867-DD_Unigene.45770	YN	0.040316	0.0680789	0.592194	0.256641	537	154.763	382.237	NA	25	10	15	NA	NA	0.0483172	1.81169:1.81169:1:1:1:1	0.479516(0.446927:0.497207:0.494413)	NA	NA	NA	NA
DS_Unigene.32867-DD_Unigene.45770	YN	0.0195918	0.0689208	0.284265	0.000169234	1164	336.438	827.562	NA	38	22	16	NA	NA	0.0338497	3.59352:3.59352:1:1:1:1	0.455326(0.530928:0.420103:0.414948)	NA	NA	NA	NA
DS_Unigene.32882-DD_Unigene.45773	YN	0.0192353	0.0715451	0.268855	0.0059555	570	146.626	423.374	NA	18	9.96382	8.03618	NA	NA	0.0326914	2.43687:2.43687:1:1:1:1	0.475439(0.523684:0.394737:0.507895)	NA	NA	NA	NA
DS_Unigene.32910-DD_Unigene.47041	YN	0.0187545	0.083079	0.225743	9.65854e-05	909	188.243	720.757	NA	28	14.6543	13.3457	NA	NA	0.0320753	1.02905:1.02905:1:1:1:1	0.420242(0.49835:0.376238:0.386139)	NA	NA	NA	NA
DS_Unigene.32924-DD_Unigene.31446	YN	0.0407059	0.0295929	1.37553	0.617867	477	172.453	304.547	NA	17	5	12	NA	NA	0.0366881	3.36256:3.36256:1:1:1:1	0.569959(0.777778:0.42284:0.509259)	NA	NA	NA	NA
DS_Unigene.32937-DD_Unigene.29282	YN	0.0110077	0.0777426	0.141592	2.00353e-06	768	218.387	549.613	NA	22	16	6	NA	NA	0.0299843	6.77026:6.77026:1:1:1:1	0.46224(0.583984:0.435547:0.367188)	NA	NA	NA	NA
DS_Unigene.32951-DD_Unigene.12980	YN	0.0366048	0.0683245	0.535749	0.0258507	1335	320.102	1014.9	NA	57	20.8096	36.1904	NA	NA	0.0442104	2.49968:2.49968:1:1:1:1	0.442953(0.478747:0.302013:0.548098)	NA	NA	NA	NA
DS_Unigene.32954-DD_Unigene.37617	YN	0.0307436	0.0487374	0.630801	0.253508	684	203.067	480.933	NA	24	9.52301	14.477	NA	NA	0.0360857	5.04371:5.04371:1:1:1:1	0.480349(0.524017:0.371179:0.545852)	NA	NA	NA	NA
DS_Unigene.32962-DD_Unigene.45768	YN	0.0262801	0.076305	0.344409	0.00177181	951	291.04	659.96	NA	38	21	17	NA	NA	0.0415895	4.85843:4.85843:1:1:1:1	0.480084(0.591195:0.371069:0.477987)	NA	NA	NA	NA
DS_Unigene.32968-DD_Unigene.30585	YN	0.00612524	0.0751988	0.081454	7.72816e-09	1116	296.084	819.916	NA	26	21	5	NA	NA	0.024451	2.98891:2.98891:1:1:1:1	0.459229(0.541667:0.422043:0.413978)	NA	NA	NA	NA
DS_Unigene.32979-DD_Unigene.52526	YN	0.00784956	0.0273872	0.286614	0.0550885	690	137.907	552.093	NA	8	3.68947	4.31053	NA	NA	0.0117545	0.935417:0.935417:1:1:1:1	0.424649(0.478927:0.337165:0.457854)	NA	NA	NA	NA
DS_Unigene.32985-DD_Unigene.26126	YN	0.0207101	0.0638579	0.324315	0.000815448	1278	346.897	931.103	NA	40	21	19	NA	NA	0.032422	5.32962:5.32962:1:1:1:1	0.442488(0.482394:0.43662:0.408451)	NA	NA	NA	NA
DS_Unigene.32988-DD_Unigene.36346	YN	0.00674509	0.0486933	0.138522	2.70267e-05	1080	317.032	762.968	NA	20	14.8785	5.12151	NA	NA	0.0190589	5.26694:5.26694:1:1:1:1	0.472222(0.561111:0.430556:0.425)	NA	NA	NA	NA
DS_Unigene.33006-DD_Unigene.35970	YN	0.0228068	0.0645186	0.353491	2.82164e-08	3843	942.166	2900.83	NA	123	57.9311	65.0689	NA	NA	0.033033	3.9637:3.9637:1:1:1:1	0.420295(0.506221:0.424184:0.330482)	NA	NA	NA	NA
DS_Unigene.33015-DD_Unigene.21050	YN	0.0283984	0.0765806	0.370831	0.0036699	1038	248.133	789.867	NA	40	18	22	NA	NA	0.0399163	1.916:1.916:1:1:1:1	0.398171(0.470075:0.34414:0.380299)	NA	NA	NA	NA
DS_Unigene.33035-DD_Unigene.12323	YN	0.0157797	0.0666437	0.236777	0.000160746	1038	269.431	768.569	NA	29	17	12	NA	NA	0.0289823	2.34178:2.34178:1:1:1:1	0.426782(0.536127:0.421965:0.322254)	NA	NA	NA	NA
DS_Unigene.33040-DD_Unigene.35195	YN	0.0305036	0.072879	0.418552	0.00593279	1089	270.716	818.284	NA	43	18.5609	24.4391	NA	NA	0.0410377	6.22131:6.22131:1:1:1:1	0.433425(0.535813:0.414601:0.349862)	NA	NA	NA	NA
DS_Unigene.33056-DD_Unigene.24255	YN	0.0170581	0.0593118	0.2876	0.0147932	615	140.625	474.375	NA	16	8	8	NA	NA	0.0267197	1.42929:1.42929:1:1:1:1	0.429268(0.57561:0.368293:0.343902)	NA	NA	NA	NA
DS_Unigene.33083-DD_Unigene.38528	YN	0.0313797	0.081254	0.386192	0.00587026	1005	221.487	783.513	NA	41	16.9271	24.0729	NA	NA	0.0423712	1.79246:1.79246:1:1:1:1	0.328003(0.391258:0.287846:0.304904)	NA	NA	NA	NA
DS_Unigene.33110-DD_Unigene.51471	YN	0.0231584	0.0533317	0.434233	0.021555	1026	269.798	756.202	NA	31	13.763	17.237	NA	NA	0.0310928	3.96479:3.96479:1:1:1:1	0.310674(0.380143:0.266547:0.285331)	NA	NA	NA	NA
DS_Unigene.33116-DD_Unigene.46199	YN	0.0124063	0.0652018	0.190276	1.39693e-06	1428	371.011	1056.99	NA	36	23	13	NA	NA	0.0261232	2.42979:2.42979:1:1:1:1	0.418919(0.489382:0.401544:0.36583)	NA	NA	NA	NA
DS_Unigene.33117-DD_Unigene.11040	YN	0.0096194	0.068177	0.141095	2.4868e-06	1026	293.564	732.436	NA	26	19	7	NA	NA	0.0263742	1.80451:1.80451:1:1:1:1	0.511176(0.575802:0.495627:0.462099)	NA	NA	NA	NA
DS_Unigene.33124-DD_Unigene.47119	YN	0.0273792	0.0164336	1.66605	0.514793	543	148.388	394.612	NA	13	2.40454	10.5955	NA	NA	0.0243881	2.61445:2.61445:1:1:1:1	0.438172(0.392473:0.424731:0.497312)	NA	NA	NA	NA
DS_Unigene.33125-DD_Unigene.32877	YN	0.00859862	0.0558935	0.153839	4.42597e-06	1371	318.28	1052.72	NA	26	17	9	NA	NA	0.0195782	1.44572:1.44572:1:1:1:1	0.448076(0.489107:0.420479:0.434641)	NA	NA	NA	NA
DS_Unigene.33132-DD_Unigene.22398	YN	0.036444	0.0371319	0.981475	0.999257	561	166.803	394.197	NA	20	6	14	NA	NA	0.0366485	4.50019:4.50019:1:1:1:1	0.386555(0.462185:0.315126:0.382353)	NA	NA	NA	NA
DS_Unigene.33137-DD_Unigene.46096	YN	0.00769685	0.0823512	0.0934637	1.79016e-15	2085	517.631	1567.37	NA	52	40	12	NA	NA	0.0262309	2.30258:2.30258:1:1:1:1	0.460489(0.568247:0.416667:0.396552)	NA	NA	NA	NA
DS_Unigene.33147-DD_Unigene.38869	YN	0.00804371	0.0535285	0.15027	0.000150468	675	175.046	499.954	NA	13	9	4	NA	NA	0.0198392	4.59307:4.59307:1:1:1:1	0.407971(0.436957:0.415217:0.371739)	NA	NA	NA	NA
DS_Unigene.33148-DD_Unigene.31608	YN	0.0345743	0.0507371	0.681441	0.440161	501	143.514	357.486	NA	19	7	12	NA	NA	0.0392042	7.72075:7.72075:1:1:1:1	0.325424(0.383051:0.277966:0.315254)	NA	NA	NA	NA
DS_Unigene.33173-DD_Unigene.25250	YN	0.0137236	0.0597756	0.229585	0.0104756	564	122.782	441.218	NA	13	7	6	NA	NA	0.0237491	6.41451:6.41451:1:1:1:1	0.58422(0.566489:0.375:0.81117)	NA	NA	NA	NA
DS_Unigene.33200-DD_Unigene.43129	YN	0.0207418	0.059672	0.347597	0.000224886	1698	474.294	1223.71	NA	52	27	25	NA	NA	0.031616	3.57363:3.57363:1:1:1:1	0.448802(0.529412:0.370098:0.446895)	NA	NA	NA	NA
DS_Unigene.33213-DD_Unigene.13955	YN	0.0355428	0.0753677	0.471592	0.0268433	903	239.781	663.219	NA	40	17	23	NA	NA	0.0461178	2.84449:2.84449:1:1:1:1	0.451827(0.480066:0.446844:0.428571)	NA	NA	NA	NA
DS_Unigene.332-DD_Unigene.931	YN	0.015169	0.0540335	0.280733	0.0325103	516	116.427	399.573	NA	12	6	6	NA	NA	0.0239381	2.58232:2.58232:1:1:1:1	0.420039(0.49422:0.447977:0.317919)	NA	NA	NA	NA
DS_Unigene.33246-DD_Unigene.46351	YN	0.00393556	0.0557808	0.070554	0.000103649	678	168.43	509.57	NA	11	9	2	NA	NA	0.0168151	2.17185:2.17185:1:1:1:1	0.457227(0.55531:0.413717:0.402655)	NA	NA	NA	NA
DS_Unigene.33263-DD_Unigene.46180	YN	0.00316276	0.0509617	0.0620615	4.72596e-05	819	185.258	633.742	NA	11	9	2	NA	NA	0.0139749	2:2:1:1:1:1	0.42735(0.516484:0.42674:0.338828)	NA	NA	NA	NA
DS_Unigene.33275-DD_Unigene.26369	YN	0.0219982	0.0875744	0.251194	9.16365e-05	891	245.195	645.805	NA	34	20	14	NA	NA	0.0400442	1.89476:1.89476:1:1:1:1	0.461969(0.478188:0.474832:0.432886)	NA	NA	NA	NA
DS_Unigene.33280-DD_Unigene.10561	YN	0.0462874	0.0947086	0.488735	0.0130084	1008	271.565	736.435	NA	57	24	33	NA	NA	0.0593325	2.76172:2.76172:1:1:1:1	0.414187(0.383929:0.409226:0.449405)	NA	NA	NA	NA
DS_Unigene.33298-DD_Unigene.35680	YN	0.0141627	0.0876935	0.161502	0.000446619	492	117.93	374.07	NA	15	9.7526	5.2474	NA	NA	0.0317877	1.71565:1.71565:1:1:1:1	0.468496(0.52439:0.460366:0.420732)	NA	NA	NA	NA
DS_Unigene.33310-DD_Unigene.46975	YN	0.0245789	0.0449501	0.546804	0.0456371	1806	430.486	1375.51	NA	52	18.7526	33.2474	NA	NA	0.0294346	2.38707:2.38707:1:1:1:1	0.45242(0.514851:0.445545:0.396865)	NA	NA	NA	NA
DS_Unigene.33354-DD_Unigene.23695	YN	0.0357963	0.0926483	0.386367	0.000147487	1377	391.736	985.264	NA	68	33.5756	34.4244	NA	NA	0.0519699	3.18866:3.18866:1:1:1:1	0.453885(0.507625:0.372549:0.481481)	NA	NA	NA	NA
DS_Unigene.33358-DD_Unigene.47215	YN	0.00113121	0.0846696	0.0133603	8.57159e-15	1224	339.23	884.77	NA	28	27	1	NA	NA	0.0242838	2.89739:2.89739:1:1:1:1	0.473448(0.512255:0.42402:0.484069)	NA	NA	NA	NA
DS_Unigene.33362-DD_Unigene.11565	YN	0.0209134	0.0641384	0.326066	0.00422944	876	244.884	631.116	NA	28	15	13	NA	NA	0.0329969	4.50893:4.50893:1:1:1:1	0.45605(0.527397:0.433219:0.407534)	NA	NA	NA	NA
DS_Unigene.33393-DD_Unigene.33770	YN	0.0346827	0.0768058	0.451563	0.00367527	1368	353.698	1014.3	NA	60	25.6817	34.3183	NA	NA	0.0455737	3.77782:3.77782:1:1:1:1	0.41193(0.463158:0.404211:0.368421)	NA	NA	NA	NA
DS_Unigene.33406-DD_Unigene.28654	YN	0.0321588	0.0990817	0.324569	5.10112e-06	1569	392.467	1176.53	NA	73	36	37	NA	NA	0.0488988	2.25883:2.25883:1:1:1:1	0.448791(0.604962:0.34542:0.395992)	NA	NA	NA	NA
DS_Unigene.33409-DD_Unigene.33080	YN	0.0200278	0.0713618	0.280651	2.53606e-05	1455	383.785	1071.21	NA	47	25.8509	21.1491	NA	NA	0.0335681	5.27557:5.27557:1:1:1:1	0.423156(0.4375:0.372951:0.459016)	NA	NA	NA	NA
DS_Unigene.33416-DD_Unigene.20420	YN	0.00761303	0.0725569	0.104925	5.84483e-08	1200	275.758	924.242	NA	26	19	7	NA	NA	0.022537	1.99755:1.99755:1:1:1:1	0.424167(0.5175:0.34875:0.40625)	NA	NA	NA	NA
DS_Unigene.33426-DD_Unigene.16317	YN	0.0159631	0.095157	0.167756	2.71416e-10	1599	395.986	1203.01	NA	54	35	19	NA	NA	0.0355752	1.70651:1.70651:1:1:1:1	0.442056(0.47757:0.388785:0.459813)	NA	NA	NA	NA
DS_Unigene.33429-DD_Unigene.11438	YN	0.017244	0.0535022	0.322305	0.000817817	1095	331.136	763.864	NA	30	17	13	NA	NA	0.0282087	5.42576:5.42576:1:1:1:1	0.519126(0.538251:0.463115:0.556011)	NA	NA	NA	NA
DS_Unigene.33438-DD_Unigene.23167	YN	0.00971673	0.074592	0.130265	1.30431e-07	1140	310.587	829.413	NA	30	22	8	NA	NA	0.0273916	3.539:3.539:1:1:1:1	0.472878(0.574803:0.511811:0.332021)	NA	NA	NA	NA
DS_Unigene.33438-DD_Unigene.23167	YN	0.0382955	0.0194744	1.96645	0.518527	453	104.194	348.806	NA	15	2	13	NA	NA	0.0339665	2.31115:2.31115:1:1:1:1	0.51766(0.692053:0.254967:0.60596)	NA	NA	NA	NA
DS_Unigene.33456-DD_Unigene.38795	YN	0.0286153	0.0847752	0.337543	0.00334897	600	179.957	420.043	NA	26	14.2204	11.7796	NA	NA	0.0454593	3.55251:3.55251:1:1:1:1	0.473466(0.554726:0.405473:0.460199)	NA	NA	NA	NA
DS_Unigene.33470-DD_Unigene.12897	YN	0.0140904	0.062301	0.226166	0.00516553	582	151.959	430.041	NA	15	9	6	NA	NA	0.0266781	2.70864:2.70864:1:1:1:1	0.419244(0.546392:0.278351:0.43299)	NA	NA	NA	NA
DS_Unigene.33474-DD_Unigene.37469	YN	0.0130154	0.0558295	0.233127	9.72007e-05	1209	355.162	853.838	NA	30	19	11	NA	NA	0.0255926	2.59899:2.59899:1:1:1:1	0.448718(0.488834:0.416873:0.440447)	NA	NA	NA	NA
DS_Unigene.33488-DD_Unigene.48425	YN	0.01872	0.0871997	0.214679	1.28722e-05	960	256.386	703.614	NA	34	21	13	NA	NA	0.0370087	3.99328:3.99328:1:1:1:1	0.466146(0.595313:0.464062:0.339062)	NA	NA	NA	NA
DS_Unigene.33510-DD_Unigene.11485	YN	0.0332388	0.0580253	0.572832	0.277332	465	125.878	339.122	NA	18	7	11	NA	NA	0.0399486	3.89963:3.89963:1:1:1:1	0.432258(0.467742:0.454839:0.374194)	NA	NA	NA	NA
DS_Unigene.33515-DD_Unigene.20811	YN	0.0236699	0.0896332	0.264075	9.07183e-08	1833	449.322	1383.68	NA	70	37.7836	32.2164	NA	NA	0.0398394	2.20583:2.20583:1:1:1:1	0.444984(0.46521:0.409385:0.460356)	NA	NA	NA	NA
DS_Unigene.33534-DD_Unigene.27215	YN	0.00354831	0.0649372	0.0546421	2.57768e-10	1455	324.984	1130.02	NA	24	20	4	NA	NA	0.0172599	1.45469:1.45469:1:1:1:1	0.448797(0.568041:0.41134:0.36701)	NA	NA	NA	NA
DS_Unigene.33535-DD_Unigene.32139	YN	0.0252057	0.0631623	0.399062	0.00933521	1194	265.888	928.112	NA	39	16	23	NA	NA	0.0336581	2.03178:2.03178:1:1:1:1	0.393635(0.482412:0.349246:0.349246)	NA	NA	NA	NA
DS_Unigene.33539-DD_Unigene.42419	YN	0.0284961	0.037169	0.766664	0.727448	504	110.413	393.587	NA	15	4	11	NA	NA	0.0303961	2.46584:2.46584:1:1:1:1	0.376006(0.47343:0.396135:0.258454)	NA	NA	NA	NA
DS_Unigene.33542-DD_Unigene.13646	YN	0.0115672	0.0475551	0.243239	0.00736452	720	196.756	523.244	NA	15	9	6	NA	NA	0.0214017	6.98295:6.98295:1:1:1:1	0.41875(0.472917:0.395833:0.3875)	NA	NA	NA	NA
DS_Unigene.33545-DD_Unigene.26209	YN	0.0383676	0.0629609	0.609388	0.222671	507	90.2178	416.782	NA	21	5.4302	15.5698	NA	NA	0.0427439	0.865274:0.865274:1:1:1:1	0.384793(0.43318:0.33871:0.382488)	NA	NA	NA	NA
DS_Unigene.33552-DD_Unigene.47222	YN	0.0129672	0.0651848	0.19893	4.90237e-07	1383	371.718	1011.28	NA	36	23	13	NA	NA	0.0270021	2.79348:2.79348:1:1:1:1	0.466739(0.536876:0.433839:0.429501)	NA	NA	NA	NA
DS_Unigene.33564-DD_Unigene.31977	YN	0.0281336	0.0523684	0.537224	0.0766263	1155	269.132	885.868	NA	38	13.5493	24.4507	NA	NA	0.0337807	2.90374:2.90374:1:1:1:1	0.427649(0.514212:0.409561:0.359173)	NA	NA	NA	NA
DS_Unigene.33566-DD_Unigene.45609	YN	0.0230745	0.0992917	0.232391	2.61638e-07	1305	336.548	968.452	NA	53	31	22	NA	NA	0.0427302	2.46665:2.46665:1:1:1:1	0.526636(0.543379:0.422374:0.614155)	NA	NA	NA	NA
DS_Unigene.33570-DD_Unigene.46660	YN	0.00141717	0.0563596	0.0251451	5.1308e-07	909	202.6	706.4	NA	12	11	1	NA	NA	0.0136629	2:2:1:1:1:1	0.422442(0.539604:0.351485:0.376238)	NA	NA	NA	NA
DS_Unigene.33571-DD_Unigene.11063	YN	0.0167848	0.069934	0.240008	1.06209e-05	1251	407.361	843.639	NA	41	27	14	NA	NA	0.0340917	2.46109:2.46109:1:1:1:1	0.540271(0.527512:0.720096:0.373206)	NA	NA	NA	NA
DS_Unigene.33572-DD_Unigene.10097	YN	0.00418771	0.0531733	0.0787559	5.63101e-06	975	256	719	NA	16	13	3	NA	NA	0.0170496	3.11838:3.11838:1:1:1:1	0.369048(0.447876:0.280888:0.378378)	NA	NA	NA	NA
DS_Unigene.33577-DD_Unigene.47765	YN	0.00599886	0.0819665	0.0731868	9.5741e-10	1122	285.086	836.914	NA	27	22	5	NA	NA	0.0253012	1.2354:1.2354:1:1:1:1	0.497326(0.537433:0.467914:0.486631)	NA	NA	NA	NA
DS_Unigene.33590-DD_Unigene.20317	YN	0.0179293	0.0884098	0.202798	0.00219142	504	108.748	395.252	NA	16	9	7	NA	NA	0.0331368	1.5424:1.5424:1:1:1:1	0.487103(0.514881:0.318452:0.627976)	NA	NA	NA	NA
DS_Unigene.33592-DD_Unigene.14164	YN	0.029866	0.0858902	0.347723	0.000305932	1143	322.141	820.859	NA	50	26	24	NA	NA	0.0456558	2.67247:2.67247:1:1:1:1	0.444303(0.498724:0.459184:0.375)	NA	NA	NA	NA
DS_Unigene.33597-DD_Unigene.46517	YN	0.00336842	0.0590265	0.0570662	3.23641e-11	1635	444.296	1190.7	NA	29	25	4	NA	NA	0.018493	5.07322:5.07322:1:1:1:1	0.434186(0.54479:0.375686:0.382084)	NA	NA	NA	NA
DS_Unigene.33598-DD_Unigene.46149	YN	0.0259326	0.0974385	0.266143	0.000411685	768	178.255	589.745	NA	31	16	15	NA	NA	0.0425293	3.34184:3.34184:1:1:1:1	0.340324(0.412804:0.229581:0.378587)	NA	NA	NA	NA
DS_Unigene.33605-DD_Unigene.22911	YN	0.0246728	0.0542837	0.454515	0.0306164	1083	242.029	840.971	NA	33	12.5943	20.4057	NA	NA	0.0312903	2.06074:2.06074:1:1:1:1	0.411357(0.419668:0.393352:0.421053)	NA	NA	NA	NA
DS_Unigene.33609-DD_Unigene.30127	YN	0.0289435	0.059649	0.48523	0.0797999	774	209.283	564.717	NA	28	12	16	NA	NA	0.037246	7.23115:7.23115:1:1:1:1	0.385926(0.444444:0.364444:0.348889)	NA	NA	NA	NA
DS_Unigene.33613-DD_Unigene.27807	YN	0.0285448	0.0974033	0.293057	0.00357487	561	132.271	428.729	NA	24	12	12	NA	NA	0.04478	2.22229:2.22229:1:1:1:1	0.435829(0.44385:0.529412:0.334225)	NA	NA	NA	NA
DS_Unigene.33614-DD_Unigene.31722	YN	0.0182823	0.0696556	0.262467	2.50335e-05	1401	348.919	1052.08	NA	42	23	19	NA	NA	0.0310768	1.5911:1.5911:1:1:1:1	0.433837(0.487713:0.406427:0.407372)	NA	NA	NA	NA
DS_Unigene.33630-DD_Unigene.14940	YN	0.015479	0.042149	0.367244	0.0252123	987	268.865	718.135	NA	22	11	11	NA	NA	0.0227441	2.26669:2.26669:1:1:1:1	0.466967(0.515015:0.436937:0.448949)	NA	NA	NA	NA
DS_Unigene.33636-DD_Unigene.26490	YN	0.0153705	0.0607352	0.253073	0.00884808	549	154.38	394.62	NA	15	9	6	NA	NA	0.0281271	4.45647:4.45647:1:1:1:1	0.430254(0.519022:0.342391:0.429348)	NA	NA	NA	NA
DS_Unigene.33643-DD_Unigene.46992	YN	0.0177085	0.0578863	0.305919	0.0153742	582	181.233	400.767	NA	17	10	7	NA	NA	0.0302198	9.06889:9.06889:1:1:1:1	0.479381(0.57732:0.402062:0.458763)	NA	NA	NA	NA
DS_Unigene.33646-DD_Unigene.22795	YN	0.00891696	0.093831	0.0950321	7.11522e-12	1296	379.372	916.628	NA	41	32.884	8.11604	NA	NA	0.0337735	6.45269:6.45269:1:1:1:1	0.440092(0.554147:0.382488:0.383641)	NA	NA	NA	NA
DS_Unigene.33652-DD_Unigene.21256	YN	0.0223515	0.0646797	0.345572	7.64894e-07	3180	709.511	2470.49	NA	98	43.6165	54.3835	NA	NA	0.0317956	2.69167:2.69167:1:1:1:1	0.430818(0.541509:0.432547:0.318396)	NA	NA	NA	NA
DS_Unigene.33653-DD_Unigene.15113	YN	0.00812826	0.0795201	0.102216	0.000119038	519	147.913	371.087	NA	14	11	3	NA	NA	0.0284746	2.50486:2.50486:1:1:1:1	0.465741(0.547222:0.388889:0.461111)	NA	NA	NA	NA
DS_Unigene.33657-DD_Unigene.12334	YN	0.0102823	0.0575923	0.178537	2.05454e-05	1131	347.451	783.549	NA	27	19	8	NA	NA	0.0248162	26.2087:26.2087:1:1:1:1	0.452567(0.531332:0.439948:0.386423)	NA	NA	NA	NA
DS_Unigene.33659-DD_Unigene.28395	YN	0.00842576	0.059656	0.141239	6.59174e-06	1218	262.931	955.069	NA	23	15	8	NA	NA	0.0194849	2.42564:2.42564:1:1:1:1	0.432677(0.54803:0.347291:0.402709)	NA	NA	NA	NA
DS_Unigene.33664-DD_Unigene.45822	YN	0.00782998	0.0753884	0.103862	1.51953e-06	867	224.792	642.208	NA	21	16	5	NA	NA	0.0253463	2.52568:2.52568:1:1:1:1	0.427336(0.519031:0.34083:0.422145)	NA	NA	NA	NA
DS_Unigene.33668-DD_Unigene.31193	YN	0.0106759	0.0967687	0.110323	4.85827e-06	639	167.288	471.712	NA	20	15	5	NA	NA	0.0332147	2.17174:2.17174:1:1:1:1	0.456182(0.448357:0.403756:0.516432)	NA	NA	NA	NA
DS_Unigene.33670-DD_Unigene.34528	YN	0.0437314	0.060331	0.724859	0.481465	516	138.571	377.429	NA	24	8	16	NA	NA	0.0481892	3.06497:3.06497:1:1:1:1	0.430476(0.405714:0.405714:0.48)	NA	NA	NA	NA
DS_Unigene.33682-DD_Unigene.31804	YN	0.0353239	0.0855834	0.412742	0.00950775	906	168.706	737.294	NA	39	13.5691	25.4309	NA	NA	0.0446827	0.936594:0.936594:1:1:1:1	0.380222(0.37468:0.328645:0.43734)	NA	NA	NA	NA
DS_Unigene.33690-DD_Unigene.25188	YN	0.0228713	0.0860948	0.265653	1.54401e-05	1305	283.756	1021.24	NA	46	23	23	NA	NA	0.0366185	1.83508:1.83508:1:1:1:1	0.457471(0.517241:0.477011:0.378161)	NA	NA	NA	NA
DS_Unigene.33695-DD_Unigene.47799	YN	0.0150699	0.0691553	0.217914	2.21343e-08	2010	534.668	1475.33	NA	57	35	22	NA	NA	0.0294569	3.0678:3.0678:1:1:1:1	0.447251(0.538633:0.341753:0.461367)	NA	NA	NA	NA
DS_Unigene.33697-DD_Unigene.29637	YN	0.00916702	0.029023	0.315853	0.0904613	690	141.168	548.832	NA	9	4	5	NA	NA	0.0132294	1.14713:1.14713:1:1:1:1	0.433333(0.53913:0.441304:0.319565)	NA	NA	NA	NA
DS_Unigene.33701-DD_Unigene.29846	YN	0.0136092	0.0732474	0.185798	2.82673e-05	930	262.541	667.459	NA	27	18	9	NA	NA	0.0304452	5.70566:5.70566:1:1:1:1	0.439785(0.522581:0.437097:0.359677)	NA	NA	NA	NA
DS_Unigene.33701-DD_Unigene.29846	YN	0.0117851	0.0958746	0.122922	5.74296e-05	501	158.818	342.182	NA	18	14	4	NA	NA	0.0384417	5.23076:5.23076:1:1:1:1	0.531558(0.47929:0.591716:0.523669)	NA	NA	NA	NA
DS_Unigene.33705-DD_Unigene.13669	YN	0.0641669	0.04511	1.42246	0.496278	459	120.155	338.845	NA	26	5.2244	20.7756	NA	NA	0.0591783	3.61432:3.61432:1:1:1:1	0.509804(0.513072:0.460784:0.555556)	NA	NA	NA	NA
DS_Unigene.33709-DD_Unigene.45846	YN	0.0275006	0.0481907	0.570662	0.0605438	1713	452.441	1260.56	NA	55	21	34	NA	NA	0.0329653	4.70331:4.70331:1:1:1:1	0.41942(0.493043:0.39913:0.366087)	NA	NA	NA	NA
DS_Unigene.33711-DD_Unigene.32037	YN	0.0273683	0.04463	0.613226	0.233704	855	184.953	670.047	NA	26	8	18	NA	NA	0.0311023	2.00645:2.00645:1:1:1:1	0.399888(0.456376:0.35906:0.384228)	NA	NA	NA	NA
DS_Unigene.33713-DD_Unigene.26791	YN	0.0164787	0.025067	0.657385	0.477902	531	162.254	368.746	NA	10	4	6	NA	NA	0.019103	7.10024:7.10024:1:1:1:1	0.427495(0.451977:0.353107:0.477401)	NA	NA	NA	NA
DS_Unigene.33717-DD_Unigene.31944	YN	0.0542033	0.0711061	0.762288	0.386832	534	135.772	398.228	NA	30	9.17653	20.8235	NA	NA	0.0585009	1.2919:1.2919:1:1:1:1	0.530142(0.582447:0.452128:0.555851)	NA	NA	NA	NA
DS_Unigene.33718-DD_Unigene.32769	YN	0.00546068	0.07546	0.0723652	2.33878e-09	1200	280.952	919.048	NA	25	20	5	NA	NA	0.0218494	1.05064:1.05064:1:1:1:1	0.452083(0.5925:0.41625:0.3475)	NA	NA	NA	NA
DS_Unigene.33722-DD_Unigene.14327	YN	0.0449198	0.0544589	0.824839	0.682804	651	192.175	458.825	NA	30	10	20	NA	NA	0.0477357	2.40065:2.40065:1:1:1:1	0.472727(0.493182:0.493182:0.431818)	NA	NA	NA	NA
DS_Unigene.33723-DD_Unigene.27174	YN	0.0152966	0.0642792	0.237972	4.57763e-05	1254	328.278	925.722	NA	34	20	14	NA	NA	0.0281195	6.96116:6.96116:1:1:1:1	0.445375(0.521531:0.460526:0.354067)	NA	NA	NA	NA
DS_Unigene.33731-DD_Unigene.23399	YN	0.0344625	0.0742361	0.464228	0.0451558	720	212.816	507.184	NA	32	15	17	NA	NA	0.0462187	7.16932:7.16932:1:1:1:1	0.469444(0.483333:0.485417:0.439583)	NA	NA	NA	NA
DS_Unigene.33732-DD_Unigene.36831	YN	0.00719216	0.0451641	0.159245	0.00440662	603	183.614	419.386	NA	11	8	3	NA	NA	0.0187547	6.64919:6.64919:1:1:1:1	0.433014(0.545455:0.337321:0.416268)	NA	NA	NA	NA
DS_Unigene.33734-DD_Unigene.37067	YN	0.0151067	0.050369	0.299921	0.00181916	1224	287.883	936.117	NA	28	14	14	NA	NA	0.0234004	1.4273:1.4273:1:1:1:1	0.438317(0.519608:0.382353:0.41299)	NA	NA	NA	NA
DS_Unigene.33746-DD_Unigene.35682	YN	0.0189697	0.0882005	0.215075	1.0275e-09	1845	509.356	1335.64	NA	67	42	25	NA	NA	0.0380825	2.53469:2.53469:1:1:1:1	0.481061(0.409091:0.646104:0.387987)	NA	NA	NA	NA
DS_Unigene.33746-DD_Unigene.35682	YN	0.0636038	0.00630134	10.0937	0.00333432	489	159.364	329.636	NA	21	1	20	NA	NA	0.044929	6.67114:6.67114:1:1:1:1	0.502045(0.693252:0.40184:0.411043)	NA	NA	NA	NA
DS_Unigene.33761-DD_Unigene.47030	YN	0.00594446	0.0410031	0.144976	0.000946449	903	227.009	675.991	NA	13	9	4	NA	NA	0.014758	4.98007:4.98007:1:1:1:1	0.434662(0.561462:0.403654:0.33887)	NA	NA	NA	NA
DS_Unigene.33770-DD_Unigene.48304	YN	0.00284731	0.0610801	0.0466161	0.000139909	507	155.015	351.985	NA	10	9	1	NA	NA	0.020652	4.78735:4.78735:1:1:1:1	0.425049(0.366864:0.497041:0.411243)	NA	NA	NA	NA
DS_Unigene.33776-DD_Unigene.36581	YN	0.0122709	0.0685112	0.179108	1.4909e-06	1260	355.835	904.165	NA	34	23	11	NA	NA	0.0281536	6.59417:6.59417:1:1:1:1	0.4327(0.473872:0.397862:0.426366)	NA	NA	NA	NA
DS_Unigene.33787-DD_Unigene.47572	YN	0.0225835	0.0977211	0.231102	1.7811e-12	2463	598.981	1864.02	NA	96	54.5488	41.4512	NA	NA	0.0408564	2.632:2.632:1:1:1:1	0.454988(0.523114:0.459854:0.381995)	NA	NA	NA	NA
DS_Unigene.33788-DD_Unigene.44998	YN	0	0.0600649	0	0	450	122.118	327.882	NA	7	7	0	NA	NA	0.0163001	9.77885:9.77885:1:1:1:1	0.491111(0.56:0.52:0.393333)	NA	NA	NA	NA
DS_Unigene.33791-DD_Unigene.39579	YN	0.0194016	0.0836107	0.232047	0.000177301	792	217.534	574.466	NA	28	17	11	NA	NA	0.0370376	2.61341:2.61341:1:1:1:1	0.449686(0.503774:0.415094:0.430189)	NA	NA	NA	NA
DS_Unigene.33797-DD_Unigene.48480	YN	0.0146779	0.0525859	0.279123	0.0012658	1173	278.509	894.491	NA	27	14	13	NA	NA	0.0236786	1.60473:1.60473:1:1:1:1	0.442602(0.501276:0.441327:0.385204)	NA	NA	NA	NA
DS_Unigene.33811-DD_Unigene.46972	YN	0.00904668	0.0620306	0.145842	6.3802e-05	888	220.585	667.415	NA	19	13	6	NA	NA	0.0222082	2.18255:2.18255:1:1:1:1	0.483108(0.579392:0.503378:0.366554)	NA	NA	NA	NA
DS_Unigene.33815-DD_Unigene.43175	YN	0.0155645	0.074564	0.208741	2.76313e-06	1251	341.119	909.881	NA	38	24	14	NA	NA	0.0316523	4.2021:4.2021:1:1:1:1	0.449206(0.536905:0.416667:0.394048)	NA	NA	NA	NA
DS_Unigene.33833-DD_Unigene.46641	YN	0.0151112	0.0749981	0.201488	3.90665e-05	867	250.325	616.675	NA	27	17.7764	9.22358	NA	NA	0.0324021	3.55735:3.55735:1:1:1:1	0.465398(0.529412:0.356401:0.510381)	NA	NA	NA	NA
DS_Unigene.33835-DD_Unigene.29704	YN	0.0108189	0.0666013	0.162443	1.78497e-10	2154	568.823	1585.18	NA	53	36	17	NA	NA	0.0255498	10.0432:10.0432:1:1:1:1	0.439415(0.502089:0.394847:0.421309)	NA	NA	NA	NA
DS_Unigene.33836-DD_Unigene.46332	YN	0.0194962	0.0638844	0.305179	0.00476587	909	181.017	727.983	NA	25	11	14	NA	NA	0.0283356	1.19349:1.19349:1:1:1:1	0.406863(0.553922:0.259804:0.406863)	NA	NA	NA	NA
DS_Unigene.33839-DD_Unigene.45329	YN	0.0114272	0.0608568	0.187773	1.80993e-11	2943	717.043	2225.96	NA	67	41.7581	25.2419	NA	NA	0.0234704	2.35917:2.35917:1:1:1:1	0.431193(0.508665:0.377676:0.407238)	NA	NA	NA	NA
DS_Unigene.33841-DD_Unigene.36576	YN	0.0308647	0.0513552	0.601005	0.173686	1026	264.711	761.289	NA	36	13	23	NA	NA	0.0361513	3.93565:3.93565:1:1:1:1	0.439655(0.505747:0.375:0.438218)	NA	NA	NA	NA
DS_Unigene.33845-DD_Unigene.48734	YN	0.0118132	0.057771	0.204484	0.000296622	936	252.921	683.079	NA	22	14	8	NA	NA	0.0242317	4.45501:4.45501:1:1:1:1	0.435363(0.516026:0.386218:0.403846)	NA	NA	NA	NA
DS_Unigene.33853-DD_Unigene.39517	YN	0.0166588	0.0201612	0.826279	0.679778	576	150.809	425.191	NA	10	3	7	NA	NA	0.0175758	4.0558:4.0558:1:1:1:1	0.448785(0.5:0.5:0.346354)	NA	NA	NA	NA
DS_Unigene.33865-DD_Unigene.38585	YN	0.0421895	0.0508873	0.829077	0.620832	561	131.659	429.341	NA	24	6.45177	17.5482	NA	NA	0.0442308	2.12517:2.12517:1:1:1:1	0.348875(0.477492:0.29582:0.273312)	NA	NA	NA	NA
DS_Unigene.33865-DD_Unigene.38585	YN	0.052222	0.0388169	1.34534	0.650099	498	160.123	337.877	NA	23	6	17	NA	NA	0.0479118	3.43722:3.43722:1:1:1:1	0.409182(0.302395:0.281437:0.643713)	NA	NA	NA	NA
DS_Unigene.33866-DD_Unigene.46498	YN	0.0308096	0.044381	0.694208	0.444043	528	162.763	365.237	NA	18	7	11	NA	NA	0.0349932	6.99951:6.99951:1:1:1:1	0.486965(0.522346:0.444134:0.494413)	NA	NA	NA	NA
DS_Unigene.33867-DD_Unigene.47987	YN	0.0251702	0.0895303	0.281136	3.90983e-07	1713	453.672	1259.33	NA	69	37.8558	31.1442	NA	NA	0.0422154	4.59781:4.59781:1:1:1:1	0.440163(0.536778:0.388792:0.394921)	NA	NA	NA	NA
DS_Unigene.33869-DD_Unigene.45873	YN	0.00355672	0.0917773	0.0387538	4.0475e-09	774	210.114	563.886	NA	20	18	2	NA	NA	0.0275056	3.10858:3.10858:1:1:1:1	0.436047(0.525194:0.364341:0.418605)	NA	NA	NA	NA
DS_Unigene.33870-DD_Unigene.37313	YN	0.013842	0.0680487	0.203413	0.000107724	966	232.336	733.664	NA	25	14.9392	10.0608	NA	NA	0.0268794	2.10983:2.10983:1:1:1:1	0.414596(0.498447:0.36646:0.378882)	NA	NA	NA	NA
DS_Unigene.33876-DD_Unigene.47626	YN	0.00627773	0.0831132	0.0755322	1.85328e-08	912	271.612	640.388	NA	25	21	4	NA	NA	0.0291609	5.37466:5.37466:1:1:1:1	0.466557(0.498355:0.384868:0.516447)	NA	NA	NA	NA
DS_Unigene.33879-DD_Unigene.47224	YN	0.0212668	0.0577981	0.36795	0.0355815	621	143.909	477.091	NA	18	8	10	NA	NA	0.0297325	2.12928:2.12928:1:1:1:1	0.460548(0.570048:0.396135:0.415459)	NA	NA	NA	NA
DS_Unigene.33880-DD_Unigene.20759	YN	0.0160814	0.0722326	0.222633	1.79667e-10	2766	628.853	2137.15	NA	77	43	34	NA	NA	0.0288474	1.61:1.61:1:1:1:1	0.430766(0.463666:0.422451:0.406182)	NA	NA	NA	NA
DS_Unigene.33881-DD_Unigene.47323	YN	0.046956	0.0573015	0.819455	0.487138	1374	399.3	974.7	NA	66	21.704	44.296	NA	NA	0.0499625	5.48592:5.48592:1:1:1:1	0.454936(0.498927:0.376609:0.48927)	NA	NA	NA	NA
DS_Unigene.33882-DD_Unigene.38744	YN	0.0124189	0.0677205	0.183385	3.43595e-06	1353	275.476	1077.52	NA	31	17.7312	13.2688	NA	NA	0.0236785	0.75179:0.75179:1:1:1:1	0.448746(0.522124:0.425885:0.39823)	NA	NA	NA	NA
DS_Unigene.33887-DD_Unigene.13343	YN	0.0345132	0.00755515	4.56816	0.186583	489	133.028	355.972	NA	13	1	12	NA	NA	0.0271795	1.58429:1.58429:1:1:1:1	0.535141(0.427711:0.509036:0.668675)	NA	NA	NA	NA
DS_Unigene.33888-DD_Unigene.26237	YN	0.0179834	0.0914766	0.19659	0.00201499	501	106.942	394.058	NA	16	9	7	NA	NA	0.033671	3.85373:3.85373:1:1:1:1	0.423611(0.443452:0.464286:0.363095)	NA	NA	NA	NA
DS_Unigene.33893-DD_Unigene.45548	YN	0.0201702	0.0865826	0.232959	0.000964119	651	147.895	503.105	NA	22	12	10	NA	NA	0.0352578	2.85153:2.85153:1:1:1:1	0.443939(0.477273:0.384091:0.470455)	NA	NA	NA	NA
DS_Unigene.33897-DD_Unigene.31293	YN	0.00772299	0.0618307	0.124905	9.42621e-06	1017	236.08	780.92	NA	20	14	6	NA	NA	0.0202832	1.11651:1.11651:1:1:1:1	0.489884(0.560694:0.430636:0.478324)	NA	NA	NA	NA
DS_Unigene.33900-DD_Unigene.31358	YN	0.0560471	0.0729527	0.768267	0.343405	987	242.334	744.666	NA	57	16.8188	40.1812	NA	NA	0.0601979	1.97445:1.97445:1:1:1:1	0.430446(0.530184:0.350394:0.410761)	NA	NA	NA	NA
DS_Unigene.33904-DD_Unigene.39539	YN	0.027078	0.0528482	0.512373	0.0222699	1551	408.247	1142.75	NA	51	20.6257	30.3743	NA	NA	0.0338611	4.33558:4.33558:1:1:1:1	0.424038(0.511538:0.370192:0.390385)	NA	NA	NA	NA
DS_Unigene.33906-DD_Unigene.33282	YN	0.0482025	0.0237766	2.02731	0.298855	450	128.457	321.543	NA	18	3	15	NA	NA	0.0412299	2.32882:2.32882:1:1:1:1	0.533333(0.683333:0.383333:0.533333)	NA	NA	NA	NA
DS_Unigene.33913-DD_Unigene.23973	YN	0.0398624	0.0523188	0.761914	0.451947	909	237.56	671.44	NA	38	12	26	NA	NA	0.0431178	4.32698:4.32698:1:1:1:1	0.411475(0.463934:0.413115:0.357377)	NA	NA	NA	NA
DS_Unigene.33914-DD_Unigene.17944	YN	0.0217164	0.0798195	0.272069	1.02535e-05	1338	401.186	936.814	NA	50	29.9753	20.0247	NA	NA	0.039138	4.35346:4.35346:1:1:1:1	0.477876(0.560841:0.392699:0.480088)	NA	NA	NA	NA
DS_Unigene.33924-DD_Unigene.19291	YN	0.0121221	0.0553553	0.218986	0.0025061	708	209.023	498.977	NA	17	11	6	NA	NA	0.0248858	2.85918:2.85918:1:1:1:1	0.509181(0.54661:0.45339:0.527542)	NA	NA	NA	NA
DS_Unigene.33928-DD_Unigene.23509	YN	0.0164399	0.067078	0.245086	0.000382292	930	253.076	676.924	NA	27	16	11	NA	NA	0.0302197	3.10348:3.10348:1:1:1:1	0.432258(0.575806:0.348387:0.372581)	NA	NA	NA	NA
DS_Unigene.33930-DD_Unigene.47010	YN	0.0218353	0.0667863	0.326943	0.000372585	1383	360.427	1022.57	NA	45	23	22	NA	NA	0.0335501	2.28596:2.28596:1:1:1:1	0.467101(0.5282:0.415401:0.457701)	NA	NA	NA	NA
DS_Unigene.33935-DD_Unigene.46116	YN	0.0156199	0.0657082	0.237716	4.034e-05	1230	319.566	910.434	NA	34	19.936	14.064	NA	NA	0.0286333	2.82558:2.82558:1:1:1:1	0.484996(0.581509:0.549878:0.323601)	NA	NA	NA	NA
DS_Unigene.33936-DD_Unigene.37529	YN	0.0284744	0.0782992	0.363661	0.000743571	1152	324.032	827.968	NA	47	23.925	23.075	NA	NA	0.042489	5.29749:5.29749:1:1:1:1	0.404126(0.501214:0.339806:0.371359)	NA	NA	NA	NA
DS_Unigene.33942-DD_Unigene.29923	YN	0.0510261	0.0935805	0.545265	0.00891707	1653	392.027	1260.97	NA	96	34	62	NA	NA	0.0611184	4.24925:4.24925:1:1:1:1	0.457398(0.539724:0.393782:0.438687)	NA	NA	NA	NA
DS_Unigene.33949-DD_Unigene.47920	YN	0.00944224	0.0440621	0.214294	6.59475e-06	2010	517.781	1492.22	NA	36	22	14	NA	NA	0.0183604	3.18867:3.18867:1:1:1:1	0.457837(0.559524:0.438988:0.375)	NA	NA	NA	NA
DS_Unigene.33951-DD_Unigene.46695	YN	0.0102562	0.0578548	0.177274	5.7114e-07	1614	435.872	1178.13	NA	36	24	12	NA	NA	0.0231105	2.36364:2.36364:1:1:1:1	0.439591(0.475836:0.394981:0.447955)	NA	NA	NA	NA
DS_Unigene.33967-DD_Unigene.39252	YN	0.0121432	0.07939	0.152957	1.29283e-06	1086	255.747	830.253	NA	29	19	10	NA	NA	0.0279795	2.26084:2.26084:1:1:1:1	0.445822(0.53719:0.424242:0.376033)	NA	NA	NA	NA
DS_Unigene.33968-DD_Unigene.17510	YN	0.0070133	0.0861283	0.0814284	4.49508e-09	987	270.685	716.315	NA	27	22	5	NA	NA	0.0287106	1.21287:1.21287:1:1:1:1	0.508105(0.585106:0.455927:0.483283)	NA	NA	NA	NA
DS_Unigene.33973-DD_Unigene.24300	YN	0.0136425	0.0497415	0.274267	0.0265986	516	145.871	370.129	NA	12	7	5	NA	NA	0.0238475	3.03997:3.03997:1:1:1:1	0.466281(0.520231:0.439306:0.439306)	NA	NA	NA	NA
DS_Unigene.33995-DD_Unigene.10391	YN	0.0071627	0.06604	0.10846	1.46674e-06	1080	238.276	841.724	NA	21	15	6	NA	NA	0.0201526	1.7214:1.7214:1:1:1:1	0.422222(0.518056:0.322222:0.426389)	NA	NA	NA	NA
DS_Unigene.34003-DD_Unigene.34001	YN	0.00491785	0.0698267	0.0704294	0.000100556	543	134.984	408.016	NA	11	9	2	NA	NA	0.0210535	2:2:1:1:1:1	0.408654(0.524038:0.377404:0.324519)	NA	NA	NA	NA
DS_Unigene.34011-DD_Unigene.43580	YN	0.0189773	0.0414918	0.457374	0.0356323	1392	324.207	1067.79	NA	33	13	20	NA	NA	0.0242211	2.41698:2.41698:1:1:1:1	0.41701(0.505144:0.40535:0.340535)	NA	NA	NA	NA
DS_Unigene.34014-DD_Unigene.35866	YN	0.0245933	0.0714909	0.344006	0.0157022	591	177.122	413.878	NA	22	12	10	NA	NA	0.0386485	5.49104:5.49104:1:1:1:1	0.428241(0.534722:0.335648:0.414352)	NA	NA	NA	NA
DS_Unigene.34017-DD_Unigene.22913	YN	0.0145538	0.0619841	0.234799	0.000103444	1137	303.868	833.132	NA	30	18	12	NA	NA	0.0272297	3.259:3.259:1:1:1:1	0.456464(0.509235:0.44723:0.412929)	NA	NA	NA	NA
DS_Unigene.34020-DD_Unigene.13996	YN	0.0355559	0.0873203	0.407189	0.000122475	1665	480.665	1184.34	NA	80	39	41	NA	NA	0.0504996	4.82949:4.82949:1:1:1:1	0.459882(0.512389:0.376991:0.490265)	NA	NA	NA	NA
DS_Unigene.34020-DD_Unigene.13996	YN	0.0311359	0.0366259	0.850108	0.789583	498	168.429	329.571	NA	16	6	10	NA	NA	0.0329927	5.6875:5.6875:1:1:1:1	0.557171(0.659884:0.462209:0.549419)	NA	NA	NA	NA
DS_Unigene.34025-DD_Unigene.47036	YN	0.00955471	0.0407367	0.234548	0.000503703	1329	380.261	948.739	NA	24	15	9	NA	NA	0.0184767	10.2617:10.2617:1:1:1:1	0.448081(0.490971:0.452596:0.400677)	NA	NA	NA	NA
DS_Unigene.34025-DD_Unigene.47036	YN	0.0101735	0.0400199	0.25421	0.0259699	576	180.035	395.965	NA	11	7	4	NA	NA	0.0195023	1.77611:1.77611:1:1:1:1	0.459829(0.484615:0.487179:0.407692)	NA	NA	NA	NA
DS_Unigene.34026-DD_Unigene.38101	YN	0.0145062	0.0563893	0.257252	7.01013e-06	1875	482.76	1392.24	NA	46	26	20	NA	NA	0.0252899	2.54448:2.54448:1:1:1:1	0.472533(0.5544:0.4272:0.436)	NA	NA	NA	NA
DS_Unigene.34028-DD_Unigene.37978	YN	0.0394452	0.0616093	0.640247	0.280175	666	171.391	494.609	NA	29	10	19	NA	NA	0.045149	2.32738:2.32738:1:1:1:1	0.400598(0.396861:0.450673:0.35426)	NA	NA	NA	NA
DS_Unigene.34033-DD_Unigene.32268	YN	0.0167485	0.0593116	0.282382	0.000230356	1338	370.827	967.173	NA	37	21	16	NA	NA	0.0285449	3.20227:3.20227:1:1:1:1	0.433857(0.563901:0.35426:0.383408)	NA	NA	NA	NA
DS_Unigene.34042-DD_Unigene.32353	YN	0.0167002	0.0564009	0.296098	3.81827e-10	4572	1059.05	3512.95	NA	115	57	58	NA	NA	0.0258963	2.62429:2.62429:1:1:1:1	0.427745(0.511788:0.402423:0.369024)	NA	NA	NA	NA
DS_Unigene.34046-DD_Unigene.46773	YN	0.0376736	0.0986803	0.381775	0.00280054	915	206.597	708.403	NA	45	19	26	NA	NA	0.0514482	3.33996:3.33996:1:1:1:1	0.561147(0.540584:0.49513:0.647727)	NA	NA	NA	NA
DS_Unigene.34047-DD_Unigene.31233	YN	0.0139534	0.0709896	0.196556	2.79162e-10	2121	670.222	1450.78	NA	65	45	20	NA	NA	0.0319765	14.2939:14.2939:1:1:1:1	0.467371(0.489437:0.402817:0.509859)	NA	NA	NA	NA
DS_Unigene.34051-DD_Unigene.32421	YN	0.0245512	0.0529389	0.463764	0.200757	450	118.774	331.226	NA	14	6	8	NA	NA	0.0320439	1.50865:1.50865:1:1:1:1	0.423154(0.458084:0.428144:0.383234)	NA	NA	NA	NA
DS_Unigene.34065-DD_Unigene.11987	YN	0.0394826	0.0806491	0.489561	0.000628738	2292	534.474	1757.53	NA	108	40.4669	67.5331	NA	NA	0.0490823	2.53358:2.53358:1:1:1:1	0.389469(0.482376:0.340731:0.3453)	NA	NA	NA	NA
DS_Unigene.34067-DD_Unigene.47267	YN	0.0203821	0.0627267	0.324936	6.75603e-05	1776	409.633	1366.37	NA	52	24.5273	27.4727	NA	NA	0.0301489	1.90655:1.90655:1:1:1:1	0.422709(0.5:0.387015:0.381113)	NA	NA	NA	NA
DS_Unigene.34070-DD_Unigene.31600	YN	0.0365519	0.067627	0.540493	0.105291	681	203.125	477.875	NA	30	13	17	NA	NA	0.0458208	5.26572:5.26572:1:1:1:1	0.465492(0.548458:0.400881:0.447137)	NA	NA	NA	NA
DS_Unigene.34077-DD_Unigene.48420	YN	0.0176705	0.0672515	0.262753	1.60439e-05	1407	395.836	1011.16	NA	43	25.3539	17.6461	NA	NA	0.0316193	3.97186:3.97186:1:1:1:1	0.48081(0.536247:0.51919:0.386994)	NA	NA	NA	NA
DS_Unigene.34078-DD_Unigene.32108	YN	0.0114948	0.0827835	0.138854	4.10989e-10	1479	396.543	1082.46	NA	43	30.6548	12.3452	NA	NA	0.0306085	3.34739:3.34739:1:1:1:1	0.470926(0.578093:0.455375:0.37931)	NA	NA	NA	NA
DS_Unigene.34078-DD_Unigene.32108	YN	0.0709868	0.0126235	5.62341	0.00360439	594	183.371	410.629	NA	30	2.28735	27.7127	NA	NA	0.0529698	3.9575:3.9575:1:1:1:1	0.500829(0.497512:0.375622:0.629353)	NA	NA	NA	NA
DS_Unigene.34078-DD_Unigene.32108	YN	0.0215126	0.0144361	1.4902	0.65215	468	126.869	341.131	NA	9	1.8118	7.1882	NA	NA	0.0195942	2:2:1:1:1:1	0.424145(0.330128:0.445513:0.496795)	NA	NA	NA	NA
DS_Unigene.34085-DD_Unigene.46308	YN	0.00670269	0.058313	0.114943	1.14454e-06	1206	306.307	899.693	NA	23	17	6	NA	NA	0.019811	4.39214:4.39214:1:1:1:1	0.435231(0.483911:0.418317:0.403465)	NA	NA	NA	NA
DS_Unigene.34086-DD_Unigene.47582	YN	0.0202759	0.0728223	0.27843	7.6272e-06	1602	451.567	1150.43	NA	54	31	23	NA	NA	0.0350875	2.70309:2.70309:1:1:1:1	0.478777(0.488764:0.439139:0.508427)	NA	NA	NA	NA
DS_Unigene.34106-DD_Unigene.32711	YN	0.0119757	0.0227425	0.52658	0.318301	471	134.226	336.774	NA	7	3	4	NA	NA	0.015044	4.09759:4.09759:1:1:1:1	0.442675(0.39172:0.394904:0.541401)	NA	NA	NA	NA
DS_Unigene.34116-DD_Unigene.29232	YN	0.00268915	0.0804126	0.0334419	5.96784e-06	519	146.339	372.661	NA	12	11	1	NA	NA	0.0246043	4.61385:4.61385:1:1:1:1	0.45915(0.453431:0.397059:0.526961)	NA	NA	NA	NA
DS_Unigene.34121-DD_Unigene.39793	YN	0.012164	0.0694867	0.175055	1.55518e-08	1767	440.269	1326.73	NA	45	29	16	NA	NA	0.0264466	3.14534:3.14534:1:1:1:1	0.432371(0.514431:0.385399:0.397284)	NA	NA	NA	NA
DS_Unigene.34122-DD_Unigene.47884	YN	0.0138989	0.0618284	0.224799	2.5737e-05	1413	323.633	1089.37	NA	34	19	15	NA	NA	0.0248767	1.47147:1.47147:1:1:1:1	0.467514(0.502119:0.458686:0.441737)	NA	NA	NA	NA
DS_Unigene.34127-DD_Unigene.33855	YN	0.00753469	0.0595653	0.126495	7.60614e-17	3573	894.818	2678.18	NA	71	50.9252	20.0748	NA	NA	0.0205652	3.1794:3.1794:1:1:1:1	0.430649(0.505872:0.408977:0.377097)	NA	NA	NA	NA
DS_Unigene.34128-DD_Unigene.38796	YN	0.0122584	0.0579489	0.211539	4.16759e-07	1842	524.982	1317.02	NA	45	29	16	NA	NA	0.0252805	4.42833:4.42833:1:1:1:1	0.48127(0.526059:0.440554:0.477199)	NA	NA	NA	NA
DS_Unigene.34128-DD_Unigene.38796	YN	0.0185179	0.0479231	0.386409	0.0507341	492	142.92	349.08	NA	13	6.6235	6.3765	NA	NA	0.0270597	6.3844:6.3844:1:1:1:1	0.427419(0.405914:0.52957:0.346774)	NA	NA	NA	NA
DS_Unigene.34128-DD_Unigene.38796	YN	0.0257289	0.0111699	2.30343	0.339031	537	180.39	356.61	NA	11	2	9	NA	NA	0.0208382	6.25279:6.25279:1:1:1:1	0.558659(0.701117:0.48324:0.49162)	NA	NA	NA	NA
DS_Unigene.34131-DD_Unigene.47177	YN	0.00404036	0.0838885	0.0481634	1.32424e-06	651	154.66	496.34	NA	14	12	2	NA	NA	0.0230101	2:2:1:1:1:1	0.436252(0.490783:0.389401:0.428571)	NA	NA	NA	NA
DS_Unigene.34139-DD_Unigene.46036	YN	0.0136482	0.0585992	0.232907	0.0141581	495	125.245	369.755	NA	12	7	5	NA	NA	0.0250217	3.0681:3.0681:1:1:1:1	0.430303(0.439394:0.418182:0.433333)	NA	NA	NA	NA
DS_Unigene.34139-DD_Unigene.46036	YN	0.0132883	0.0706621	0.188055	2.6271e-06	1167	255.698	911.302	NA	29	17	12	NA	NA	0.0258593	2.67026:2.67026:1:1:1:1	0.443873(0.498715:0.419023:0.413882)	NA	NA	NA	NA
DS_Unigene.34142-DD_Unigene.42027	YN	0.0148677	0.0700253	0.212319	2.70686e-06	1485	330.007	1154.99	NA	39	22	17	NA	NA	0.0271252	1.38255:1.38255:1:1:1:1	0.402276(0.449799:0.335341:0.421687)	NA	NA	NA	NA
DS_Unigene.34148-DD_Unigene.48385	YN	0.00563923	0.0878347	0.0642027	4.51568e-05	474	107.897	366.103	NA	11	8.9432	2.0568	NA	NA	0.0243495	2:2:1:1:1:1	0.416667(0.594937:0.351266:0.303797)	NA	NA	NA	NA
DS_Unigene.34150-DD_Unigene.20763	YN	0.0132452	0.0965517	0.137183	1.0219e-06	822	212.484	609.516	NA	27	19	8	NA	NA	0.0347796	2.82655:2.82655:1:1:1:1	0.430049(0.474453:0.439781:0.375912)	NA	NA	NA	NA
DS_Unigene.34162-DD_Unigene.48529	YN	0.0196419	0.0797075	0.246424	0.0014481	639	174.754	464.246	NA	22	13	9	NA	NA	0.0360686	3.40956:3.40956:1:1:1:1	0.522692(0.535211:0.408451:0.624413)	NA	NA	NA	NA
DS_Unigene.34169-DD_Unigene.32154	YN	0.00484321	0.0651212	0.0743722	1.77107e-05	783	161.564	621.436	NA	13	10	3	NA	NA	0.0172809	1.00282:1.00282:1:1:1:1	0.38964(0.417568:0.348649:0.402703)	NA	NA	NA	NA
DS_Unigene.34171-DD_Unigene.47588	YN	0.0016121	0.0973744	0.0165556	0	843	222.023	620.977	NA	21	20	1	NA	NA	0.0268332	4.41349:4.41349:1:1:1:1	0.448399(0.524911:0.451957:0.368327)	NA	NA	NA	NA
DS_Unigene.34173-DD_Unigene.26498	YN	0.00830961	0.0612545	0.135657	1.2112e-07	1467	377.461	1089.54	NA	31	22	9	NA	NA	0.0219324	2.61717:2.61717:1:1:1:1	0.45501(0.548057:0.380368:0.436605)	NA	NA	NA	NA
DS_Unigene.34175-DD_Unigene.32379	YN	0.0214258	0.0692228	0.309519	0.00265824	813	244.307	568.693	NA	28	16	12	NA	NA	0.0357889	4.86864:4.86864:1:1:1:1	0.428922(0.461397:0.413603:0.411765)	NA	NA	NA	NA
DS_Unigene.34177-DD_Unigene.33546	YN	0.0137468	0.0777406	0.176829	1.82031e-08	1629	380.889	1248.11	NA	45	28	17	NA	NA	0.0287097	1.85573:1.85573:1:1:1:1	0.442296(0.505525:0.446593:0.37477)	NA	NA	NA	NA
DS_Unigene.34184-DD_Unigene.42770	YN	0.0252325	0.0680374	0.370863	0.0109005	879	231.526	647.474	NA	31	14.9602	16.0398	NA	NA	0.0365072	3.56634:3.56634:1:1:1:1	0.407908(0.474474:0.376877:0.372372)	NA	NA	NA	NA
DS_Unigene.34187-DD_Unigene.40935	YN	0.0122864	0.0676875	0.181517	1.58605e-06	1260	356.957	903.043	NA	34	23	11	NA	NA	0.0279815	2.87928:2.87928:1:1:1:1	0.478622(0.574822:0.454869:0.406176)	NA	NA	NA	NA
DS_Unigene.34189-DD_Unigene.10985	YN	0.0109995	0.0922467	0.11924	1.56506e-10	1425	325.74	1099.26	NA	40	28	12	NA	NA	0.0295717	2.61363:2.61363:1:1:1:1	0.441771(0.536611:0.437238:0.351464)	NA	NA	NA	NA
DS_Unigene.34193-DD_Unigene.30153	YN	0.0451114	0.0775574	0.581651	0.178508	480	136.932	343.068	NA	25	10.0016	14.9984	NA	NA	0.0543674	2.76031:2.76031:1:1:1:1	0.458078(0.628834:0.322086:0.423313)	NA	NA	NA	NA
DS_Unigene.34198-DD_Unigene.44766	YN	0.0334614	0.0653997	0.511644	0.106693	681	161.466	519.534	NA	27	10	17	NA	NA	0.041034	1.6505:1.6505:1:1:1:1	0.447368(0.475877:0.375:0.491228)	NA	NA	NA	NA
DS_Unigene.34202-DD_Unigene.39939	YN	0.0322756	0.0445559	0.724384	0.512953	876	210.272	665.728	NA	30	9	21	NA	NA	0.0352233	4.03773:4.03773:1:1:1:1	0.304444(0.360833:0.276667:0.275833)	NA	NA	NA	NA
DS_Unigene.34203-DD_Unigene.32823	YN	0.0121808	0.0694986	0.175267	1.52848e-05	951	287.725	663.275	NA	27	19	8	NA	NA	0.0295223	8.31692:8.31692:1:1:1:1	0.516146(0.542188:0.465625:0.540625)	NA	NA	NA	NA
DS_Unigene.34203-DD_Unigene.32823	YN	0.0685914	0.041984	1.63375	0.335462	600	172.77	427.23	NA	35	7.03625	27.9638	NA	NA	0.0609298	2.52963:2.52963:1:1:1:1	0.441035(0.49639:0.380866:0.445848)	NA	NA	NA	NA
DS_Unigene.34207-DD_Unigene.35992	YN	0.0184667	0.0826115	0.223536	8.21438e-08	1617	410.68	1206.32	NA	54	32	22	NA	NA	0.034758	1.91022:1.91022:1:1:1:1	0.473262(0.532086:0.387701:0.5)	NA	NA	NA	NA
DS_Unigene.34214-DD_Unigene.35732	YN	0.00951252	0.0259336	0.366802	0.102534	726	196.211	529.789	NA	10	5	5	NA	NA	0.0139505	4.9774:4.9774:1:1:1:1	0.426309(0.491736:0.404959:0.382231)	NA	NA	NA	NA
DS_Unigene.34215-DD_Unigene.26238	YN	0.01884	0.0941754	0.200053	1.92895e-05	849	203.887	645.113	NA	30	18	12	NA	NA	0.0369318	1.65479:1.65479:1:1:1:1	0.473081(0.506873:0.383162:0.52921)	NA	NA	NA	NA
DS_Unigene.34218-DD_Unigene.22217	YN	0.0154074	0.0547159	0.28159	0.000114904	1569	378.408	1190.59	NA	38	19.8754	18.1246	NA	NA	0.0248877	5.12506:5.12506:1:1:1:1	0.412365(0.50956:0.41109:0.316444)	NA	NA	NA	NA
DS_Unigene.34225-DD_Unigene.27519	YN	0.0151781	0.0587969	0.258144	2.10423e-10	3792	929.526	2862.47	NA	95	52	43	NA	NA	0.0258703	3.3143:3.3143:1:1:1:1	0.425955(0.527273:0.408696:0.341897)	NA	NA	NA	NA
DS_Unigene.34228-DD_Unigene.26168	YN	0.0241559	0.0909773	0.265516	8.0687e-05	921	246.621	674.379	NA	37	21	16	NA	NA	0.042049	3.3661:3.3661:1:1:1:1	0.419913(0.487013:0.327922:0.444805)	NA	NA	NA	NA
DS_Unigene.34230-DD_Unigene.14149	YN	0.0283766	0.044066	0.643957	0.221603	933	274.172	658.828	NA	30	11.6825	18.3175	NA	NA	0.0329871	3.91332:3.91332:1:1:1:1	0.423552(0.421652:0.425926:0.423077)	NA	NA	NA	NA
DS_Unigene.34231-DD_Unigene.44824	YN	0.0145776	0.035626	0.409184	0.125208	561	144.577	416.423	NA	11	5	6	NA	NA	0.0200021	9.55321:9.55321:1:1:1:1	0.533868(0.40107:0.486631:0.713904)	NA	NA	NA	NA
DS_Unigene.34232-DD_Unigene.48492	YN	0.0426572	0.06202	0.687798	0.239754	834	195.246	638.754	NA	38	11.5458	26.4542	NA	NA	0.0471902	2.18135:2.18135:1:1:1:1	0.410714(0.441964:0.388393:0.401786)	NA	NA	NA	NA
DS_Unigene.34232-DD_Unigene.48492	YN	0.0425568	0.0129972	3.27432	0.106687	495	155.814	339.186	NA	16	2	14	NA	NA	0.0332521	5.26502:5.26502:1:1:1:1	0.390351(0.386842:0.373684:0.410526)	NA	NA	NA	NA
DS_Unigene.34233-DD_Unigene.47678	YN	0.00922842	0.0560663	0.164598	9.35941e-06	1209	312.27	896.73	NA	25	16.7766	8.22335	NA	NA	0.0213261	3.7824:3.7824:1:1:1:1	0.46252(0.546651:0.497608:0.343301)	NA	NA	NA	NA
DS_Unigene.34242-DD_Unigene.38049	YN	0.011684	0.0433936	0.269257	0.000947337	1305	356.028	948.972	NA	26	15	11	NA	NA	0.020335	2.91823:2.91823:1:1:1:1	0.43432(0.498861:0.365604:0.438497)	NA	NA	NA	NA
DS_Unigene.34255-DD_Unigene.30179	YN	0.0209713	0.089361	0.234681	1.27141e-05	930	285.497	644.503	NA	37	23.7125	13.2875	NA	NA	0.041966	8.74013:8.74013:1:1:1:1	0.4129(0.492938:0.324859:0.420904)	NA	NA	NA	NA
DS_Unigene.34267-DD_Unigene.40705	YN	0.00370954	0.078126	0.0474815	1.39735e-12	1422	340.966	1081.03	NA	29	25	4	NA	NA	0.021553	2.1436:2.1436:1:1:1:1	0.448664(0.49789:0.445148:0.402954)	NA	NA	NA	NA
DS_Unigene.34268-DD_Unigene.47076	YN	0.015831	0.0773214	0.204743	9.01897e-05	807	232.463	574.537	NA	26	17	9	NA	NA	0.0335439	1.20919:1.20919:1:1:1:1	0.444574(0.463953:0.451163:0.418605)	NA	NA	NA	NA
DS_Unigene.34280-DD_Unigene.26139	YN	0.0112762	0.0794294	0.141965	2.47386e-05	738	201.729	536.271	NA	21	15	6	NA	NA	0.0299055	3.87509:3.87509:1:1:1:1	0.448043(0.451417:0.473684:0.419028)	NA	NA	NA	NA
DS_Unigene.34284-DD_Unigene.37800	YN	0.0289331	0.0374008	0.773596	0.573339	558	146.15	411.85	NA	17	5.32967	11.6703	NA	NA	0.0311509	3.47951:3.47951:1:1:1:1	0.418895(0.473262:0.435829:0.347594)	NA	NA	NA	NA
DS_Unigene.34288-DD_Unigene.32844	YN	0.0877002	0.0742739	1.18077	0.456169	1044	325.194	718.806	NA	82	22.6108	59.3892	NA	NA	0.0835181	6.06766:6.06766:1:1:1:1	0.441926(0.491501:0.331445:0.502833)	NA	NA	NA	NA
DS_Unigene.34294-DD_Unigene.21595	YN	0.021279	0.0673166	0.316103	0.00166477	1080	216.075	863.925	NA	32	13.8767	18.1233	NA	NA	0.0304897	1.47136:1.47136:1:1:1:1	0.383333(0.455682:0.370455:0.323864)	NA	NA	NA	NA
DS_Unigene.34297-DD_Unigene.23740	YN	0.00920437	0.0855305	0.107615	2.57844e-18	2607	638.946	1968.05	NA	69	51	18	NA	NA	0.027911	3.12517:3.12517:1:1:1:1	0.45608(0.534522:0.435558:0.398159)	NA	NA	NA	NA
DS_Unigene.34312-DD_Unigene.31149	YN	0.00597996	0.0596778	0.100204	0.000138966	678	174.321	503.679	NA	13	10	3	NA	NA	0.0197863	2:2:1:1:1:1	0.443215(0.528761:0.387168:0.413717)	NA	NA	NA	NA
DS_Unigene.34316-DD_Unigene.11459	YN	0.00995569	0.0709246	0.14037	0.000288604	654	148.401	505.599	NA	15	10	5	NA	NA	0.0237903	1.2068:1.2068:1:1:1:1	0.383149(0.409594:0.391144:0.348708)	NA	NA	NA	NA
DS_Unigene.34318-DD_Unigene.28736	YN	0.00533583	0.0490356	0.108815	2.45004e-05	1029	276.569	752.431	NA	17	13	4	NA	NA	0.0170812	4.33278:4.33278:1:1:1:1	0.425766(0.461207:0.412356:0.403736)	NA	NA	NA	NA
DS_Unigene.34324-DD_Unigene.10745	YN	0.00513526	0.0691543	0.074258	1.24598e-11	1602	429.47	1172.53	NA	34	28	6	NA	NA	0.0222977	3.87859:3.87859:1:1:1:1	0.437695(0.528972:0.38785:0.396262)	NA	NA	NA	NA
DS_Unigene.34325-DD_Unigene.12580	YN	0.0487541	0.084098	0.57973	0.0832565	987	207.892	779.108	NA	53	16.2347	36.7653	NA	NA	0.0561986	2.6235:2.6235:1:1:1:1	0.396264(0.488201:0.387906:0.312684)	NA	NA	NA	NA
DS_Unigene.34329-DD_Unigene.45375	YN	0.00724988	0.0817366	0.0886982	8.95965e-17	2223	559.182	1663.82	NA	55	43	12	NA	NA	0.0259865	2.71646:2.71646:1:1:1:1	0.446694(0.567476:0.392713:0.379892)	NA	NA	NA	NA
DS_Unigene.34330-DD_Unigene.42087	YN	0.0134928	0.0535133	0.252139	0.00728513	645	196.299	448.701	NA	16	10	6	NA	NA	0.0256726	4.39505:4.39505:1:1:1:1	0.449612(0.474419:0.416279:0.45814)	NA	NA	NA	NA
DS_Unigene.34332-DD_Unigene.16302	YN	0.00580006	0.0965159	0.0600944	5.46322e-07	666	146.495	519.505	NA	16	13	3	NA	NA	0.0257541	1.62969:1.62969:1:1:1:1	0.417417(0.466216:0.351351:0.434685)	NA	NA	NA	NA
DS_Unigene.34337-DD_Unigene.12246	YN	0.0176006	0.0781347	0.22526	2.33161e-06	1377	342.104	1034.9	NA	43	25	18	NA	NA	0.0326398	2.21068:2.21068:1:1:1:1	0.46732(0.438998:0.434641:0.528322)	NA	NA	NA	NA
DS_Unigene.34340-DD_Unigene.46268	YN	0.0262187	0.0887183	0.295527	2.08319e-05	1293	349.258	943.742	NA	53	28.7052	24.2948	NA	NA	0.0431007	3.73351:3.73351:1:1:1:1	0.449343(0.563805:0.408353:0.37587)	NA	NA	NA	NA
DS_Unigene.34342-DD_Unigene.28329	YN	0.00125541	0.0847762	0.0148085	1.97884e-13	1113	315.781	797.219	NA	26	25	1	NA	NA	0.024952	2.78153:2.78153:1:1:1:1	0.43531(0.486523:0.409704:0.409704)	NA	NA	NA	NA
DS_Unigene.34344-DD_Unigene.26121	YN	0.00741178	0.0386797	0.19162	0.0364928	513	106.236	406.764	NA	7	4	3	NA	NA	0.0138869	1.25056:1.25056:1:1:1:1	0.445419(0.494152:0.432749:0.409357)	NA	NA	NA	NA
DS_Unigene.34348-DD_Unigene.45402	YN	0.0400191	0.0944765	0.423588	0.00130429	1263	299.372	963.628	NA	64	26.4525	37.5475	NA	NA	0.0529272	1.47134:1.47134:1:1:1:1	0.442338(0.479858:0.402844:0.444313)	NA	NA	NA	NA
DS_Unigene.34353-DD_Unigene.46067	YN	0.00276318	0.0630389	0.0438329	0.000278377	480	117.324	362.676	NA	8	7	1	NA	NA	0.017496	2:2:1:1:1:1	0.452083(0.496875:0.421875:0.4375)	NA	NA	NA	NA
DS_Unigene.34354-DD_Unigene.47088	YN	0.0104889	0.0979612	0.107072	1.53322e-07	798	220.814	577.186	NA	26	20	6	NA	NA	0.0346933	6.60778:6.60778:1:1:1:1	0.468045(0.516917:0.424812:0.462406)	NA	NA	NA	NA
DS_Unigene.34355-DD_Unigene.12019	YN	0.0310052	0.00791771	3.91593	0.0811999	588	126.967	461.033	NA	15	1	14	NA	NA	0.0260199	0.957662:0.957662:1:1:1:1	0.520833(0.611111:0.395833:0.555556)	NA	NA	NA	NA
DS_Unigene.34357-DD_Unigene.45464	YN	0.0196121	0.0754107	0.260071	5.09152e-06	1554	365.419	1188.58	NA	49	26	23	NA	NA	0.032733	2.10049:2.10049:1:1:1:1	0.419075(0.493256:0.374759:0.38921)	NA	NA	NA	NA
DS_Unigene.34366-DD_Unigene.46120	YN	0.0402279	0.0954782	0.421331	0.00926349	681	209.609	471.391	NA	37	18.5955	18.4045	NA	NA	0.0572338	6.2983:6.2983:1:1:1:1	0.42402(0.455882:0.404412:0.411765)	NA	NA	NA	NA
DS_Unigene.34367-DD_Unigene.23202	YN	0.0284083	0.0788794	0.360149	0.000143935	1518	398.859	1119.14	NA	61	29.8185	31.1815	NA	NA	0.0416698	2.49335:2.49335:1:1:1:1	0.430719(0.528431:0.364706:0.39902)	NA	NA	NA	NA
DS_Unigene.34369-DD_Unigene.19476	YN	0.0197604	0.0766426	0.257825	0.000372977	978	207.914	770.086	NA	30	15	15	NA	NA	0.0318531	2.20935:2.20935:1:1:1:1	0.464724(0.496933:0.46319:0.434049)	NA	NA	NA	NA
DS_Unigene.34370-DD_Unigene.22066	YN	0.0106704	0.0795933	0.134062	2.29516e-07	1050	294.833	755.167	NA	30	22	8	NA	NA	0.0300235	5.01876:5.01876:1:1:1:1	0.455714(0.521429:0.435714:0.41)	NA	NA	NA	NA
DS_Unigene.34373-DD_Unigene.15845	YN	0.0110806	0.0653659	0.169517	9.38466e-05	789	221.007	567.993	NA	20	13.7575	6.24246	NA	NA	0.0262865	4.03785:4.03785:1:1:1:1	0.425222(0.524715:0.374525:0.376426)	NA	NA	NA	NA
DS_Unigene.34375-DD_Unigene.38083	YN	0.0118331	0.0339958	0.348076	0.106199	492	151.292	340.708	NA	9	5	4	NA	NA	0.0186482	6.43641:6.43641:1:1:1:1	0.440041(0.472561:0.344512:0.503049)	NA	NA	NA	NA
DS_Unigene.34380-DD_Unigene.45227	YN	0.0518005	0.0219246	2.36266	0.355394	333	92.5614	240.439	NA	14	2	12	NA	NA	0.0434961	3.48089:3.48089:1:1:1:1	0.348611(0.375:0.23125:0.439583)	NA	NA	NA	NA
DS_Unigene.34381-DD_Unigene.46597	YN	0.0190314	0.0799608	0.238009	4.43959e-05	972	278.921	693.079	NA	34	21	13	NA	NA	0.0365154	5.17368:5.17368:1:1:1:1	0.421995(0.549872:0.388747:0.327366)	NA	NA	NA	NA
DS_Unigene.34384-DD_Unigene.32426	YN	0.0188721	0.0738718	0.255471	0.00377462	588	158.469	429.531	NA	19	11	8	NA	NA	0.0336948	3.80674:3.80674:1:1:1:1	0.441919(0.520202:0.361111:0.444444)	NA	NA	NA	NA
DS_Unigene.34385-DD_Unigene.38024	YN	0.0329146	0.0770049	0.427435	0.000205991	2055	519.343	1535.66	NA	87	37.6027	49.3973	NA	NA	0.0440572	2.79793:2.79793:1:1:1:1	0.450966(0.522464:0.411594:0.418841)	NA	NA	NA	NA
DS_Unigene.34396-DD_Unigene.12074	YN	0.0112499	0.0789136	0.14256	6.24866e-13	2100	577.27	1522.73	NA	60	43	17	NA	NA	0.0298501	3.17561:3.17561:1:1:1:1	0.406622(0.53125:0.327009:0.361607)	NA	NA	NA	NA
DS_Unigene.34397-DD_Unigene.30212	YN	0.0198962	0.0843157	0.235973	9.24007e-06	1194	276.512	917.488	NA	40	22	18	NA	NA	0.0348148	2.60884:2.60884:1:1:1:1	0.414573(0.503769:0.371859:0.36809)	NA	NA	NA	NA
DS_Unigene.34399-DD_Unigene.44880	YN	0.0312124	0.0815474	0.382751	0.0139612	669	209.454	459.546	NA	30	16	14	NA	NA	0.0469716	5.12888:5.12888:1:1:1:1	0.520927(0.632287:0.497758:0.432735)	NA	NA	NA	NA
DS_Unigene.34418-DD_Unigene.23855	YN	0.00841641	0.0770165	0.109281	1.1428e-08	1260	303.591	956.409	NA	30	22	8	NA	NA	0.0249453	3.73793:3.73793:1:1:1:1	0.432624(0.547281:0.408983:0.341608)	NA	NA	NA	NA
DS_Unigene.34419-DD_Unigene.47465	YN	0	0.0449203	0	0	792	231.059	560.941	NA	10	10	0	NA	NA	0.0131051	7.17573:7.17573:1:1:1:1	0.364895(0.45515:0.282392:0.357143)	NA	NA	NA	NA
DS_Unigene.34420-DD_Unigene.37402	YN	0.0262763	0.0598624	0.438945	0.133242	471	121.663	349.337	NA	16	7	9	NA	NA	0.0349519	3.90581:3.90581:1:1:1:1	0.565817(0.570064:0.474522:0.652866)	NA	NA	NA	NA
DS_Unigene.34434-DD_Unigene.42967	YN	0.0413718	0.0610501	0.677669	0.19303	1134	301.162	832.838	NA	51	17.5079	33.4921	NA	NA	0.0465978	3.31032:3.31032:1:1:1:1	0.426023(0.471279:0.398172:0.408616)	NA	NA	NA	NA
DS_Unigene.34435-DD_Unigene.12978	YN	0.0135466	0.0425385	0.318456	0.000275541	1926	583.644	1342.36	NA	42	24	18	NA	NA	0.0223321	5.3547:5.3547:1:1:1:1	0.450673(0.541106:0.387892:0.423019)	NA	NA	NA	NA
DS_Unigene.34436-DD_Unigene.13403	YN	0.00523344	0.0357788	0.146272	0.00613822	747	171.761	575.239	NA	9	6	3	NA	NA	0.0122568	2:2:1:1:1:1	0.406961(0.514056:0.315261:0.391566)	NA	NA	NA	NA
DS_Unigene.34445-DD_Unigene.36174	YN	0.0123933	0.0649728	0.190746	2.79307e-06	1461	321.876	1139.12	NA	34	20	14	NA	NA	0.0239772	1.64653:1.64653:1:1:1:1	0.420528(0.482625:0.421815:0.357143)	NA	NA	NA	NA
DS_Unigene.34446-DD_Unigene.29989	YN	0.0437633	0.0725283	0.603396	0.0830356	1236	287.074	948.926	NA	60	19.7656	40.2344	NA	NA	0.0504442	2.83872:2.83872:1:1:1:1	0.42446(0.476019:0.436451:0.360911)	NA	NA	NA	NA
DS_Unigene.34447-DD_Unigene.46265	YN	0.00839927	0.0749888	0.112007	5.36038e-07	972	253.517	718.483	NA	24	18	6	NA	NA	0.0257672	3.15183:3.15183:1:1:1:1	0.470679(0.533951:0.45216:0.425926)	NA	NA	NA	NA
DS_Unigene.34448-DD_Unigene.46824	YN	0.0232696	0.0458542	0.507469	0.0881538	882	270.869	611.131	NA	26	12	14	NA	NA	0.0302055	3.01818:3.01818:1:1:1:1	0.524212(0.560811:0.483108:0.528716)	NA	NA	NA	NA
DS_Unigene.34450-DD_Unigene.32975	YN	0.0219064	0.077257	0.283553	0.00328908	675	165.189	509.811	NA	23	12	11	NA	NA	0.0354521	2.37814:2.37814:1:1:1:1	0.34382(0.408989:0.31236:0.310112)	NA	NA	NA	NA
DS_Unigene.34453-DD_Unigene.46555	YN	0.0412588	0.067754	0.608951	0.0166233	2544	572.787	1971.21	NA	116	37	79	NA	NA	0.0472243	2.69647:2.69647:1:1:1:1	0.384152(0.488967:0.374624:0.288867)	NA	NA	NA	NA
DS_Unigene.34461-DD_Unigene.36458	YN	0.0042725	0.0903241	0.0473018	1.53384e-09	918	213.816	704.184	NA	21	18	3	NA	NA	0.0243152	2.28855:2.28855:1:1:1:1	0.449891(0.501634:0.410131:0.437908)	NA	NA	NA	NA
DS_Unigene.34464-DD_Unigene.31837	YN	0.00235406	0.046271	0.0508754	0.00172548	537	111.534	425.466	NA	6	5	1	NA	NA	0.0114755	0.857006:0.857006:1:1:1:1	0.422719(0.527933:0.343575:0.396648)	NA	NA	NA	NA
DS_Unigene.34482-DD_Unigene.13389	YN	0.011023	0.0877304	0.125646	1.35547e-06	927	195.838	731.162	NA	24	16	8	NA	NA	0.0272281	1.06611:1.06611:1:1:1:1	0.452535(0.529126:0.38835:0.440129)	NA	NA	NA	NA
DS_Unigene.34498-DD_Unigene.27786	YN	0.00740215	0.0606636	0.12202	0.000148629	735	191.796	543.204	NA	15	11	4	NA	NA	0.0213006	3.86707:3.86707:1:1:1:1	0.432653(0.561224:0.310204:0.426531)	NA	NA	NA	NA
DS_Unigene.34502-DD_Unigene.33953	YN	0.00382239	0.070626	0.0541216	2.94064e-20	2745	646.513	2098.49	NA	51	43	8	NA	NA	0.0195562	2.85525:2.85525:1:1:1:1	0.418033(0.510929:0.379235:0.363934)	NA	NA	NA	NA
DS_Unigene.34504-DD_Unigene.35177	YN	0.0417584	0.0890909	0.468717	0.00459137	1191	318.499	872.501	NA	62	26.5871	35.4129	NA	NA	0.0544161	2.25368:2.25368:1:1:1:1	0.448363(0.560453:0.343829:0.440806)	NA	NA	NA	NA
DS_Unigene.34507-DD_Unigene.46282	YN	0.0178334	0.069934	0.255003	1.29612e-09	2850	678.238	2171.76	NA	83	44.7296	38.2704	NA	NA	0.0302322	1.63073:1.63073:1:1:1:1	0.447862(0.542231:0.425965:0.375391)	NA	NA	NA	NA
DS_Unigene.34512-DD_Unigene.32167	YN	0.0447038	0.0598549	0.746869	0.38877	1122	244.124	877.876	NA	52	14	38	NA	NA	0.0480004	2.55315:2.55315:1:1:1:1	0.428253(0.537433:0.397059:0.350267)	NA	NA	NA	NA
DS_Unigene.34514-DD_Unigene.47378	YN	0.0350583	0.0568044	0.617176	0.0205262	2589	671.136	1917.86	NA	102	36.4049	65.5951	NA	NA	0.0406955	2.98803:2.98803:1:1:1:1	0.452545(0.493111:0.43628:0.428243)	NA	NA	NA	NA
DS_Unigene.34516-DD_Unigene.26019	YN	0.0139292	0.0355401	0.391929	0.0256255	681	173.453	507.547	NA	13	6	7	NA	NA	0.0194336	2.6076:2.6076:1:1:1:1	0.4163(0.453744:0.431718:0.363436)	NA	NA	NA	NA
DS_Unigene.34519-DD_Unigene.19441	YN	0.00486464	0.0860931	0.0565044	1.95327e-06	588	175.253	412.747	NA	16	14	2	NA	NA	0.0290747	6.68928:6.68928:1:1:1:1	0.493197(0.563776:0.357143:0.558673)	NA	NA	NA	NA
DS_Unigene.34521-DD_Unigene.39310	YN	0.0207688	0.0609845	0.340559	0.0147703	708	170.861	537.139	NA	21	10	11	NA	NA	0.0304741	2.32534:2.32534:1:1:1:1	0.403543(0.484252:0.36811:0.358268)	NA	NA	NA	NA
DS_Unigene.34524-DD_Unigene.32818	YN	0.0252468	0.0606538	0.416245	0.000445709	2175	548.177	1626.82	NA	72	31.6758	40.3242	NA	NA	0.0341706	4.0389:4.0389:1:1:1:1	0.451954(0.575172:0.442069:0.338621)	NA	NA	NA	NA
DS_Unigene.34526-DD_Unigene.45234	YN	0.0133461	0.0221962	0.60128	0.34928	759	229.459	529.541	NA	12	5	7	NA	NA	0.0160217	4.95817:4.95817:1:1:1:1	0.440523(0.517647:0.352941:0.45098)	NA	NA	NA	NA
DS_Unigene.34530-DD_Unigene.14252	YN	0.0306435	0.029018	1.05602	0.999205	1011	210.966	800.034	NA	30	6	24	NA	NA	0.0303043	2.47529:2.47529:1:1:1:1	0.343414(0.388105:0.356855:0.285282)	NA	NA	NA	NA
DS_Unigene.34532-DD_Unigene.34280	YN	0.0252944	0.0530861	0.476478	0.198078	360	78.1574	281.843	NA	11	4	7	NA	NA	0.0313281	2.18205:2.18205:1:1:1:1	0.299127(0.312227:0.299127:0.286026)	NA	NA	NA	NA
DS_Unigene.34535-DD_Unigene.20294	YN	0.035016	0.0736459	0.475464	0.0698956	744	159.29	584.71	NA	31	11	20	NA	NA	0.0432867	1.35288:1.35288:1:1:1:1	0.48112(0.455078:0.427734:0.560547)	NA	NA	NA	NA
DS_Unigene.34537-DD_Unigene.49594	YN	0.0668057	0.0840621	0.794718	0.385213	597	190.543	406.457	NA	41	15.0902	25.9098	NA	NA	0.0723134	3.20621:3.20621:1:1:1:1	0.477124(0.5:0.42402:0.507353)	NA	NA	NA	NA
DS_Unigene.34539-DD_Unigene.45940	YN	0.0156079	0.0798101	0.195563	6.99693e-08	1452	415.099	1036.9	NA	47	31	16	NA	NA	0.0339621	4.09194:4.09194:1:1:1:1	0.465812(0.501972:0.372781:0.522682)	NA	NA	NA	NA
DS_Unigene.34541-DD_Unigene.23186	YN	0.0174583	0.0670143	0.260516	0.000231634	1035	281.232	753.768	NA	31	18	13	NA	NA	0.0309237	2.62854:2.62854:1:1:1:1	0.477778(0.576812:0.465217:0.391304)	NA	NA	NA	NA
DS_Unigene.34544-DD_Unigene.38042	YN	0.00751797	0.0685161	0.109726	4.57742e-08	1260	323.88	936.12	NA	28	21	7	NA	NA	0.0231974	2.94358:2.94358:1:1:1:1	0.447222(0.480952:0.384524:0.47619)	NA	NA	NA	NA
DS_Unigene.34544-DD_Unigene.38042	YN	0.0316001	0.0103188	3.06237	0.149257	552	195.157	356.843	NA	13	2	11	NA	NA	0.0240762	5.46861:5.46861:1:1:1:1	0.429577(0.521127:0.29108:0.476526)	NA	NA	NA	NA
DS_Unigene.34547-DD_Unigene.46214	YN	0.0026706	0.0895105	0.0298356	6.47341e-12	1026	275.77	750.23	NA	25	23	2	NA	NA	0.0260115	3.34172:3.34172:1:1:1:1	0.468811(0.557018:0.326023:0.523392)	NA	NA	NA	NA
DS_Unigene.34548-DD_Unigene.25092	YN	0.0256752	0.0999635	0.256845	1.26994e-05	1041	232.02	808.98	NA	42	21.5844	20.4156	NA	NA	0.0422327	0.921029:0.921029:1:1:1:1	0.432765(0.507102:0.365057:0.426136)	NA	NA	NA	NA
DS_Unigene.34551-DD_Unigene.46060	YN	0.0102965	0.0572558	0.179833	4.09624e-07	1788	418.878	1369.12	NA	37	23	14	NA	NA	0.0212977	1.63244:1.63244:1:1:1:1	0.446309(0.502517:0.381711:0.454698)	NA	NA	NA	NA
DS_Unigene.34561-DD_Unigene.30255	YN	0.0150187	0.0559232	0.26856	8.19404e-05	1506	429.231	1076.77	NA	39	23	16	NA	NA	0.0266771	3.0286:3.0286:1:1:1:1	0.48838(0.544821:0.412351:0.507968)	NA	NA	NA	NA
DS_Unigene.34569-DD_Unigene.11344	YN	0.0366224	0.0549941	0.665932	0.303258	768	207.852	560.148	NA	31	11	20	NA	NA	0.0415945	2.81396:2.81396:1:1:1:1	0.473282(0.482824:0.400763:0.53626)	NA	NA	NA	NA
DS_Unigene.34573-DD_Unigene.47095	YN	0.0208589	0.0659491	0.316288	0.000254764	1371	349.565	1021.44	NA	43	22	21	NA	NA	0.0323556	2.55125:2.55125:1:1:1:1	0.452225(0.503282:0.426696:0.426696)	NA	NA	NA	NA
DS_Unigene.34574-DD_Unigene.11544	YN	0.0161721	0.0619851	0.260903	1.65894e-08	2667	727.553	1939.45	NA	74	43	31	NA	NA	0.0286698	4.62028:4.62028:1:1:1:1	0.40412(0.469663:0.364045:0.378652)	NA	NA	NA	NA
DS_Unigene.34585-DD_Unigene.40555	YN	0.0146376	0.0841958	0.173851	7.05305e-09	1497	377.578	1119.42	NA	46	29.7742	16.2258	NA	NA	0.0321818	1.86075:1.86075:1:1:1:1	0.497996(0.616232:0.473948:0.403808)	NA	NA	NA	NA
DS_Unigene.34588-DD_Unigene.24158	YN	0.0149697	0.0739751	0.202361	1.32928e-06	1356	343.93	1012.07	NA	39	24	15	NA	NA	0.0299356	2.04559:2.04559:1:1:1:1	0.440058(0.493421:0.427632:0.399123)	NA	NA	NA	NA
DS_Unigene.34589-DD_Unigene.45120	YN	0.00474627	0.0879895	0.0539413	4.30952e-10	1077	231.534	845.466	NA	23	19	4	NA	NA	0.0226419	1.19904:1.19904:1:1:1:1	0.528784(0.512535:0.428969:0.644847)	NA	NA	NA	NA
DS_Unigene.34592-DD_Unigene.31942	YN	0.0279691	0.0865325	0.323221	0.00026445	1185	272.778	912.222	NA	47	22	25	NA	NA	0.04145	4.45951:4.45951:1:1:1:1	0.401815(0.475248:0.382426:0.347772)	NA	NA	NA	NA
DS_Unigene.34593-DD_Unigene.47159	YN	0.0989456	0.072515	1.36449	0.3955	651	137.73	513.27	NA	57	9.46537	47.5346	NA	NA	0.0933538	1.90308:1.90308:1:1:1:1	0.464992(0.356164:0.388128:0.650685)	NA	NA	NA	NA
DS_Unigene.34595-DD_Unigene.47955	YN	0.0254866	0.056389	0.451978	4.38801e-05	3903	947.675	2955.32	NA	125	51	74	NA	NA	0.0329899	2.91471:2.91471:1:1:1:1	0.42837(0.558327:0.384881:0.341903)	NA	NA	NA	NA
DS_Unigene.34602-DD_Unigene.29164	YN	0.0186474	0.0954192	0.195426	2.34063e-09	1587	366.516	1220.48	NA	55	32.5244	22.4756	NA	NA	0.0363778	1.62521:1.62521:1:1:1:1	0.447995(0.534774:0.450188:0.359023)	NA	NA	NA	NA
DS_Unigene.34612-DD_Unigene.27450	YN	0.018064	0.058561	0.308464	0.00428133	831	269.681	561.319	NA	25	15	10	NA	NA	0.0312063	11.9161:11.9161:1:1:1:1	0.462094(0.579422:0.377256:0.429603)	NA	NA	NA	NA
DS_Unigene.34615-DD_Unigene.32344	YN	0.0318594	0.0347358	0.917193	0.987666	471	117.842	353.158	NA	15	4	11	NA	NA	0.0325791	1.96496:1.96496:1:1:1:1	0.438429(0.544586:0.318471:0.452229)	NA	NA	NA	NA
DS_Unigene.34616-DD_Unigene.40323	YN	0.017714	0.0581917	0.304408	0.0049839	834	193.791	640.209	NA	22	10.796	11.204	NA	NA	0.0271195	2.55174:2.55174:1:1:1:1	0.387923(0.428986:0.402899:0.331884)	NA	NA	NA	NA
DS_Unigene.34619-DD_Unigene.47205	YN	0.0158603	0.0902406	0.175756	5.33765e-05	585	157.627	427.373	NA	20	13.2933	6.70666	NA	NA	0.0359019	1.53137:1.53137:1:1:1:1	0.405947(0.385892:0.334025:0.497925)	NA	NA	NA	NA
DS_Unigene.34620-DD_Unigene.29567	YN	0.0186831	0.0522292	0.357713	0.0368195	735	138.745	596.255	NA	18	7	11	NA	NA	0.0250156	0.954676:0.954676:1:1:1:1	0.429539(0.485772:0.337398:0.465447)	NA	NA	NA	NA
DS_Unigene.34631-DD_Unigene.13724	YN	0.0178713	0.0619716	0.288379	7.24934e-06	2061	475.085	1585.91	NA	56	28	28	NA	NA	0.0280369	2.08883:2.08883:1:1:1:1	0.390675(0.479762:0.351786:0.340476)	NA	NA	NA	NA
DS_Unigene.34637-DD_Unigene.25183	YN	0.0227868	0.0968562	0.235264	0.0012952	534	132.912	401.088	NA	21	12	9	NA	NA	0.0412226	1.21382:1.21382:1:1:1:1	0.494382(0.533708:0.511236:0.438202)	NA	NA	NA	NA
DS_Unigene.34644-DD_Unigene.47066	YN	0.0134428	0.0516532	0.260251	0.0107189	633	182.492	450.508	NA	15	9	6	NA	NA	0.0244588	3.6953:3.6953:1:1:1:1	0.409163(0.483412:0.336493:0.407583)	NA	NA	NA	NA
DS_Unigene.34648-DD_Unigene.41345	YN	0.0065221	0.0939129	0.0694484	2.58731e-10	1032	261.957	770.043	NA	28	23	5	NA	NA	0.0287049	0.773561:0.773561:1:1:1:1	0.45688(0.514535:0.449128:0.406977)	NA	NA	NA	NA
DS_Unigene.34649-DD_Unigene.46128	YN	0.0200741	0.0899845	0.223084	2.8669e-06	1143	270.1	872.9	NA	40	22.7126	17.2874	NA	NA	0.0365945	1.7897:1.7897:1:1:1:1	0.425712(0.484988:0.375289:0.416859)	NA	NA	NA	NA
DS_Unigene.34653-DD_Unigene.46395	YN	0.0169923	0.0944896	0.179833	0.000202562	528	170.361	357.639	NA	21	15	6	NA	NA	0.0419971	7.68774:7.68774:1:1:1:1	0.357497(0.394052:0.317844:0.360595)	NA	NA	NA	NA
DS_Unigene.34656-DD_Unigene.28638	YN	0.0162404	0.044591	0.364208	0.041825	684	186.001	497.999	NA	16	8	8	NA	NA	0.0239499	1.37361:1.37361:1:1:1:1	0.467977(0.556769:0.438865:0.408297)	NA	NA	NA	NA
DS_Unigene.34660-DD_Unigene.24799	YN	0.0201242	0.0702191	0.286591	1.24948e-06	2142	479.895	1662.1	NA	65	32	33	NA	NA	0.0313475	2.0704:2.0704:1:1:1:1	0.416551(0.485437:0.387656:0.37656)	NA	NA	NA	NA
DS_Unigene.34664-DD_Unigene.31076	YN	0.0199671	0.0879553	0.227014	0.000556384	627	170.125	456.875	NA	23	14	9	NA	NA	0.0384144	3.67457:3.67457:1:1:1:1	0.320479(0.319149:0.341755:0.300532)	NA	NA	NA	NA
DS_Unigene.34669-DD_Unigene.20738	YN	0.0192726	0.0713939	0.269948	0.000986367	795	203.649	591.351	NA	25	13.7515	11.2485	NA	NA	0.0326241	1.87022:1.87022:1:1:1:1	0.5(0.537736:0.4:0.562264)	NA	NA	NA	NA
DS_Unigene.34677-DD_Unigene.35552	YN	0.0187463	0.0481353	0.389451	0.0224161	909	259.737	649.263	NA	24	12	12	NA	NA	0.0271439	7.48788:7.48788:1:1:1:1	0.431793(0.5:0.407591:0.387789)	NA	NA	NA	NA
DS_Unigene.34678-DD_Unigene.38423	YN	0.0163003	0.0602222	0.27067	7.99422e-05	1410	343.607	1066.39	NA	37	19.8064	17.1936	NA	NA	0.0270038	2.1141:2.1141:1:1:1:1	0.432979(0.504255:0.396809:0.397872)	NA	NA	NA	NA
DS_Unigene.34680-DD_Unigene.17489	YN	0.0219822	0.0838317	0.262219	4.38948e-06	1359	363.437	995.563	NA	50	28.4463	21.5537	NA	NA	0.0385226	2.78419:2.78419:1:1:1:1	0.41539(0.516411:0.342451:0.387309)	NA	NA	NA	NA
DS_Unigene.34682-DD_Unigene.12663	YN	0.0268063	0.0959701	0.279319	0.000138431	858	245.47	612.53	NA	38	21.8947	16.1053	NA	NA	0.0465938	3.25127:3.25127:1:1:1:1	0.423794(0.501645:0.452303:0.317434)	NA	NA	NA	NA
DS_Unigene.34685-DD_Unigene.11389	YN	0.015216	0.0993838	0.153104	2.56092e-08	1092	295.221	796.779	NA	39	27	12	NA	NA	0.0379707	3.59487:3.59487:1:1:1:1	0.448718(0.460165:0.395604:0.490385)	NA	NA	NA	NA
DS_Unigene.34690-DD_Unigene.14074	YN	0.0267652	0.0604662	0.442647	0.0983698	519	138.091	380.909	NA	18	8	10	NA	NA	0.035732	2.90354:2.90354:1:1:1:1	0.408478(0.378613:0.575145:0.271676)	NA	NA	NA	NA
DS_Unigene.34694-DD_Unigene.44649	YN	0.0584923	0.0316941	1.84553	0.179708	684	214.869	469.131	NA	33	6.64802	26.352	NA	NA	0.050074	2.3679:2.3679:1:1:1:1	0.485733(0.570039:0.330739:0.55642)	NA	NA	NA	NA
DS_Unigene.34700-DD_Unigene.47228	YN	0.00640599	0.0359499	0.178192	0.00181401	1041	256.848	784.152	NA	14	9	5	NA	NA	0.0136954	5.41637:5.41637:1:1:1:1	0.441883(0.502882:0.446686:0.376081)	NA	NA	NA	NA
DS_Unigene.34703-DD_Unigene.11265	YN	0.0357314	0.0168225	2.12403	0.297061	612	180.812	431.188	NA	18	3	15	NA	NA	0.0301448	3.67355:3.67355:1:1:1:1	0.503268(0.590686:0.416667:0.502451)	NA	NA	NA	NA
DS_Unigene.34703-DD_Unigene.11265	YN	0.0118636	0.0880774	0.134696	6.47287e-13	1797	522.127	1274.87	NA	58	43	15	NA	NA	0.0340079	4.67417:4.67417:1:1:1:1	0.51442(0.512479:0.44426:0.586522)	NA	NA	NA	NA
DS_Unigene.34714-DD_Unigene.10981	YN	0.00848835	0.059035	0.143785	0.00136026	615	140.977	474.023	NA	12	8	4	NA	NA	0.0200752	1.77859:1.77859:1:1:1:1	0.449612(0.481395:0.386047:0.481395)	NA	NA	NA	NA
DS_Unigene.34718-DD_Unigene.13169	YN	0.0164645	0.0926079	0.177787	1.92407e-17	2949	786.34	2162.66	NA	103	67.7892	35.2108	NA	NA	0.0367678	2.55587:2.55587:1:1:1:1	0.432689(0.540692:0.356562:0.400814)	NA	NA	NA	NA
DS_Unigene.34720-DD_Unigene.30059	YN	0.0130048	0.0559905	0.232267	0.0101959	537	148.857	388.143	NA	13	8	5	NA	NA	0.0249205	5.02336:5.02336:1:1:1:1	0.469945(0.587432:0.393443:0.428962)	NA	NA	NA	NA
DS_Unigene.34721-DD_Unigene.32688	YN	0.0200773	0.0932484	0.21531	1.44449e-11	2154	574.222	1579.78	NA	81	49.7256	31.2744	NA	NA	0.0395835	3.71733:3.71733:1:1:1:1	0.4375(0.509722:0.420833:0.381944)	NA	NA	NA	NA
DS_Unigene.34724-DD_Unigene.27223	YN	0.00398788	0.0924503	0.0431354	4.40458e-07	642	139.146	502.854	NA	14	12	2	NA	NA	0.0231611	1.37051:1.37051:1:1:1:1	0.420561(0.514019:0.32243:0.425234)	NA	NA	NA	NA
DS_Unigene.34726-DD_Unigene.27221	YN	0.00177073	0.0496368	0.0356737	1.39546e-05	774	208.508	565.492	NA	11	10	1	NA	NA	0.0146654	2.41263:2.41263:1:1:1:1	0.435401(0.476744:0.418605:0.410853)	NA	NA	NA	NA
DS_Unigene.34738-DD_Unigene.10209	YN	0.00825055	0.0557083	0.148103	0.000267721	816	205.81	610.19	NA	16	11	5	NA	NA	0.0202203	3.34387:3.34387:1:1:1:1	0.436275(0.494485:0.450368:0.363971)	NA	NA	NA	NA
DS_Unigene.34741-DD_Unigene.43500	YN	0.0156263	0.0427857	0.365222	0.0107544	1293	307.431	985.569	NA	28	12.7626	15.2374	NA	NA	0.0220839	1.8842:1.8842:1:1:1:1	0.441744(0.521991:0.429398:0.373843)	NA	NA	NA	NA
DS_Unigene.34743-DD_Unigene.52263	YN	0.0171577	0.0787515	0.217872	3.94758e-05	966	257.533	708.467	NA	31	19	12	NA	NA	0.0335785	4.51152:4.51152:1:1:1:1	0.412797(0.473684:0.390093:0.374613)	NA	NA	NA	NA
DS_Unigene.34744-DD_Unigene.35445	YN	0.011162	0.0932957	0.119641	1.31797e-06	816	183.364	632.636	NA	23	16	7	NA	NA	0.0296183	4.29576:4.29576:1:1:1:1	0.381506(0.491694:0.355482:0.297342)	NA	NA	NA	NA
DS_Unigene.34749-DD_Unigene.46383	YN	0.0239408	0.0725595	0.329947	0.00922255	669	159.634	509.366	NA	23	11	12	NA	NA	0.035542	0.768631:0.768631:1:1:1:1	0.459618(0.535242:0.451542:0.39207)	NA	NA	NA	NA
DS_Unigene.34753-DD_Unigene.46380	YN	0.0139259	0.0652251	0.213506	0.00109997	702	193.875	508.125	NA	19	12	7	NA	NA	0.0280935	7.11306:7.11306:1:1:1:1	0.440171(0.564103:0.386752:0.369658)	NA	NA	NA	NA
DS_Unigene.34755-DD_Unigene.13419	YN	0.0268366	0.0844314	0.317851	0.00567434	564	175.827	388.173	NA	24	13.7964	10.2036	NA	NA	0.0447918	7.01778:7.01778:1:1:1:1	0.496454(0.478723:0.507979:0.50266)	NA	NA	NA	NA
DS_Unigene.34756-DD_Unigene.40167	YN	0.0299526	0.0824619	0.36323	0.000237594	1254	377.136	876.864	NA	55	29.2629	25.7371	NA	NA	0.0457446	1.94933:1.94933:1:1:1:1	0.471429(0.532143:0.363095:0.519048)	NA	NA	NA	NA
DS_Unigene.34757-DD_Unigene.40397	YN	0.0178827	0.0973596	0.183677	8.38057e-06	879	199.786	679.214	NA	30	18	12	NA	NA	0.0359468	1.97127:1.97127:1:1:1:1	0.414399(0.459184:0.460884:0.323129)	NA	NA	NA	NA
DS_Unigene.34759-DD_Unigene.47413	YN	0.0351237	0.0182375	1.92591	0.389293	459	166.504	292.496	NA	13	3	10	NA	NA	0.0289981	7.27074:7.27074:1:1:1:1	0.463731(0.5:0.321244:0.569948)	NA	NA	NA	NA
DS_Unigene.34759-DD_Unigene.47413	YN	0.0195464	0.0573647	0.34074	1.05435e-05	2766	639.561	2126.44	NA	76	35	41	NA	NA	0.0282909	3.46234:3.46234:1:1:1:1	0.435565(0.532397:0.435205:0.339093)	NA	NA	NA	NA
DS_Unigene.34763-DD_Unigene.18668	YN	0.0325313	0.0925022	0.351681	0.00135381	846	202.468	643.532	NA	38	17.536	20.464	NA	NA	0.0468838	3.90424:3.90424:1:1:1:1	0.431338(0.484155:0.455986:0.353873)	NA	NA	NA	NA
DS_Unigene.34767-DD_Unigene.27443	YN	0.00696861	0.0203825	0.341893	0.178331	582	149.194	432.806	NA	6	3	3	NA	NA	0.0104072	2:2:1:1:1:1	0.471649(0.569588:0.373711:0.471649)	NA	NA	NA	NA
DS_Unigene.34772-DD_Unigene.11221	YN	0.0166969	0.0703237	0.237428	0.000604938	816	210.341	605.659	NA	24	14	10	NA	NA	0.0305203	2.26407:2.26407:1:1:1:1	0.47549(0.5:0.479779:0.446691)	NA	NA	NA	NA
DS_Unigene.34773-DD_Unigene.46846	YN	0.0114917	0.043881	0.261884	0.017312	627	188.288	438.712	NA	13	8	5	NA	NA	0.0212182	4.89954:4.89954:1:1:1:1	0.466507(0.476077:0.478469:0.444976)	NA	NA	NA	NA
DS_Unigene.34774-DD_Unigene.46929	YN	0.0262463	0.0920213	0.28522	0.00333384	540	152.235	387.765	NA	23	13	10	NA	NA	0.0447894	2.13769:2.13769:1:1:1:1	0.456481(0.463889:0.461111:0.444444)	NA	NA	NA	NA
DS_Unigene.34777-DD_Unigene.32514	YN	0.00609351	0.0552827	0.110225	4.3452e-07	1329	340.204	988.796	NA	24	18	6	NA	NA	0.0186852	2.95682:2.95682:1:1:1:1	0.445318(0.562921:0.429213:0.34382)	NA	NA	NA	NA
DS_Unigene.34779-DD_Unigene.26112	YN	0.0160712	0.0960116	0.167388	7.37381e-11	1779	377.239	1401.76	NA	56	33.7138	22.2862	NA	NA	0.0330226	1.66698:1.66698:1:1:1:1	0.434891(0.46995:0.409015:0.42571)	NA	NA	NA	NA
DS_Unigene.34781-DD_Unigene.44958	YN	0.0202087	0.0711156	0.284167	3.86725e-06	1746	491.982	1254.02	NA	58	33	25	NA	NA	0.034553	2.63196:2.63196:1:1:1:1	0.500573(0.585052:0.435567:0.4811)	NA	NA	NA	NA
DS_Unigene.34786-DD_Unigene.13880	YN	0.021553	0.0813779	0.26485	0.000765706	762	196.388	565.612	NA	27	15	12	NA	NA	0.0369715	2.21979:2.21979:1:1:1:1	0.49281(0.588235:0.552941:0.337255)	NA	NA	NA	NA
DS_Unigene.34789-DD_Unigene.13804	YN	0.0126931	0.0612906	0.207097	0.000317844	1080	205.794	874.206	NA	23	12	11	NA	NA	0.0219534	0.802672:0.802672:1:1:1:1	0.459722(0.533333:0.393056:0.452778)	NA	NA	NA	NA
DS_Unigene.34798-DD_Unigene.30321	YN	0.0281557	0.0868978	0.324009	1.80493e-06	1977	453.641	1523.36	NA	79	36.9372	42.0628	NA	NA	0.0416346	1.8431:1.8431:1:1:1:1	0.39097(0.512968:0.289625:0.370317)	NA	NA	NA	NA
DS_Unigene.34801-DD_Unigene.47559	YN	0.0152403	0.0782647	0.194727	0.00219309	519	121.271	397.729	NA	15	9	6	NA	NA	0.0299667	1.62756:1.62756:1:1:1:1	0.480337(0.567416:0.435393:0.438202)	NA	NA	NA	NA
DS_Unigene.34805-DD_Unigene.13053	YN	0.0222511	0.0964706	0.230652	8.57378e-06	948	254.497	693.503	NA	38	22.7965	15.2035	NA	NA	0.0421758	2.17798:2.17798:1:1:1:1	0.501055(0.550633:0.433544:0.518987)	NA	NA	NA	NA
DS_Unigene.34811-DD_Unigene.31949	YN	0.00778047	0.0473155	0.164438	0.0100539	519	131.416	387.584	NA	9	6	3	NA	NA	0.0177911	2.07731:2.07731:1:1:1:1	0.445087(0.479769:0.407514:0.447977)	NA	NA	NA	NA
DS_Unigene.34815-DD_Unigene.26839	YN	0.00308788	0.040518	0.0762099	6.91258e-05	930	280.911	649.089	NA	13	11	2	NA	NA	0.0143939	4.11115:4.11115:1:1:1:1	0.439247(0.548387:0.285484:0.483871)	NA	NA	NA	NA
DS_Unigene.34821-DD_Unigene.45574	YN	0.0264005	0.0922534	0.286174	0.00634247	504	115.656	388.344	NA	20	9.92991	10.0701	NA	NA	0.0415122	1.45835:1.45835:1:1:1:1	0.444773(0.550296:0.378698:0.405325)	NA	NA	NA	NA
DS_Unigene.34823-DD_Unigene.43519	YN	0.0102592	0.0820814	0.124989	1.33005e-07	1056	257.37	798.63	NA	28	19.8649	8.13505	NA	NA	0.0277638	2.11466:2.11466:1:1:1:1	0.378145(0.415094:0.341981:0.377358)	NA	NA	NA	NA
DS_Unigene.34824-DD_Unigene.46523	YN	0.0431771	0.0740545	0.583045	0.253899	501	142.91	358.09	NA	25	10	15	NA	NA	0.0519849	3.14729:3.14729:1:1:1:1	0.460271(0.479651:0.43314:0.468023)	NA	NA	NA	NA
DS_Unigene.34828-DD_Unigene.26331	YN	0.0126425	0.0479474	0.263675	0.00327123	888	234.081	653.919	NA	19	10.81	8.18996	NA	NA	0.0219491	8.67398:8.67398:1:1:1:1	0.392439(0.492013:0.335463:0.34984)	NA	NA	NA	NA
DS_Unigene.34829-DD_Unigene.20865	YN	0	0.0703192	0	0	450	74.6346	375.365	NA	5	5	0	NA	NA	0.0116628	0.606489:0.606489:1:1:1:1	0.483333(0.53:0.306667:0.613333)	NA	NA	NA	NA
DS_Unigene.34830-DD_Unigene.26078	YN	0.0331208	0.00844997	3.91964	0.173811	459	119.012	339.988	NA	12	1	11	NA	NA	0.0267241	3.18576:3.18576:1:1:1:1	0.40305(0.352941:0.333333:0.522876)	NA	NA	NA	NA
DS_Unigene.34830-DD_Unigene.26078	YN	0.00881483	0.0836248	0.105409	8.7764e-09	1287	255.997	1031	NA	29	19.9678	9.03223	NA	NA	0.0236953	1.5376:1.5376:1:1:1:1	0.413566(0.524419:0.346512:0.369767)	NA	NA	NA	NA
DS_Unigene.34832-DD_Unigene.47114	YN	0.0266533	0.060738	0.438824	0.0250401	774	211.535	562.465	NA	27	12.2949	14.7051	NA	NA	0.0359686	3.94795:3.94795:1:1:1:1	0.50323(0.501938:0.391473:0.616279)	NA	NA	NA	NA
DS_Unigene.34833-DD_Unigene.46002	YN	0.0196683	0.086658	0.226965	3.09651e-10	2196	526.999	1669	NA	75	42.6048	32.3952	NA	NA	0.0357446	2.16996:2.16996:1:1:1:1	0.451286(0.541272:0.399865:0.41272)	NA	NA	NA	NA
DS_Unigene.34834-DD_Unigene.15319	YN	0.00888713	0.0571482	0.15551	1.57372e-06	1386	366.494	1019.51	NA	29	20	9	NA	NA	0.0216486	10.5203:10.5203:1:1:1:1	0.471861(0.57684:0.469697:0.369048)	NA	NA	NA	NA
DS_Unigene.34834-DD_Unigene.15319	YN	0.0065951	0.0681964	0.0967076	0.00011935	612	155.114	456.886	NA	13	10	3	NA	NA	0.0222082	6.35951:6.35951:1:1:1:1	0.45915(0.45098:0.583333:0.343137)	NA	NA	NA	NA
DS_Unigene.34835-DD_Unigene.47463	YN	0.0126102	0.0758494	0.166253	6.04627e-11	1935	557.259	1377.74	NA	57	39.7956	17.2044	NA	NA	0.0308224	9.8858:9.8858:1:1:1:1	0.417953(0.539352:0.345679:0.368827)	NA	NA	NA	NA
DS_Unigene.34836-DD_Unigene.16340	YN	0.0127988	0.0952654	0.134349	1.65559e-10	1272	393.069	878.931	NA	46	34.8625	11.1375	NA	NA	0.0382823	6.56367:6.56367:1:1:1:1	0.404874(0.433962:0.364387:0.416274)	NA	NA	NA	NA
DS_Unigene.34837-DD_Unigene.32449	YN	0.00824686	0.0725982	0.113596	1.52052e-10	1476	378.608	1097.39	NA	35	26	9	NA	NA	0.0247536	1.98772:1.98772:1:1:1:1	0.451376(0.548944:0.361804:0.443378)	NA	NA	NA	NA
DS_Unigene.34838-DD_Unigene.23408	YN	0.0293284	0.0887803	0.330349	0.000142455	1263	269.459	993.541	NA	51	22.4555	28.5445	NA	NA	0.0420124	2.21374:2.21374:1:1:1:1	0.437158(0.464871:0.388759:0.457845)	NA	NA	NA	NA
DS_Unigene.34844-DD_Unigene.12273	YN	0.0151716	0.0494524	0.306792	0.00823021	873	272.998	600.002	NA	22	13	9	NA	NA	0.0258916	10.6848:10.6848:1:1:1:1	0.429293(0.491582:0.388889:0.407407)	NA	NA	NA	NA
DS_Unigene.34853-DD_Unigene.30811	YN	0.00451038	0.0289682	0.155701	0.0218198	621	176.244	444.756	NA	7	5	2	NA	NA	0.0114517	4.10017:4.10017:1:1:1:1	0.462343(0.497908:0.401674:0.487448)	NA	NA	NA	NA
DS_Unigene.34856-DD_Unigene.39983	YN	0.0231842	0.0925532	0.250496	5.2258e-06	1179	301.787	877.213	NA	46	26	20	NA	NA	0.0409405	3.02983:3.02983:1:1:1:1	0.406937(0.458122:0.389594:0.373096)	NA	NA	NA	NA
DS_Unigene.34857-DD_Unigene.11488	YN	0.0087662	0.0871266	0.100614	1.13841e-29	4215	980.688	3234.31	NA	108	79.8141	28.1859	NA	NA	0.026998	2.14899:2.14899:1:1:1:1	0.452195(0.55089:0.428114:0.37758)	NA	NA	NA	NA
DS_Unigene.34864-DD_Unigene.47226	YN	0.00641641	0.0797355	0.0804712	4.45974e-12	1497	401.299	1095.7	NA	37	30	7	NA	NA	0.026071	3.22752:3.22752:1:1:1:1	0.444222(0.531062:0.38978:0.411824)	NA	NA	NA	NA
DS_Unigene.34865-DD_Unigene.35597	YN	0.022658	0.0478218	0.473801	0.0238131	1581	414.972	1166.03	NA	45	19	26	NA	NA	0.0292629	6.23603:6.23603:1:1:1:1	0.408552(0.491573:0.374532:0.359551)	NA	NA	NA	NA
DS_Unigene.34866-DD_Unigene.36788	YN	0.0191463	0.0987324	0.193922	8.82051e-10	1623	405.294	1217.71	NA	60	37	23	NA	NA	0.0390205	2.82659:2.82659:1:1:1:1	0.431734(0.517528:0.425277:0.352399)	NA	NA	NA	NA
DS_Unigene.34867-DD_Unigene.30108	YN	0.0577792	0.0886972	0.651421	0.244287	435	103.425	331.575	NA	27	8.57222	18.4278	NA	NA	0.0651302	2.76853:2.76853:1:1:1:1	0.557576(0.542424:0.472727:0.657576)	NA	NA	NA	NA
DS_Unigene.34867-DD_Unigene.30108	YN	0.026842	0.0505079	0.53144	0.0286835	1668	452.658	1215.34	NA	54	22	32	NA	NA	0.0332644	2.9051:2.9051:1:1:1:1	0.470885(0.51426:0.438503:0.459893)	NA	NA	NA	NA
DS_Unigene.34873-DD_Unigene.26564	YN	0.0108723	0.0902316	0.120493	3.0378e-08	1113	205.042	907.958	NA	27	17.2008	9.79923	NA	NA	0.0254922	1.02035:1.02035:1:1:1:1	0.436104(0.529491:0.38874:0.39008)	NA	NA	NA	NA
DS_Unigene.34889-DD_Unigene.36046	YN	0.0140555	0.0749178	0.187613	0.000189614	702	179.666	522.334	NA	20	12.7272	7.27283	NA	NA	0.0296323	1.57755:1.57755:1:1:1:1	0.438298(0.43617:0.459574:0.419149)	NA	NA	NA	NA
DS_Unigene.34892-DD_Unigene.11790	YN	0.048781	0.0693933	0.702964	0.320383	651	176.084	474.916	NA	34	11.5836	22.4164	NA	NA	0.0543562	2.64256:2.64256:1:1:1:1	0.387795(0.415354:0.375984:0.372047)	NA	NA	NA	NA
DS_Unigene.34896-DD_Unigene.45960	YN	0.0173721	0.0888039	0.195624	0.000226078	681	156.557	524.443	NA	22	13	9	NA	NA	0.0337937	0.641719:0.641719:1:1:1:1	0.466226(0.517621:0.442731:0.438326)	NA	NA	NA	NA
DS_Unigene.34922-DD_Unigene.10236	YN	0.0269546	0.0303175	0.889076	0.698779	480	101.473	378.527	NA	13	3	10	NA	NA	0.0276655	2.03922:2.03922:1:1:1:1	0.452083(0.3875:0.4125:0.55625)	NA	NA	NA	NA
DS_Unigene.34925-DD_Unigene.12210	YN	0.00882861	0.0780666	0.113091	3.42288e-09	1266	353.442	912.558	NA	34	26	8	NA	NA	0.0281585	5.15738:5.15738:1:1:1:1	0.443918(0.53436:0.404028:0.393365)	NA	NA	NA	NA
DS_Unigene.34930-DD_Unigene.47487	YN	0.0214432	0.0822234	0.260792	3.81186e-06	1455	366.725	1088.27	NA	51	28	23	NA	NA	0.0367625	3.6989:3.6989:1:1:1:1	0.41134(0.473196:0.386598:0.374227)	NA	NA	NA	NA
DS_Unigene.34932-DD_Unigene.32021	YN	0.0487119	0.0380138	1.28143	0.590072	1152	218.329	933.671	NA	52	8.03181	43.9682	NA	NA	0.0466844	2.0475:2.0475:1:1:1:1	0.489321(0.429062:0.377574:0.661327)	NA	NA	NA	NA
DS_Unigene.34932-DD_Unigene.32021	YN	0.0489674	0.0575936	0.850223	0.573278	1071	436.871	634.129	NA	54	24	30	NA	NA	0.0524862	1.63476:1.63476:1:1:1:1	0.484628(0.360437:0.661408:0.432039)	NA	NA	NA	NA
DS_Unigene.34936-DD_Unigene.46693	YN	0.0227973	0.0443168	0.514416	0.0977035	1017	304.076	712.924	NA	29	13	16	NA	NA	0.0292315	3.58368:3.58368:1:1:1:1	0.470993(0.533923:0.457227:0.421829)	NA	NA	NA	NA
DS_Unigene.34942-DD_Unigene.10271	YN	0.0181358	0.0535707	0.33854	0.0102144	582	135.482	446.518	NA	15	7	8	NA	NA	0.0263846	1.43432:1.43432:1:1:1:1	0.447009(0.482051:0.389744:0.469231)	NA	NA	NA	NA
DS_Unigene.34947-DD_Unigene.11467	YN	0.0085916	0.069394	0.123809	1.50295e-05	900	197.597	702.403	NA	19	13	6	NA	NA	0.0219409	1.33439:1.33439:1:1:1:1	0.433889(0.501667:0.366667:0.433333)	NA	NA	NA	NA
DS_Unigene.34966-DD_Unigene.37002	YN	0.0163885	0.0673384	0.243375	1.53866e-07	2013	532.157	1480.84	NA	58	34	24	NA	NA	0.0298576	2.94779:2.94779:1:1:1:1	0.472718(0.595982:0.427083:0.395089)	NA	NA	NA	NA
DS_Unigene.34968-DD_Unigene.29983	YN	0.00836596	0.0954053	0.0876886	2.42421e-15	1665	460.761	1204.24	NA	51	40.9862	10.0138	NA	NA	0.0324527	5.30185:5.30185:1:1:1:1	0.432738(0.445536:0.3375:0.515179)	NA	NA	NA	NA
DS_Unigene.34974-DD_Unigene.46052	YN	0.0281503	0.0722623	0.389557	0.00667209	915	215.58	699.42	NA	34	14.6931	19.3069	NA	NA	0.0385434	2.93626:2.93626:1:1:1:1	0.454397(0.511401:0.504886:0.346906)	NA	NA	NA	NA
DS_Unigene.34981-DD_Unigene.31875	YN	0.00876281	0.0733418	0.119479	3.34058e-12	2286	449.282	1836.72	NA	47	31	16	NA	NA	0.0214549	1.20953:1.20953:1:1:1:1	0.407941(0.47644:0.394634:0.352749)	NA	NA	NA	NA
DS_Unigene.34986-DD_Unigene.46840	YN	0.00930888	0.0601276	0.154819	0.000592676	807	158.309	648.691	NA	15	9	6	NA	NA	0.019278	0.496574:0.496574:1:1:1:1	0.433086(0.468401:0.418216:0.412639)	NA	NA	NA	NA
DS_Unigene.34991-DD_Unigene.41525	YN	0.016847	0.0965992	0.174401	0.000190823	615	134.393	480.607	NA	20	12	8	NA	NA	0.0342749	1.43261:1.43261:1:1:1:1	0.379199(0.424419:0.306202:0.406977)	NA	NA	NA	NA
DS_Unigene.34999-DD_Unigene.24072	YN	0.0429646	0.0600457	0.715532	0.203952	1464	384.146	1079.85	NA	67	22	45	NA	NA	0.0474466	3.4632:3.4632:1:1:1:1	0.432387(0.511156:0.394523:0.391481)	NA	NA	NA	NA
DS_Unigene.35003-DD_Unigene.21683	YN	0.0052941	0.0825173	0.0641575	3.65843e-15	1917	400.455	1516.55	NA	39	31	8	NA	NA	0.0214258	1.41587:1.41587:1:1:1:1	0.45566(0.496088:0.372457:0.498435)	NA	NA	NA	NA
DS_Unigene.35003-DD_Unigene.21683	YN	0.0337773	0.00556002	6.07504	0.0437993	606	180.523	425.477	NA	15	1	14	NA	NA	0.0253716	4.76169:4.76169:1:1:1:1	0.485974(0.576733:0.344059:0.537129)	NA	NA	NA	NA
DS_Unigene.35007-DD_Unigene.46919	YN	0.00665374	0.0427409	0.155676	0.0014429	822	218.112	603.888	NA	13	9	4	NA	NA	0.0162292	2.09698:2.09698:1:1:1:1	0.454988(0.583942:0.355839:0.425182)	NA	NA	NA	NA
DS_Unigene.35011-DD_Unigene.45936	YN	0.023126	0.0587244	0.393807	0.0208729	918	214.993	703.007	NA	28	12	16	NA	NA	0.0314631	2.03288:2.03288:1:1:1:1	0.433551(0.473856:0.354575:0.472222)	NA	NA	NA	NA
DS_Unigene.35015-DD_Unigene.47231	YN	0.0143549	0.0722171	0.198775	6.8879e-05	882	248.898	633.102	NA	26	17	9	NA	NA	0.0306835	3.72927:3.72927:1:1:1:1	0.409297(0.445578:0.285714:0.496599)	NA	NA	NA	NA
DS_Unigene.35017-DD_Unigene.13814	YN	0.0102914	0.0768245	0.133959	1.1227e-08	1338	359.561	978.439	NA	36	26	10	NA	NA	0.0281708	2.7882:2.7882:1:1:1:1	0.47061(0.532366:0.419643:0.459821)	NA	NA	NA	NA
DS_Unigene.35021-DD_Unigene.46994	YN	0.0193135	0.0521644	0.370243	2.63445e-05	2856	730.449	2125.55	NA	77	36.4922	40.5078	NA	NA	0.0277154	2.6396:2.6396:1:1:1:1	0.439076(0.576681:0.379727:0.360819)	NA	NA	NA	NA
DS_Unigene.35021-DD_Unigene.46994	YN	0.040672	0.0267372	1.52118	0.458621	564	173.722	390.278	NA	20	4.56028	15.4397	NA	NA	0.0363798	2.31527:2.31527:1:1:1:1	0.441489(0.414894:0.539894:0.369681)	NA	NA	NA	NA
DS_Unigene.35022-DD_Unigene.42138	YN	0.0414284	0.0871781	0.475216	0.0135041	969	264.743	704.257	NA	50	21.6306	28.3694	NA	NA	0.0539278	3.09987:3.09987:1:1:1:1	0.416206(0.5:0.366022:0.382597)	NA	NA	NA	NA
DS_Unigene.35027-DD_Unigene.23921	YN	0.0560442	0.061129	0.916819	0.830669	510	148.43	361.57	NA	28	8.57089	19.4291	NA	NA	0.0575241	4.98848:4.98848:1:1:1:1	0.389381(0.409292:0.367257:0.391593)	NA	NA	NA	NA
DS_Unigene.35028-DD_Unigene.32651	YN	0.0268803	0.0656502	0.409446	0.00377145	1251	303.29	947.71	NA	44	19	25	NA	NA	0.0362796	3.18442:3.18442:1:1:1:1	0.405543(0.441452:0.394614:0.380562)	NA	NA	NA	NA
DS_Unigene.35029-DD_Unigene.34787	YN	0.0122738	0.0582343	0.210765	0.00338082	654	161.085	492.915	NA	15	9	6	NA	NA	0.0235942	1.96544:1.96544:1:1:1:1	0.40367(0.506881:0.288991:0.415138)	NA	NA	NA	NA
DS_Unigene.35034-DD_Unigene.38783	YN	0.0336705	0.0755896	0.445438	0.00892198	945	285.174	659.826	NA	42	20.3081	21.6919	NA	NA	0.0463205	4.06634:4.06634:1:1:1:1	0.460815(0.507837:0.490596:0.384013)	NA	NA	NA	NA
DS_Unigene.35036-DD_Unigene.45832	YN	0.0323581	0.048742	0.663866	0.297183	741	233.605	507.395	NA	27	11	16	NA	NA	0.0375232	9.10596:9.10596:1:1:1:1	0.455645(0.483871:0.455645:0.427419)	NA	NA	NA	NA
DS_Unigene.35043-DD_Unigene.36461	YN	0.0292418	0.0660804	0.442518	0.074178	564	144.515	419.485	NA	21	9	12	NA	NA	0.0386811	4.17427:4.17427:1:1:1:1	0.341757(0.398917:0.310469:0.315884)	NA	NA	NA	NA
DS_Unigene.35045-DD_Unigene.14079	YN	0.00927223	0.0667758	0.138856	4.49177e-06	1029	268.992	760.008	NA	24	17	7	NA	NA	0.0243043	4.43795:4.43795:1:1:1:1	0.402616(0.517442:0.328488:0.361919)	NA	NA	NA	NA
DS_Unigene.35047-DD_Unigene.27449	YN	0.0225453	0.0466485	0.483302	0.00251041	2973	659.647	2313.35	NA	81	29.6469	51.3531	NA	NA	0.0278933	2.71121:2.71121:1:1:1:1	0.416078(0.490918:0.398587:0.358729)	NA	NA	NA	NA
DS_Unigene.35048-DD_Unigene.48352	YN	0.0243157	0.0531832	0.457207	0.140331	474	97.7431	376.257	NA	14	5	9	NA	NA	0.0302685	1.22867:1.22867:1:1:1:1	0.414557(0.474684:0.341772:0.427215)	NA	NA	NA	NA
DS_Unigene.35058-DD_Unigene.14006	YN	0.020154	0.0719604	0.280071	7.24403e-07	1833	573.51	1259.49	NA	64	39	25	NA	NA	0.0363632	6.39936:6.39936:1:1:1:1	0.490771(0.472313:0.601792:0.398208)	NA	NA	NA	NA
DS_Unigene.35058-DD_Unigene.14006	YN	0.0246215	0.0723311	0.340399	0.000892409	1041	336.702	704.298	NA	40	23	17	NA	NA	0.0400527	5.23597:5.23597:1:1:1:1	0.485009(0.646825:0.445767:0.362434)	NA	NA	NA	NA
DS_Unigene.35073-DD_Unigene.10494	YN	0.00178483	0.0692907	0.0257586	2.01747e-07	759	197.961	561.039	NA	14	13	1	NA	NA	0.0193916	1.98556:1.98556:1:1:1:1	0.371732(0.432598:0.36152:0.321078)	NA	NA	NA	NA
DS_Unigene.35077-DD_Unigene.33957	YN	0.033079	0.0670496	0.493351	0.00221669	2163	542.755	1620.24	NA	87	34.6357	52.3643	NA	NA	0.0416031	3.67711:3.67711:1:1:1:1	0.346293(0.39124:0.336614:0.311024)	NA	NA	NA	NA
DS_Unigene.35088-DD_Unigene.35151	YN	0.0186549	0.075293	0.247764	0.000255457	930	224.391	705.609	NA	29	16	13	NA	NA	0.0323206	1.47257:1.47257:1:1:1:1	0.392987(0.39071:0.403005:0.385246)	NA	NA	NA	NA
DS_Unigene.35134-DD_Unigene.30079	YN	0.0175358	0.0812796	0.215746	6.84162e-12	2421	642.507	1778.49	NA	80	49.204	30.796	NA	NA	0.0344527	4.04468:4.04468:1:1:1:1	0.433539(0.530864:0.395062:0.374691)	NA	NA	NA	NA
DS_Unigene.35142-DD_Unigene.33516	YN	0.0105419	0.0819958	0.128567	2.58361e-07	1023	258.742	764.258	NA	28	20	8	NA	NA	0.0286143	1.86912:1.86912:1:1:1:1	0.412305(0.522039:0.301653:0.413223)	NA	NA	NA	NA
DS_Unigene.35151-DD_Unigene.12251	YN	0.0121977	0.0807743	0.15101	0.00120729	519	105.664	413.336	NA	13	8	5	NA	NA	0.0261593	0.860398:0.860398:1:1:1:1	0.41276(0.451172:0.300781:0.486328)	NA	NA	NA	NA
DS_Unigene.35166-DD_Unigene.34784	YN	0.0371199	0.0669947	0.554072	0.0244676	1407	368.503	1038.5	NA	61	23.4231	37.5769	NA	NA	0.0449443	3.89622:3.89622:1:1:1:1	0.450384(0.555556:0.419287:0.37631)	NA	NA	NA	NA
DS_Unigene.35171-DD_Unigene.40122	YN	0.00870096	0.0472516	0.184141	8.5095e-07	2103	483.953	1619.05	NA	36	22	14	NA	NA	0.0175724	4.27569:4.27569:1:1:1:1	0.436044(0.512126:0.447218:0.348787)	NA	NA	NA	NA
DS_Unigene.35179-DD_Unigene.43404	YN	0.0259258	0.0852067	0.304269	3.66364e-05	1503	325.373	1177.63	NA	56	26	30	NA	NA	0.038759	1.83791:1.83791:1:1:1:1	0.438579(0.496016:0.48506:0.334661)	NA	NA	NA	NA
DS_Unigene.35192-DD_Unigene.26866	YN	0.0187954	0.0730028	0.257461	9.60125e-05	1179	241.834	937.166	NA	34	16.6139	17.3861	NA	NA	0.0299143	2.53839:2.53839:1:1:1:1	0.318333(0.34:0.278333:0.336667)	NA	NA	NA	NA
DS_Unigene.35195-DD_Unigene.50883	YN	0.0198684	0.0962045	0.206523	7.0901e-10	1680	444.961	1235.04	NA	64	39.7909	24.2091	NA	NA	0.0400866	2.57651:2.57651:1:1:1:1	0.437279(0.443463:0.426678:0.441696)	NA	NA	NA	NA
DS_Unigene.35195-DD_Unigene.50883	YN	0.00564702	0.0418934	0.134795	0.00965351	504	148.444	355.556	NA	8	6	2	NA	NA	0.0163227	2.07317:2.07317:1:1:1:1	0.417647(0.429412:0.394118:0.429412)	NA	NA	NA	NA
DS_Unigene.352-DD_Unigene.53898	YN	0.036653	0.0940688	0.38964	0.0122662	573	143.767	429.233	NA	28	12.6626	15.3374	NA	NA	0.0510587	2.42041:2.42041:1:1:1:1	0.472887(0.485646:0.449761:0.483254)	NA	NA	NA	NA
DS_Unigene.35224-DD_Unigene.36483	YN	0.0135791	0.024223	0.560589	0.329127	498	126.148	371.852	NA	8	3	5	NA	NA	0.0162753	1.91722:1.91722:1:1:1:1	0.555221(0.659639:0.424699:0.581325)	NA	NA	NA	NA
DS_Unigene.35224-DD_Unigene.36483	YN	0.00548407	0.0575198	0.0953424	9.437e-07	1188	272.86	915.14	NA	20	15	5	NA	NA	0.0174357	1.07989:1.07989:1:1:1:1	0.491162(0.52399:0.409091:0.540404)	NA	NA	NA	NA
DS_Unigene.35231-DD_Unigene.30537	YN	0.013038	0.0651736	0.200051	0.0009882	720	178.405	541.595	NA	18	11	7	NA	NA	0.0259564	1.99068:1.99068:1:1:1:1	0.464187(0.524793:0.429752:0.438017)	NA	NA	NA	NA
DS_Unigene.35244-DD_Unigene.25904	YN	0.0114639	0.099086	0.115697	2.40214e-13	1710	391.464	1318.54	NA	51	36	15	NA	NA	0.0315229	2.19963:2.19963:1:1:1:1	0.426829(0.545296:0.419861:0.315331)	NA	NA	NA	NA
DS_Unigene.35265-DD_Unigene.26198	YN	0.0242537	0.0927414	0.261519	0.000360715	771	184.152	586.848	NA	30	16	14	NA	NA	0.0406119	1.47905:1.47905:1:1:1:1	0.442931(0.490272:0.371595:0.466926)	NA	NA	NA	NA
DS_Unigene.35283-DD_Unigene.24794	YN	0.0341225	0.0669031	0.510029	0.00551323	1731	506.885	1224.12	NA	73	32.2675	40.7325	NA	NA	0.0437216	4.29809:4.29809:1:1:1:1	0.430041(0.456019:0.381173:0.452932)	NA	NA	NA	NA
DS_Unigene.35286-DD_Unigene.34352	YN	0.0203604	0.0699654	0.291007	0.00479015	681	183.006	497.994	NA	22	12	10	NA	NA	0.0336908	2.42375:2.42375:1:1:1:1	0.397764(0.496805:0.34345:0.353035)	NA	NA	NA	NA
DS_Unigene.35327-DD_Unigene.52083	YN	0.0195214	0.0664271	0.293877	0.000394765	1200	316.85	883.15	NA	37	20	17	NA	NA	0.0319065	8.86264:8.86264:1:1:1:1	0.393333(0.44:0.345:0.395)	NA	NA	NA	NA
DS_Unigene.35331-DD_Unigene.40526	YN	0.0147617	0.0363534	0.406062	0.0875422	717	169.683	547.317	NA	14	6	8	NA	NA	0.0198715	2.43203:2.43203:1:1:1:1	0.44212(0.479079:0.430962:0.416318)	NA	NA	NA	NA
DS_Unigene.35344-DD_Unigene.26950	YN	0.0395909	0.0663823	0.596408	0.0737844	1074	308.05	765.95	NA	49	19.5336	29.4664	NA	NA	0.0472754	4.63249:4.63249:1:1:1:1	0.420833(0.522222:0.323611:0.416667)	NA	NA	NA	NA
DS_Unigene.35347-DD_Unigene.50314	YN	0.0101036	0.0594359	0.169992	6.22071e-05	1125	228.105	896.895	NA	22	13	9	NA	NA	0.0201063	1.05689:1.05689:1:1:1:1	0.433422(0.448413:0.37037:0.481481)	NA	NA	NA	NA
DS_Unigene.35362-DD_Unigene.48101	YN	0.00936637	0.0599778	0.156164	0.00063415	627	189.887	437.113	NA	15	10.9325	4.06747	NA	NA	0.0246941	2.12676:2.12676:1:1:1:1	0.521531(0.550239:0.535885:0.478469)	NA	NA	NA	NA
DS_Unigene.35385-DD_Unigene.49965	YN	0.0148253	0.0798545	0.185654	0.000208355	663	186.088	476.912	NA	21	14	7	NA	NA	0.0330774	2.81309:2.81309:1:1:1:1	0.423077(0.40724:0.391403:0.470588)	NA	NA	NA	NA
DS_Unigene.35390-DD_Unigene.24370	YN	0.0104473	0.062774	0.166428	2.08163e-11	2520	666.494	1853.51	NA	59	39.7837	19.2163	NA	NA	0.0242868	10.0568:10.0568:1:1:1:1	0.432422(0.503567:0.422117:0.371581)	NA	NA	NA	NA
DS_Unigene.35394-DD_Unigene.32760	YN	0.019767	0.0839944	0.235336	0.000778294	642	179.284	462.716	NA	23	14	9	NA	NA	0.037703	7.52519:7.52519:1:1:1:1	0.39486(0.436916:0.36215:0.385514)	NA	NA	NA	NA
DS_Unigene.35401-DD_Unigene.41110	YN	0.04697	0.055178	0.851245	0.714829	822	228.868	593.132	NA	39	12	27	NA	NA	0.0492554	3.36217:3.36217:1:1:1:1	0.473939(0.512727:0.458182:0.450909)	NA	NA	NA	NA
DS_Unigene.35424-DD_Unigene.38275	YN	0.0379815	0.0605318	0.627464	0.328958	597	137.831	459.169	NA	25	8	17	NA	NA	0.0431877	1.90546:1.90546:1:1:1:1	0.409524(0.480952:0.385714:0.361905)	NA	NA	NA	NA
DS_Unigene.35426-DD_Unigene.33302	YN	0.0121252	0.0693088	0.174944	2.21473e-05	1065	225.955	839.045	NA	25	14.9111	10.0889	NA	NA	0.0242575	2.42021:2.42021:1:1:1:1	0.435681(0.505634:0.435211:0.366197)	NA	NA	NA	NA
DS_Unigene.35431-DD_Unigene.40427	YN	0.0150689	0.0452165	0.33326	0.0402264	630	160.416	469.584	NA	14	7	7	NA	NA	0.0227453	4.20792:4.20792:1:1:1:1	0.448889(0.537778:0.448889:0.36)	NA	NA	NA	NA
DS_Unigene.35432-DD_Unigene.51022	YN	0.0131144	0.0910315	0.144065	1.88669e-09	1413	332.25	1080.75	NA	42	28	14	NA	NA	0.0314357	6.03133:6.03133:1:1:1:1	0.34641(0.388462:0.331538:0.319231)	NA	NA	NA	NA
DS_Unigene.35433-DD_Unigene.50426	YN	0.0187593	0.0476517	0.393676	0.00218921	1776	479.307	1296.69	NA	46	22	24	NA	NA	0.0265568	4.35616:4.35616:1:1:1:1	0.38964(0.424831:0.346284:0.397804)	NA	NA	NA	NA
DS_Unigene.35440-DD_Unigene.36347	YN	0.00853252	0.092951	0.0917959	7.97092e-05	468	114.388	353.612	NA	13	10	3	NA	NA	0.029166	2.04203:2.04203:1:1:1:1	0.445148(0.436709:0.528481:0.370253)	NA	NA	NA	NA
DS_Unigene.35459-DD_Unigene.34166	YN	0.00770717	0.0929603	0.0829081	8.59956e-07	696	174.278	521.722	NA	19	15	4	NA	NA	0.0290545	1.79353:1.79353:1:1:1:1	0.47568(0.527897:0.407725:0.491416)	NA	NA	NA	NA
DS_Unigene.35461-DD_Unigene.22554	YN	0.0413761	0.0784235	0.527599	0.0717216	849	176.345	672.655	NA	40	12.942	27.058	NA	NA	0.0490712	1.46906:1.46906:1:1:1:1	0.370242(0.429066:0.32872:0.352941)	NA	NA	NA	NA
DS_Unigene.35477-DD_Unigene.33815	YN	0.0134869	0.0722073	0.186781	7.19771e-06	1173	262.191	910.809	NA	30	17.8303	12.1697	NA	NA	0.0266122	1.61346:1.61346:1:1:1:1	0.425595(0.538265:0.354592:0.383929)	NA	NA	NA	NA
DS_Unigene.35489-DD_Unigene.17427	YN	0.0336824	0.0532595	0.63242	0.27665	744	197.109	546.891	NA	28	10	18	NA	NA	0.038869	2.75912:2.75912:1:1:1:1	0.438844(0.479839:0.403226:0.433468)	NA	NA	NA	NA
DS_Unigene.35493-DD_Unigene.37067	YN	0.00673176	0.0363229	0.185331	0.033563	561	113.329	447.671	NA	7	4	3	NA	NA	0.0127096	1.04098:1.04098:1:1:1:1	0.433155(0.417112:0.438503:0.44385)	NA	NA	NA	NA
DS_Unigene.35507-DD_Unigene.50799	YN	0.0330371	0.058043	0.569184	0.0782607	1185	294.857	890.143	NA	45	16.351	28.649	NA	NA	0.0392592	6.57843:6.57843:1:1:1:1	0.335307(0.390863:0.294416:0.320643)	NA	NA	NA	NA
DS_Unigene.35519-DD_Unigene.39547	YN	0.0496753	0.0153044	3.24583	0.0649431	462	155.866	306.134	NA	17	2.36098	14.639	NA	NA	0.0380795	8.50238:8.50238:1:1:1:1	0.46308(0.39557:0.386076:0.607595)	NA	NA	NA	NA
DS_Unigene.35531-DD_Unigene.37193	YN	0.0110071	0.0367259	0.299711	0.0711806	507	140.392	366.608	NA	9	5	4	NA	NA	0.0181288	5.81618:5.81618:1:1:1:1	0.412229(0.473373:0.37574:0.387574)	NA	NA	NA	NA
DS_Unigene.35537-DD_Unigene.33557	YN	0.0187984	0.0892707	0.210578	2.06878e-05	828	181.445	646.555	NA	27	15	12	NA	NA	0.0342415	2.36168:2.36168:1:1:1:1	0.47343(0.648551:0.398551:0.373188)	NA	NA	NA	NA
DS_Unigene.35540-DD_Unigene.41057	YN	0.0200408	0.0952834	0.210328	8.2938e-07	1155	295.216	859.784	NA	43	26	17	NA	NA	0.0392727	2.73925:2.73925:1:1:1:1	0.409633(0.496164:0.398977:0.33376)	NA	NA	NA	NA
DS_Unigene.35548-DD_Unigene.2723	YN	0.0257866	0.0852022	0.302651	0.00107814	786	183.86	602.14	NA	30	14.758	15.242	NA	NA	0.039685	3.83996:3.83996:1:1:1:1	0.421245(0.510989:0.388278:0.364469)	NA	NA	NA	NA
DS_Unigene.35550-DD_Unigene.11615	YN	0.0161991	0.0617074	0.262515	1.53026e-08	2727	728.742	1998.26	NA	75	43	32	NA	NA	0.0283604	4.53449:4.53449:1:1:1:1	0.460029(0.505501:0.40154:0.473047)	NA	NA	NA	NA
DS_Unigene.35573-DD_Unigene.22539	YN	0.0140692	0.0697059	0.201837	1.85723e-07	1581	403.496	1177.5	NA	43	26.6029	16.3971	NA	NA	0.0282686	3.22536:3.22536:1:1:1:1	0.422348(0.465909:0.421402:0.379735)	NA	NA	NA	NA
DS_Unigene.35584-DD_Unigene.10094	YN	0.0276687	0.0583049	0.474552	0.05257	879	215.615	663.385	NA	30	12	18	NA	NA	0.0351836	4.6438:4.6438:1:1:1:1	0.365524(0.457944:0.311526:0.327103)	NA	NA	NA	NA
DS_Unigene.35585-DD_Unigene.14184	YN	0.0268436	0.0694589	0.386467	0.0016932	1239	365.822	873.178	NA	47	24	23	NA	NA	0.039426	4.43732:4.43732:1:1:1:1	0.411031(0.456522:0.301932:0.474638)	NA	NA	NA	NA
DS_Unigene.35588-DD_Unigene.53894	YN	0.0268439	0.0684856	0.391964	0.114832	306	77.2987	228.701	NA	11	5	6	NA	NA	0.037363	2:2:1:1:1:1	0.330964(0.407583:0.293839:0.291469)	NA	NA	NA	NA
DS_Unigene.35600-DD_Unigene.37374	YN	0.0383067	0.0996635	0.38436	0.00909377	768	151.5	616.5	NA	37	14	23	NA	NA	0.0504103	2.06501:2.06501:1:1:1:1	0.342432(0.384615:0.265509:0.377171)	NA	NA	NA	NA
DS_Unigene.35613-DD_Unigene.33334	YN	0.0331291	0.0790114	0.419296	0.000300631	1860	468.271	1391.73	NA	80	34.9167	45.0833	NA	NA	0.0446804	1.98388:1.98388:1:1:1:1	0.427017(0.461783:0.365446:0.453822)	NA	NA	NA	NA
DS_Unigene.35621-DD_Unigene.42292	YN	0.0100261	0.0618029	0.162227	3.66878e-07	1410	386.224	1023.78	NA	33	22.809	10.191	NA	NA	0.0242087	3.70191:3.70191:1:1:1:1	0.453901(0.502128:0.398936:0.460638)	NA	NA	NA	NA
DS_Unigene.35622-DD_Unigene.30226	YN	0.030049	0.0926228	0.324424	0.000347878	951	265.3	685.7	NA	43	22.8153	20.1847	NA	NA	0.0475052	3.27086:3.27086:1:1:1:1	0.462617(0.520249:0.44704:0.420561)	NA	NA	NA	NA
DS_Unigene.35630-DD_Unigene.24229	YN	0.00840694	0.087623	0.0959444	3.57823e-06	663	168.919	494.081	NA	18	13.8702	4.12981	NA	NA	0.0285896	2.38106:2.38106:1:1:1:1	0.434389(0.506787:0.375566:0.420814)	NA	NA	NA	NA
DS_Unigene.35643-DD_Unigene.37616	YN	0.0220921	0.0281174	0.785711	0.572641	684	197.056	486.944	NA	16	5.41895	10.5811	NA	NA	0.023828	6.5456:6.5456:1:1:1:1	0.345168(0.436391:0.275148:0.323964)	NA	NA	NA	NA
DS_Unigene.35648-DD_Unigene.50213	YN	0.0220115	0.0988364	0.222707	0.000224225	672	164.375	507.625	NA	26	15	11	NA	NA	0.0408033	2.3741:2.3741:1:1:1:1	0.456738(0.546809:0.378723:0.444681)	NA	NA	NA	NA
DS_Unigene.35674-DD_Unigene.36271	YN	0.030797	0.0812956	0.378828	0.00316043	981	250.964	730.036	NA	41	19	22	NA	NA	0.0437158	5.73019:5.73019:1:1:1:1	0.390175(0.462105:0.390526:0.317895)	NA	NA	NA	NA
DS_Unigene.35675-DD_Unigene.22792	YN	0.0177329	0.0614806	0.288431	0.00772757	684	170.099	513.901	NA	19	10	9	NA	NA	0.0286122	2.05102:2.05102:1:1:1:1	0.437135(0.47807:0.432018:0.401316)	NA	NA	NA	NA
DS_Unigene.35676-DD_Unigene.37102	YN	0.0241141	0.0568704	0.424018	0.00080432	2175	529.962	1645.04	NA	68	29	39	NA	NA	0.0320955	4.23246:4.23246:1:1:1:1	0.386897(0.451034:0.33931:0.370345)	NA	NA	NA	NA
DS_Unigene.35697-DD_Unigene.30924	YN	0.0388196	0.091753	0.423088	3.29443e-05	1986	519.411	1466.59	NA	100	44.5753	55.4247	NA	NA	0.0526636	2.5245:2.5245:1:1:1:1	0.452979(0.498523:0.386263:0.474151)	NA	NA	NA	NA
DS_Unigene.35702-DD_Unigene.12024	YN	0.0102074	0.0892109	0.114419	1.96537e-07	918	227.45	690.55	NA	26	19	7	NA	NA	0.0297819	2.61106:2.61106:1:1:1:1	0.445534(0.496732:0.421569:0.418301)	NA	NA	NA	NA
DS_Unigene.35742-DD_Unigene.32805	YN	0.0240839	0.0359617	0.669709	0.271977	1143	260.192	882.808	NA	30	9.07731	20.9227	NA	NA	0.0267877	1.83366:1.83366:1:1:1:1	0.390766(0.477477:0.368243:0.326577)	NA	NA	NA	NA
DS_Unigene.35743-DD_Unigene.25998	YN	0.00691007	0.0835121	0.0827433	2.05016e-06	747	164.914	582.086	NA	17	13	4	NA	NA	0.0238213	1.75908:1.75908:1:1:1:1	0.415663(0.475904:0.373494:0.39759)	NA	NA	NA	NA
DS_Unigene.35747-DD_Unigene.34653	YN	0.0210477	0.0648026	0.324798	0.000726821	1206	269.985	936.015	NA	36	16.5771	19.4229	NA	NA	0.0308431	2.26276:2.26276:1:1:1:1	0.370089(0.426806:0.369772:0.313688)	NA	NA	NA	NA
DS_Unigene.35753-DD_Unigene.34341	YN	0.011283	0.0712862	0.158278	4.27531e-07	1302	309.938	992.062	NA	32	20.8951	11.1049	NA	NA	0.0255666	2.32178:2.32178:1:1:1:1	0.448925(0.540323:0.435484:0.370968)	NA	NA	NA	NA
DS_Unigene.35756-DD_Unigene.18701	YN	0.0335738	0.0691691	0.485388	0.0698568	591	172.524	418.476	NA	25	11.2855	13.7145	NA	NA	0.0439648	12.7371:12.7371:1:1:1:1	0.375177(0.414894:0.340426:0.370213)	NA	NA	NA	NA
DS_Unigene.35777-DD_Unigene.36315	YN	0.0824177	0.0546378	1.50844	0.435087	519	133.165	385.835	NA	37	7	30	NA	NA	0.0752899	2.45557:2.45557:1:1:1:1	0.430135(0.578283:0.295455:0.416667)	NA	NA	NA	NA
DS_Unigene.35784-DD_Unigene.30013	YN	0.0174631	0.0516182	0.338312	0.022715	798	160.64	637.36	NA	19	8	11	NA	NA	0.0243386	0.651279:0.651279:1:1:1:1	0.41792(0.383459:0.406015:0.464286)	NA	NA	NA	NA
DS_Unigene.35788-DD_Unigene.19508	YN	0.0159486	0.0655306	0.243376	0.000260834	1017	256.27	760.73	NA	28	16	12	NA	NA	0.0284426	3.69001:3.69001:1:1:1:1	0.395689(0.472286:0.393764:0.321016)	NA	NA	NA	NA
DS_Unigene.3579-DD_Unigene.31607	YN	0.0362543	0.0925105	0.391894	0.0760377	345	55.7496	289.25	NA	15	4.78041	10.2196	NA	NA	0.0453449	0.265957:0.265957:1:1:1:1	0.271222(0.301242:0.257764:0.254658)	NA	NA	NA	NA
DS_Unigene.35797-DD_Unigene.51076	YN	0.112446	0.0816092	1.37786	0.277754	867	200.364	666.636	NA	85	15.4046	69.5954	NA	NA	0.10532	1.38765:1.38765:1:1:1:1	0.348797(0.380412:0.369072:0.296907)	NA	NA	NA	NA
DS_Unigene.35798-DD_Unigene.38067	YN	0.0190937	0.0669239	0.285304	0.000128951	1212	361.736	850.264	NA	39	23	16	NA	NA	0.0333692	6.32746:6.32746:1:1:1:1	0.393698(0.422551:0.359909:0.398633)	NA	NA	NA	NA
DS_Unigene.35799-DD_Unigene.38584	YN	0.0257747	0.0854212	0.301736	0.00512485	576	135.106	440.894	NA	22	10.8297	11.1703	NA	NA	0.0397653	1.21166:1.21166:1:1:1:1	0.481771(0.473958:0.434896:0.536458)	NA	NA	NA	NA
DS_Unigene.35803-DD_Unigene.30183	YN	0.0125598	0.0588783	0.213318	3.48909e-06	1614	408.731	1205.27	NA	38	23	15	NA	NA	0.0242895	4.89717:4.89717:1:1:1:1	0.362278(0.401961:0.334034:0.35084)	NA	NA	NA	NA
DS_Unigene.35814-DD_Unigene.41011	YN	0.0214017	0.0611502	0.349985	0.0164881	741	172.142	568.858	NA	22	10	12	NA	NA	0.0306357	1.92338:1.92338:1:1:1:1	0.429587(0.455426:0.426357:0.406977)	NA	NA	NA	NA
DS_Unigene.35818-DD_Unigene.40160	YN	0.0199019	0.0909473	0.218829	1.01985e-08	1644	421.927	1222.07	NA	60	36	24	NA	NA	0.0381355	1.68688:1.68688:1:1:1:1	0.468674(0.521898:0.410584:0.47354)	NA	NA	NA	NA
DS_Unigene.35821-DD_Unigene.36762	YN	0.0336249	0.0706881	0.47568	0.00346896	1767	443.454	1323.55	NA	73	29.5377	43.4623	NA	NA	0.0429265	3.68899:3.68899:1:1:1:1	0.418223(0.488964:0.339559:0.426146)	NA	NA	NA	NA
DS_Unigene.35826-DD_Unigene.38642	YN	0.0286562	0.0761681	0.376223	0.00585415	879	238.034	640.966	NA	35	17	18	NA	NA	0.0415225	3.68646:3.68646:1:1:1:1	0.424346(0.474403:0.394198:0.404437)	NA	NA	NA	NA
DS_Unigene.35847-DD_Unigene.23872	YN	0.01302	0.0871389	0.149417	9.21487e-11	1608	428.258	1179.74	NA	50	34.7797	15.2203	NA	NA	0.0327601	3.06715:3.06715:1:1:1:1	0.393805(0.45354:0.306785:0.421091)	NA	NA	NA	NA
DS_Unigene.35849-DD_Unigene.29582	YN	0.0290403	0.0726219	0.399883	0.00117225	1413	394.616	1018.38	NA	56	27	29	NA	NA	0.0412115	4.07804:4.07804:1:1:1:1	0.391127(0.408932:0.388792:0.375657)	NA	NA	NA	NA
DS_Unigene.35871-DD_Unigene.40075	YN	0.0132159	0.0613127	0.215549	0.00982256	501	119.043	381.957	NA	12	7	5	NA	NA	0.0246442	0.560977:0.560977:1:1:1:1	0.453216(0.391813:0.5:0.467836)	NA	NA	NA	NA
DS_Unigene.35878-DD_Unigene.34569	YN	0.0146797	0.0771394	0.190302	4.07225e-07	1323	358.91	964.09	NA	40	26	14	NA	NA	0.0316241	4.0606:4.0606:1:1:1:1	0.415344(0.531746:0.360544:0.353741)	NA	NA	NA	NA
DS_Unigene.35895-DD_Unigene.1927	YN	0.0179471	0.087311	0.205553	2.58846e-06	1041	307.14	733.86	NA	38	25	13	NA	NA	0.0384124	5.22134:5.22134:1:1:1:1	0.387368(0.425263:0.338947:0.397895)	NA	NA	NA	NA
DS_Unigene.35904-DD_Unigene.12596	YN	0.00836414	0.0518095	0.16144	4.10363e-07	1764	440.705	1323.3	NA	33	22	11	NA	NA	0.0192182	10.1447:10.1447:1:1:1:1	0.37415(0.457483:0.360544:0.304422)	NA	NA	NA	NA
DS_Unigene.35914-DD_Unigene.43105	YN	0.0162026	0.0570937	0.28379	0.000577385	1185	311.228	873.772	NA	31	17	14	NA	NA	0.0269422	2.92159:2.92159:1:1:1:1	0.437975(0.505063:0.418987:0.389873)	NA	NA	NA	NA
DS_Unigene.35925-DD_Unigene.42142	YN	0.0164233	0.0630609	0.260436	4.31115e-05	1395	394.945	1000.05	NA	40	23.7816	16.2184	NA	NA	0.0296271	3.51017:3.51017:1:1:1:1	0.452688(0.435484:0.415054:0.507527)	NA	NA	NA	NA
DS_Unigene.35942-DD_Unigene.39478	YN	0.0325423	0.045884	0.709231	0.230306	1746	443.959	1302.04	NA	61	19.5591	41.4409	NA	NA	0.0359347	3.54636:3.54636:1:1:1:1	0.401015(0.474619:0.357868:0.370558)	NA	NA	NA	NA
DS_Unigene.35947-DD_Unigene.38404	YN	0.00551815	0.0483953	0.114023	0.000432017	492	128.182	363.818	NA	8	6	2	NA	NA	0.016689	2.00046:2.00046:1:1:1:1	0.451613(0.518817:0.459677:0.376344)	NA	NA	NA	NA
DS_Unigene.35951-DD_Unigene.50725	YN	0.00293477	0.0479897	0.0611541	0.00348574	450	108.444	341.556	NA	6	5	1	NA	NA	0.0137924	2.59912:2.59912:1:1:1:1	0.310023(0.374126:0.262238:0.293706)	NA	NA	NA	NA
DS_Unigene.35958-DD_Unigene.33222	YN	0.038688	0.0711584	0.543688	0.0459931	1080	282.437	797.563	NA	49	19	30	NA	NA	0.0471795	3.1345:3.1345:1:1:1:1	0.410422(0.450904:0.381137:0.399225)	NA	NA	NA	NA
DS_Unigene.35966-DD_Unigene.18757	YN	0.0209576	0.0400608	0.523146	0.0305712	2184	489.59	1694.41	NA	54	19	35	NA	NA	0.02524	2.45128:2.45128:1:1:1:1	0.394918(0.442308:0.348901:0.393544)	NA	NA	NA	NA
DS_Unigene.35975-DD_Unigene.33027	YN	0.0138842	0.0770447	0.18021	0.000105877	774	192.444	581.556	NA	22	14	8	NA	NA	0.0295882	1.48683:1.48683:1:1:1:1	0.417614(0.453125:0.377841:0.421875)	NA	NA	NA	NA
DS_Unigene.35995-DD_Unigene.49546	YN	0.0247061	0.0769892	0.320904	0.000540186	1170	305.727	864.273	NA	43	22	21	NA	NA	0.0383679	3.61881:3.61881:1:1:1:1	0.409018(0.472222:0.373188:0.381643)	NA	NA	NA	NA
DS_Unigene.35999-DD_Unigene.22991	YN	0.0371169	0.0695529	0.533649	0.0148333	1494	400.063	1093.94	NA	66	26.4643	39.5357	NA	NA	0.0458026	3.6188:3.6188:1:1:1:1	0.423(0.459:0.344:0.466)	NA	NA	NA	NA
DS_Unigene.36008-DD_Unigene.11981	YN	0.0571496	0.0706119	0.809349	0.534344	909	267.037	641.963	NA	53	17.6998	35.3002	NA	NA	0.0611044	3.57544:3.57544:1:1:1:1	0.413115(0.440984:0.293443:0.504918)	NA	NA	NA	NA
DS_Unigene.36033-DD_Unigene.10306	YN	0.00894387	0.070442	0.126968	7.60309e-06	900	224.584	675.416	NA	21	15	6	NA	NA	0.02429	3.23952:3.23952:1:1:1:1	0.397645(0.44837:0.402174:0.342391)	NA	NA	NA	NA
DS_Unigene.36040-DD_Unigene.48841	YN	0.00494097	0.0785742	0.0628829	1.79905e-05	555	148.887	406.113	NA	13	11	2	NA	NA	0.0246941	3.27218:3.27218:1:1:1:1	0.458559(0.535135:0.410811:0.42973)	NA	NA	NA	NA
DS_Unigene.36042-DD_Unigene.26487	YN	0.0151521	0.0665895	0.227545	0.00976452	510	109.857	400.143	NA	13	7	6	NA	NA	0.0262321	1.95636:1.95636:1:1:1:1	0.401961(0.45:0.397059:0.358824)	NA	NA	NA	NA
DS_Unigene.36047-DD_Unigene.33462	YN	0.0168371	0.086695	0.194211	7.95528e-09	1506	388.377	1117.62	NA	50	31.3973	18.6027	NA	NA	0.0348525	2.76855:2.76855:1:1:1:1	0.380842(0.460709:0.317411:0.364407)	NA	NA	NA	NA
DS_Unigene.36050-DD_Unigene.42220	YN	0.0280868	0.045863	0.612407	0.195993	624	166.11	457.89	NA	20	7.39003	12.61	NA	NA	0.0328189	4.66339:4.66339:1:1:1:1	0.358168(0.450331:0.327815:0.296358)	NA	NA	NA	NA
DS_Unigene.36075-DD_Unigene.33700	YN	0.0227641	0.0586276	0.388284	0.00742515	1080	320.839	759.161	NA	35	18	17	NA	NA	0.0334182	5.42538:5.42538:1:1:1:1	0.426501(0.414079:0.390269:0.475155)	NA	NA	NA	NA
DS_Unigene.36086-DD_Unigene.37112	YN	0.0186855	0.0999906	0.186873	0.000331783	564	130.249	433.751	NA	20	12	8	NA	NA	0.037462	4.85423:4.85423:1:1:1:1	0.388298(0.444149:0.401596:0.319149)	NA	NA	NA	NA
DS_Unigene.36089-DD_Unigene.42293	YN	0.00854999	0.0819185	0.104372	1.12449e-06	810	221.813	588.187	NA	22	17	5	NA	NA	0.0286415	2.85966:2.85966:1:1:1:1	0.383667(0.5:0.328:0.323)	NA	NA	NA	NA
DS_Unigene.36096-DD_Unigene.34783	YN	0.0101285	0.0797403	0.127019	0.000488267	519	121.333	397.667	NA	13	9	4	NA	NA	0.0264026	3.53468:3.53468:1:1:1:1	0.407514(0.508671:0.378613:0.33526)	NA	NA	NA	NA
DS_Unigene.36112-DD_Unigene.10071	YN	0.0253393	0.0353403	0.717009	0.481104	837	233.571	603.429	NA	23	8	15	NA	NA	0.0281302	5.63837:5.63837:1:1:1:1	0.340698(0.383721:0.3:0.338372)	NA	NA	NA	NA
DS_Unigene.36136-DD_Unigene.9985	YN	0.0177707	0.0549704	0.323278	0.0135314	855	171.376	683.624	NA	21	9	12	NA	NA	0.025227	1.20594:1.20594:1:1:1:1	0.431579(0.505263:0.357895:0.431579)	NA	NA	NA	NA
DS_Unigene.36145-DD_Unigene.21212	YN	0.0216516	0.0671327	0.322519	0.00121494	1173	282.703	890.297	NA	37	18	19	NA	NA	0.0326129	1.32712:1.32712:1:1:1:1	0.438083(0.482188:0.417303:0.414758)	NA	NA	NA	NA
DS_Unigene.36146-DD_Unigene.11665	YN	0.0299674	0.0865731	0.346152	0.00325561	810	196.122	613.878	NA	34	16	18	NA	NA	0.0436731	3.09485:3.09485:1:1:1:1	0.550617(0.509259:0.492593:0.65)	NA	NA	NA	NA
DS_Unigene.36154-DD_Unigene.16630	YN	0.0475563	0.0138132	3.44281	0.111035	495	146.18	348.82	NA	18	2	16	NA	NA	0.0375916	4.57977:4.57977:1:1:1:1	0.463845(0.492063:0.367725:0.531746)	NA	NA	NA	NA
DS_Unigene.36166-DD_Unigene.34789	YN	0.0244469	0.0577062	0.423644	0.0726718	564	172.941	391.059	NA	19	9.60142	9.39858	NA	NA	0.0346453	4.05719:4.05719:1:1:1:1	0.365591(0.360215:0.380376:0.356183)	NA	NA	NA	NA
DS_Unigene.36168-DD_Unigene.13751	YN	0.037725	0.0608043	0.620432	0.0779379	1629	378.272	1250.73	NA	68	22	46	NA	NA	0.0430843	1.82171:1.82171:1:1:1:1	0.383061(0.455041:0.401226:0.292916)	NA	NA	NA	NA
DS_Unigene.36169-DD_Unigene.47768	YN	0.0274305	0.0876239	0.313048	0.00145058	852	182.925	669.075	NA	33	15	18	NA	NA	0.040354	2.86463:2.86463:1:1:1:1	0.378425(0.472603:0.344178:0.318493)	NA	NA	NA	NA
DS_Unigene.36170-DD_Unigene.23364	YN	0.00506621	0.0415553	0.121915	2.01039e-06	1611	422.546	1188.45	NA	23	17	6	NA	NA	0.0146368	3.32327:3.32327:1:1:1:1	0.415891(0.473929:0.356611:0.417132)	NA	NA	NA	NA
DS_Unigene.36172-DD_Unigene.29521	YN	0.00775302	0.0882349	0.0878679	1.796e-09	1062	277.04	784.96	NA	29	22.9493	6.05065	NA	NA	0.0287481	2.89558:2.89558:1:1:1:1	0.457627(0.574859:0.45339:0.344633)	NA	NA	NA	NA
DS_Unigene.36183-DD_Unigene.35631	YN	0.0198853	0.0752688	0.264191	0.000226235	966	252.251	713.749	NA	32	18	14	NA	NA	0.0343476	2.95804:2.95804:1:1:1:1	0.457039(0.574534:0.420807:0.375776)	NA	NA	NA	NA
DS_Unigene.36186-DD_Unigene.12584	YN	0.0161927	0.0699866	0.231368	0.00461424	528	152.288	375.712	NA	16	10	6	NA	NA	0.0317082	6.20477:6.20477:1:1:1:1	0.512311(0.474432:0.400568:0.661932)	NA	NA	NA	NA
DS_Unigene.36194-DD_Unigene.38424	YN	0.0157117	0.0475155	0.330665	0.0278539	690	174.916	515.084	NA	16	8	8	NA	NA	0.023774	2.79676:2.79676:1:1:1:1	0.4201(0.481273:0.397004:0.382022)	NA	NA	NA	NA
DS_Unigene.36197-DD_Unigene.37368	YN	0.00844973	0.0547475	0.15434	1.32603e-05	1158	324.585	833.415	NA	24	17	7	NA	NA	0.0214269	4.41378:4.41378:1:1:1:1	0.376962(0.443503:0.328625:0.358757)	NA	NA	NA	NA
DS_Unigene.36212-DD_Unigene.28444	YN	0.0322848	0.0930826	0.346841	0.000770116	918	253.131	664.869	NA	43	22	21	NA	NA	0.0490493	3.22527:3.22527:1:1:1:1	0.420921(0.459459:0.366366:0.436937)	NA	NA	NA	NA
DS_Unigene.36225-DD_Unigene.27410	YN	0	0.067264	0	0	534	157.252	376.748	NA	10	10	0	NA	NA	0.0198078	10.5202:10.5202:1:1:1:1	0.431648(0.452247:0.432584:0.410112)	NA	NA	NA	NA
DS_Unigene.36230-DD_Unigene.33536	YN	0.0457351	0.0566983	0.80664	0.439874	1353	305.806	1047.19	NA	63	16.5764	46.4236	NA	NA	0.048213	2.54295:2.54295:1:1:1:1	0.336561(0.373444:0.361687:0.27455)	NA	NA	NA	NA
DS_Unigene.36235-DD_Unigene.41701	YN	0.00860938	0.0786664	0.109442	0.000679517	459	108.539	350.461	NA	11	8	3	NA	NA	0.0251756	2.38924:2.38924:1:1:1:1	0.424699(0.460843:0.5:0.313253)	NA	NA	NA	NA
DS_Unigene.36235-DD_Unigene.41701	YN	0.0273606	0.0604611	0.452531	0.00051295	2583	608.413	1974.59	NA	88	35	53	NA	NA	0.0351572	3.60816:3.60816:1:1:1:1	0.420534(0.50174:0.443735:0.316125)	NA	NA	NA	NA
DS_Unigene.36238-DD_Unigene.38663	YN	0.0227508	0.0795001	0.286174	2.22768e-06	1749	397.06	1351.94	NA	60	29.7054	30.2946	NA	NA	0.0356341	1.3492:1.3492:1:1:1:1	0.427635(0.507692:0.380342:0.394872)	NA	NA	NA	NA
DS_Unigene.36271-DD_Unigene.22233	YN	0.0421377	0.0940079	0.448236	2.506e-05	2415	582.874	1832.13	NA	126	51.0307	74.9693	NA	NA	0.0546569	2.69994:2.69994:1:1:1:1	0.42417(0.527011:0.402161:0.343337)	NA	NA	NA	NA
DS_Unigene.36284-DD_Unigene.36524	YN	0.0309373	0.0624854	0.495112	0.030579	1143	285.056	857.944	NA	43	17	26	NA	NA	0.0388051	1.81089:1.81089:1:1:1:1	0.38196(0.407572:0.370824:0.367483)	NA	NA	NA	NA
DS_Unigene.36287-DD_Unigene.26617	YN	0.0342621	0.0651827	0.525632	0.0699408	837	207.565	629.435	NA	34	12.9326	21.0674	NA	NA	0.04193	2.02852:2.02852:1:1:1:1	0.372807(0.353618:0.425987:0.338816)	NA	NA	NA	NA
DS_Unigene.36299-DD_Unigene.37166	YN	0.0188125	0.0426468	0.441123	0.0437076	849	230.643	618.357	NA	21	9.52318	11.4768	NA	NA	0.0252874	5.12204:5.12204:1:1:1:1	0.398019(0.461538:0.34965:0.382867)	NA	NA	NA	NA
DS_Unigene.36316-DD_Unigene.11637	YN	0.0127097	0.056258	0.225919	2.8483e-05	1068	352.508	715.492	NA	28	19	9	NA	NA	0.0270834	12.3433:12.3433:1:1:1:1	0.461251(0.512605:0.389356:0.481793)	NA	NA	NA	NA
DS_Unigene.36323-DD_Unigene.32110	YN	0.0226341	0.0757513	0.298794	0.000419964	1134	281.323	852.677	NA	39	20	19	NA	NA	0.0358114	3.4728:3.4728:1:1:1:1	0.423447(0.518373:0.393701:0.358268)	NA	NA	NA	NA
DS_Unigene.36331-DD_Unigene.14488	YN	0.0179335	0.0164858	1.08781	0.917606	462	122.904	339.096	NA	8	2	6	NA	NA	0.0175484	8.09899:8.09899:1:1:1:1	0.430736(0.487013:0.464286:0.340909)	NA	NA	NA	NA
DS_Unigene.36336-DD_Unigene.32047	YN	0.0332737	0.0951668	0.349636	0.00160141	795	161.335	633.665	NA	35	14.3817	20.6183	NA	NA	0.0458341	0.64666:0.64666:1:1:1:1	0.416049(0.464815:0.461111:0.322222)	NA	NA	NA	NA
DS_Unigene.36347-DD_Unigene.38378	YN	0.00205967	0.0857805	0.0240109	1.03793e-07	648	161.295	486.705	NA	14	12.9992	1.00077	NA	NA	0.0228988	3.01539:3.01539:1:1:1:1	0.429787(0.478723:0.421277:0.389362)	NA	NA	NA	NA
DS_Unigene.36368-DD_Unigene.43367	YN	0.0366017	0.0852845	0.429172	0.0569839	474	137.481	336.519	NA	23	11	12	NA	NA	0.0507219	3.21745:3.21745:1:1:1:1	0.454641(0.458861:0.462025:0.443038)	NA	NA	NA	NA
DS_Unigene.36400-DD_Unigene.23732	YN	0.00661444	0.0425746	0.155361	0.00396517	651	195.127	455.873	NA	11	8	3	NA	NA	0.0173929	4.04353:4.04353:1:1:1:1	0.466974(0.543779:0.396313:0.460829)	NA	NA	NA	NA
DS_Unigene.36421-DD_Unigene.39484	YN	0.0256344	0.0513765	0.498951	0.165496	501	142.502	358.498	NA	16	7	9	NA	NA	0.0329563	7.41979:7.41979:1:1:1:1	0.413174(0.42515:0.431138:0.383234)	NA	NA	NA	NA
DS_Unigene.36425-DD_Unigene.39012	YN	0.012431	0.0983128	0.126443	7.52864e-06	723	155.191	567.809	NA	21	14	7	NA	NA	0.0308654	3.40896:3.40896:1:1:1:1	0.546559(0.562753:0.350202:0.726721)	NA	NA	NA	NA
DS_Unigene.36431-DD_Unigene.29489	YN	0.0354391	0.0633354	0.559546	0.112469	765	215.483	549.517	NA	32	13	19	NA	NA	0.0432968	3.96226:3.96226:1:1:1:1	0.442484(0.509804:0.392157:0.42549)	NA	NA	NA	NA
DS_Unigene.36433-DD_Unigene.39144	YN	0.0199138	0.0776205	0.256553	0.00456213	462	146.713	315.287	NA	17	10.8134	6.18657	NA	NA	0.0382391	6.49351:6.49351:1:1:1:1	0.415192(0.486726:0.345133:0.413717)	NA	NA	NA	NA
DS_Unigene.36435-DD_Unigene.22636	YN	0.0219683	0.0908668	0.241764	1.07429e-06	1476	320.996	1155	NA	52	27	25	NA	NA	0.0369522	1.28367:1.28367:1:1:1:1	0.365304(0.424528:0.308176:0.363208)	NA	NA	NA	NA
DS_Unigene.36441-DD_Unigene.42500	YN	0.0172829	0.0609603	0.28351	0.00718137	699	172.133	526.867	NA	19	10	9	NA	NA	0.0280387	2.58054:2.58054:1:1:1:1	0.404864(0.491416:0.414163:0.309013)	NA	NA	NA	NA
DS_Unigene.36448-DD_Unigene.12687	YN	0.0186639	0.0616271	0.302852	8.69855e-05	1656	407.619	1248.38	NA	47	24	23	NA	NA	0.0292391	3.15382:3.15382:1:1:1:1	0.366587(0.429335:0.368171:0.302257)	NA	NA	NA	NA
DS_Unigene.36450-DD_Unigene.31070	YN	0.00745753	0.0576718	0.12931	8.72407e-06	1080	271.309	808.691	NA	21	15	6	NA	NA	0.020072	2.81034:2.81034:1:1:1:1	0.454294(0.560942:0.433518:0.368421)	NA	NA	NA	NA
DS_Unigene.36458-DD_Unigene.40074	YN	0.0332477	0.0872085	0.381244	0.0336562	459	149.028	309.972	NA	22	12	10	NA	NA	0.0507676	16.7535:16.7535:1:1:1:1	0.435065(0.458874:0.400433:0.445887)	NA	NA	NA	NA
DS_Unigene.36482-DD_Unigene.34922	YN	0.0226483	0.0740334	0.30592	0.000504782	1053	221.387	831.613	NA	34	15.4519	18.5481	NA	NA	0.0334517	1.72621:1.72621:1:1:1:1	0.350107(0.40364:0.284797:0.361884)	NA	NA	NA	NA
DS_Unigene.36494-DD_Unigene.39459	YN	0.0278385	0.0549996	0.506159	0.0732209	999	266.411	732.589	NA	34	14	20	NA	NA	0.0350818	3.8358:3.8358:1:1:1:1	0.399439(0.433894:0.36899:0.395433)	NA	NA	NA	NA
DS_Unigene.36502-DD_Unigene.50608	YN	0.0218058	0.0249559	0.873775	0.989065	489	162.964	326.036	NA	11	4	7	NA	NA	0.0228556	8.22047:8.22047:1:1:1:1	0.448171(0.457317:0.387195:0.5)	NA	NA	NA	NA
DS_Unigene.36551-DD_Unigene.11799	YN	0.0144611	0.0791773	0.182642	5.68401e-10	2007	470.916	1536.08	NA	57	35	22	NA	NA	0.0296459	1.57504:1.57504:1:1:1:1	0.467662(0.602239:0.452239:0.348507)	NA	NA	NA	NA
DS_Unigene.36564-DD_Unigene.30130	YN	0.020611	0.0520588	0.395918	0.000315094	2412	570.997	1841	NA	66	28.5768	37.4232	NA	NA	0.0280557	2.06579:2.06579:1:1:1:1	0.407471(0.502844:0.352673:0.366894)	NA	NA	NA	NA
DS_Unigene.36579-DD_Unigene.37773	YN	0.0388589	0.0804156	0.483226	0.00077834	1932	534.378	1397.62	NA	93	40.1286	52.8714	NA	NA	0.0503532	3.79634:3.79634:1:1:1:1	0.38199(0.406869:0.331572:0.40753)	NA	NA	NA	NA
DS_Unigene.36583-DD_Unigene.11745	YN	0.0065807	0.0922478	0.0713372	1.46168e-13	1689	315.157	1373.84	NA	36	27	9	NA	NA	0.0225657	0.918666:0.918666:1:1:1:1	0.440118(0.478761:0.407965:0.433628)	NA	NA	NA	NA
DS_Unigene.36596-DD_Unigene.31445	YN	0.00759729	0.0683612	0.111135	0.000301408	552	154.795	397.205	NA	13	10	3	NA	NA	0.0246371	3.771:3.771:1:1:1:1	0.556738(0.625:0.446809:0.598404)	NA	NA	NA	NA
DS_Unigene.36600-DD_Unigene.18130	YN	0.0104667	0.0556832	0.187969	5.55817e-08	2085	545.477	1539.52	NA	45	29	16	NA	NA	0.0222962	3.42974:3.42974:1:1:1:1	0.43717(0.538849:0.394964:0.377698)	NA	NA	NA	NA
DS_Unigene.36604-DD_Unigene.51533	YN	0.012416	0.0607097	0.204515	0.00055267	789	203.14	585.86	NA	19	11.7949	7.20509	NA	NA	0.0248499	4.09877:4.09877:1:1:1:1	0.396893(0.427966:0.474576:0.288136)	NA	NA	NA	NA
DS_Unigene.36604-DD_Unigene.51533	YN	0.0276249	0.0187816	1.47085	0.754674	531	161.739	369.261	NA	13	3	10	NA	NA	0.0249313	3.0261:3.0261:1:1:1:1	0.466117(0.620879:0.304945:0.472527)	NA	NA	NA	NA
DS_Unigene.36609-DD_Unigene.27096	YN	0.0306241	0.0578254	0.529597	0.00511399	2538	592.793	1945.21	NA	91	32.6716	58.3284	NA	NA	0.0369774	2.76586:2.76586:1:1:1:1	0.340774(0.404221:0.310065:0.308036)	NA	NA	NA	NA
DS_Unigene.36617-DD_Unigene.35151	YN	0.0210901	0.081335	0.259299	0.000263191	810	218.999	591.001	NA	29	16.7232	12.2768	NA	NA	0.0373784	3.49699:3.49699:1:1:1:1	0.45679(0.564815:0.414815:0.390741)	NA	NA	NA	NA
DS_Unigene.36630-DD_Unigene.46686	YN	0.0205765	0.0363754	0.565669	0.243441	909	169.903	739.097	NA	21	6	15	NA	NA	0.0235295	1.38356:1.38356:1:1:1:1	0.430921(0.532895:0.473684:0.286184)	NA	NA	NA	NA
DS_Unigene.36640-DD_Unigene.37963	YN	0.0323425	0.0661609	0.488846	0.00213863	2253	545.489	1707.51	NA	88	34	54	NA	NA	0.0405305	2.03798:2.03798:1:1:1:1	0.345698(0.444745:0.297913:0.294436)	NA	NA	NA	NA
DS_Unigene.36644-DD_Unigene.42850	YN	0.020211	0.072464	0.278911	1.56727e-07	2310	553.105	1756.9	NA	73	38	35	NA	NA	0.0327224	2.95294:2.95294:1:1:1:1	0.437473(0.505821:0.450841:0.355757)	NA	NA	NA	NA
DS_Unigene.36660-DD_Unigene.28195	YN	0.0350308	0.0278319	1.25866	0.98469	432	109.802	322.198	NA	14	3	11	NA	NA	0.033201	4.78743:4.78743:1:1:1:1	0.407757(0.468553:0.383648:0.371069)	NA	NA	NA	NA
DS_Unigene.36664-DD_Unigene.33005	YN	0.0206529	0.0943314	0.218939	9.01835e-06	972	223.288	748.712	NA	35	19.7507	15.2493	NA	NA	0.0375783	1.84159:1.84159:1:1:1:1	0.332612(0.391775:0.30303:0.30303)	NA	NA	NA	NA
DS_Unigene.36678-DD_Unigene.16521	YN	0.0297886	0.0762073	0.390889	0.00976619	714	167.498	546.502	NA	28	12.0458	15.9542	NA	NA	0.040678	1.7161:1.7161:1:1:1:1	0.314103(0.375:0.28726:0.280048)	NA	NA	NA	NA
DS_Unigene.36680-DD_Unigene.38676	YN	0.0167719	0.0433546	0.386853	0.0397076	963	239.208	723.792	NA	22	10	12	NA	NA	0.023375	3.49127:3.49127:1:1:1:1	0.422878(0.535714:0.357143:0.375776)	NA	NA	NA	NA
DS_Unigene.36726-DD_Unigene.24772	YN	0.0219611	0.0597459	0.367575	0.00379652	1149	315.756	833.244	NA	36	18	18	NA	NA	0.0323447	6.894:6.894:1:1:1:1	0.442994(0.537859:0.429504:0.361619)	NA	NA	NA	NA
DS_Unigene.36738-DD_Unigene.29913	YN	0.00576392	0.0929149	0.0620344	2.1203e-07	696	173.22	522.78	NA	18	15	3	NA	NA	0.027454	2.4221:2.4221:1:1:1:1	0.446099(0.508511:0.423404:0.406383)	NA	NA	NA	NA
DS_Unigene.36742-DD_Unigene.29619	YN	0	0.0362303	0	0	489	113.205	375.795	NA	4	4	0	NA	NA	0.00838744	2:2:1:1:1:1	0.377617(0.480676:0.352657:0.299517)	NA	NA	NA	NA
DS_Unigene.36742-DD_Unigene.29619	YN	0.0091059	0.0155231	0.586604	0.432989	462	130.269	331.731	NA	5	2	3	NA	NA	0.0109153	2.19333:2.19333:1:1:1:1	0.435065(0.422078:0.522727:0.36039)	NA	NA	NA	NA
DS_Unigene.36762-DD_Unigene.11025	YN	0.0358784	0.0950789	0.377354	0.0235596	501	121.689	379.311	NA	24	10.7259	13.2741	NA	NA	0.0502577	3.12974:3.12974:1:1:1:1	0.406746(0.464286:0.339286:0.416667)	NA	NA	NA	NA
DS_Unigene.36785-DD_Unigene.36369	YN	0.00867081	0.0315466	0.274857	0.0556095	627	162.878	464.122	NA	9	5	4	NA	NA	0.0146134	2.22366:2.22366:1:1:1:1	0.377098(0.359712:0.419065:0.352518)	NA	NA	NA	NA
DS_Unigene.36786-DD_Unigene.37439	YN	0.0194822	0.0720524	0.270389	0.000962205	846	221.917	624.083	NA	27	15	12	NA	NA	0.033272	3.1652:3.1652:1:1:1:1	0.423439(0.551237:0.360424:0.358657)	NA	NA	NA	NA
DS_Unigene.36796-DD_Unigene.50594	YN	0.0489548	0.061458	0.796557	0.297583	1674	411.429	1262.57	NA	84	24.2158	59.7842	NA	NA	0.0520278	2.66522:2.66522:1:1:1:1	0.354383(0.393759:0.300149:0.369242)	NA	NA	NA	NA
DS_Unigene.36799-DD_Unigene.20195	YN	0.00410217	0.083352	0.049215	2.9123e-07	681	192.118	488.882	NA	17	15	2	NA	NA	0.0264595	5.62357:5.62357:1:1:1:1	0.436314(0.473577:0.428862:0.406504)	NA	NA	NA	NA
DS_Unigene.36808-DD_Unigene.11447	YN	0.0190408	0.0609265	0.312521	2.60625e-06	2403	632.676	1770.32	NA	70	36.733	33.267	NA	NA	0.0300687	2.82832:2.82832:1:1:1:1	0.390091(0.439323:0.350894:0.380056)	NA	NA	NA	NA
DS_Unigene.36816-DD_Unigene.29966	YN	0.0445173	0.0928632	0.479386	0.0800575	465	140.75	324.25	NA	26	12	14	NA	NA	0.059151	5.43887:5.43887:1:1:1:1	0.429487(0.439103:0.435897:0.413462)	NA	NA	NA	NA
DS_Unigene.36833-DD_Unigene.39059	YN	0.0140609	0.0560337	0.250937	3.43089e-05	1614	392.999	1221	NA	38	21	17	NA	NA	0.024281	3.59791:3.59791:1:1:1:1	0.36046(0.438151:0.35026:0.292969)	NA	NA	NA	NA
DS_Unigene.36839-DD_Unigene.22640	YN	0.0228527	0.0882105	0.25907	0.00327827	504	146.746	357.254	NA	20	12	8	NA	NA	0.0418825	12.2276:12.2276:1:1:1:1	0.342136(0.380282:0.315141:0.330986)	NA	NA	NA	NA
DS_Unigene.36853-DD_Unigene.19602	YN	0.0170647	0.0443864	0.384459	0.0972327	531	116.013	414.987	NA	12	5	7	NA	NA	0.023034	1.3697:1.3697:1:1:1:1	0.323029(0.38172:0.259409:0.327957)	NA	NA	NA	NA
DS_Unigene.36855-DD_Unigene.40036	YN	0.0317672	0.0914809	0.347255	2.47929e-07	2337	598.834	1738.17	NA	105	51	54	NA	NA	0.0470683	2.17768:2.17768:1:1:1:1	0.423834(0.546855:0.292683:0.431964)	NA	NA	NA	NA
DS_Unigene.36876-DD_Unigene.46016	YN	0.0168432	0.0485853	0.346674	0.0337842	651	170.649	480.351	NA	16	8	8	NA	NA	0.0251639	1.89076:1.89076:1:1:1:1	0.435143(0.459276:0.393665:0.452489)	NA	NA	NA	NA
DS_Unigene.36878-DD_Unigene.15610	YN	0.0222333	0.047419	0.46887	0.0581284	1152	284.298	867.702	NA	32	13	19	NA	NA	0.0284488	3.31028:3.31028:1:1:1:1	0.385481(0.441718:0.346626:0.368098)	NA	NA	NA	NA
DS_Unigene.36898-DD_Unigene.1098	YN	0.0214891	0.0771252	0.278626	0.00501244	576	150.793	425.207	NA	20	11	9	NA	NA	0.0360543	1.98247:1.98247:1:1:1:1	0.418403(0.421875:0.453125:0.380208)	NA	NA	NA	NA
DS_Unigene.36902-DD_Unigene.39344	YN	0.010049	0.06474	0.155221	0.00140135	546	145.173	400.827	NA	13	9	4	NA	NA	0.0245905	3.3176:3.3176:1:1:1:1	0.396552(0.418719:0.403941:0.366995)	NA	NA	NA	NA
DS_Unigene.36932-DD_Unigene.46430	YN	0.0120999	0.0718619	0.168377	2.56754e-07	1353	352.63	1000.37	NA	36	24	12	NA	NA	0.0276755	3.65477:3.65477:1:1:1:1	0.421687(0.46988:0.395582:0.399598)	NA	NA	NA	NA
DS_Unigene.36941-DD_Unigene.9651	YN	0.0297987	0.0327386	0.910203	0.961	402	93.9173	308.083	NA	12	3	9	NA	NA	0.0304855	2.40122:2.40122:1:1:1:1	0.324786(0.369963:0.285714:0.318681)	NA	NA	NA	NA
DS_Unigene.36966-DD_Unigene.15957	YN	0.00546058	0.0587237	0.0929877	0.000554744	528	160.205	367.795	NA	11	9	2	NA	NA	0.0216216	3.5814:3.5814:1:1:1:1	0.444697(0.527273:0.384091:0.422727)	NA	NA	NA	NA
DS_Unigene.36972-DD_Unigene.41022	YN	0.0552606	0.0701551	0.787692	0.646486	459	120.575	338.425	NA	26	8	18	NA	NA	0.0591733	2.72906:2.72906:1:1:1:1	0.420139(0.447917:0.317708:0.494792)	NA	NA	NA	NA
DS_Unigene.36975-DD_Unigene.29323	YN	0.0261184	0.0683862	0.381925	0.00492456	1038	292.291	745.709	NA	38	18.871	19.129	NA	NA	0.0380206	5.81478:5.81478:1:1:1:1	0.436782(0.475575:0.461207:0.373563)	NA	NA	NA	NA
DS_Unigene.36980-DD_Unigene.27403	YN	0.0208151	0.0684679	0.304013	0.0112522	594	155.49	438.51	NA	19	10	9	NA	NA	0.033289	4.51395:4.51395:1:1:1:1	0.351606(0.375415:0.385382:0.29402)	NA	NA	NA	NA
DS_Unigene.36983-DD_Unigene.9912	YN	0.0415153	0.0871089	0.476591	0.0467858	555	182.672	372.328	NA	30	15	15	NA	NA	0.0565219	14.472:14.472:1:1:1:1	0.371614(0.44523:0.319788:0.349823)	NA	NA	NA	NA
DS_Unigene.36990-DD_Unigene.37416	YN	0.0271645	0.0571873	0.47501	0.0100821	1752	401.81	1350.19	NA	58	22	36	NA	NA	0.0340501	1.98652:1.98652:1:1:1:1	0.455215(0.488946:0.482143:0.394558)	NA	NA	NA	NA
DS_Unigene.36997-DD_Unigene.14933	YN	0.0304668	0.0751651	0.405332	0.00868493	834	219.847	614.153	NA	34	15.6861	18.3139	NA	NA	0.0422496	2.62252:2.62252:1:1:1:1	0.399123(0.426316:0.381579:0.389474)	NA	NA	NA	NA
DS_Unigene.37009-DD_Unigene.33217	YN	0.0223952	0.0773863	0.289395	0.000247751	1059	287.652	771.348	NA	38	21	17	NA	NA	0.0373322	3.1859:3.1859:1:1:1:1	0.462756(0.555866:0.421788:0.410615)	NA	NA	NA	NA
DS_Unigene.37013-DD_Unigene.36350	YN	0.00939204	0.0703236	0.133555	2.77171e-06	1005	254.678	750.322	NA	24	17	7	NA	NA	0.0248327	3.79359:3.79359:1:1:1:1	0.438308(0.495522:0.441791:0.377612)	NA	NA	NA	NA
DS_Unigene.37017-DD_Unigene.42336	YN	0.0314361	0.0214581	1.465	0.754237	468	142.086	325.914	NA	13	3	10	NA	NA	0.0284067	7.08209:7.08209:1:1:1:1	0.31162(0.383803:0.239437:0.31162)	NA	NA	NA	NA
DS_Unigene.37025-DD_Unigene.37521	YN	0.0456563	0.0636889	0.716864	0.378757	555	155.338	399.662	NA	27	9.3555	17.6445	NA	NA	0.0507034	5.0653:5.0653:1:1:1:1	0.346667(0.4525:0.2675:0.32)	NA	NA	NA	NA
DS_Unigene.37027-DD_Unigene.24317	YN	0.0242694	0.0957795	0.253388	0.000143586	756	199.9	556.1	NA	31	17.7545	13.2455	NA	NA	0.043178	3.88185:3.88185:1:1:1:1	0.459656(0.589286:0.444444:0.345238)	NA	NA	NA	NA
DS_Unigene.37028-DD_Unigene.26312	YN	0.0221835	0.0697724	0.317942	0.000129698	1464	363.895	1100.1	NA	48	24	24	NA	NA	0.0340123	5.88971:5.88971:1:1:1:1	0.434219(0.53272:0.452965:0.316973)	NA	NA	NA	NA
DS_Unigene.37030-DD_Unigene.51478	YN	0.0506366	0.0223399	2.26665	0.300857	465	136.56	328.44	NA	19	3	16	NA	NA	0.0423265	4.65763:4.65763:1:1:1:1	0.429032(0.467742:0.341935:0.477419)	NA	NA	NA	NA
DS_Unigene.37030-DD_Unigene.51478	YN	0.0409279	0.0909515	0.449997	0.000674479	1695	412.398	1282.6	NA	86	35	51	NA	NA	0.0530988	2.89895:2.89895:1:1:1:1	0.405263(0.457018:0.399123:0.359649)	NA	NA	NA	NA
DS_Unigene.37038-DD_Unigene.36381	YN	0.00976808	0.0884643	0.110418	3.94883e-07	852	233.493	618.507	NA	25	19	6	NA	NA	0.031335	3.6398:3.6398:1:1:1:1	0.409942(0.517544:0.322807:0.389474)	NA	NA	NA	NA
DS_Unigene.37053-DD_Unigene.28514	YN	0.0180895	0.076598	0.236161	2.0711e-05	1146	306.525	839.475	NA	37	22	15	NA	NA	0.033739	3.00768:3.00768:1:1:1:1	0.45639(0.524611:0.475389:0.369171)	NA	NA	NA	NA
DS_Unigene.37058-DD_Unigene.30094	YN	0.0479274	0.085973	0.557471	0.156638	477	174.373	302.627	NA	28	14	14	NA	NA	0.0618354	15.1117:15.1117:1:1:1:1	0.435453(0.560694:0.364162:0.381503)	NA	NA	NA	NA
DS_Unigene.37105-DD_Unigene.12266	YN	0.0185877	0.0716546	0.259407	7.77992e-06	1446	410.794	1035.21	NA	47	28	19	NA	NA	0.0336635	2.85808:2.85808:1:1:1:1	0.459198(0.504149:0.400415:0.473029)	NA	NA	NA	NA
DS_Unigene.37106-DD_Unigene.42242	YN	0.048755	0.0226676	2.15086	0.119233	801	268.715	532.285	NA	31	6	25	NA	NA	0.0400034	6.392:6.392:1:1:1:1	0.391386(0.410112:0.333333:0.430712)	NA	NA	NA	NA
DS_Unigene.37106-DD_Unigene.42242	YN	0.0320446	0.0623669	0.513808	0.006993	2088	448.637	1639.36	NA	78	26.65	51.35	NA	NA	0.0385598	2.73575:2.73575:1:1:1:1	0.383617(0.456091:0.31728:0.377479)	NA	NA	NA	NA
DS_Unigene.37116-DD_Unigene.24099	YN	0.0183907	0.0868074	0.211857	0.000467262	657	161.492	495.508	NA	22	13	9	NA	NA	0.0352077	1.29426:1.29426:1:1:1:1	0.451294(0.46347:0.410959:0.479452)	NA	NA	NA	NA
DS_Unigene.37131-DD_Unigene.39383	YN	0.00851429	0.0925882	0.0919587	3.15047e-10	1128	300.396	827.604	NA	33	26	7	NA	NA	0.0309039	8.37389:8.37389:1:1:1:1	0.473986(0.570106:0.437831:0.414021)	NA	NA	NA	NA
DS_Unigene.37138-DD_Unigene.33406	YN	0.0245791	0.0421002	0.583823	0.282755	627	171.294	455.706	NA	18	7	11	NA	NA	0.0293658	5.4996:5.4996:1:1:1:1	0.481308(0.404206:0.439252:0.600467)	NA	NA	NA	NA
DS_Unigene.37171-DD_Unigene.38195	YN	0.0148353	0.0554387	0.267598	0.000141506	1389	356.328	1032.67	NA	34	18.8316	15.1684	NA	NA	0.0252515	2.8094:2.8094:1:1:1:1	0.399187(0.46748:0.44878:0.281301)	NA	NA	NA	NA
DS_Unigene.37174-DD_Unigene.32261	YN	0.0224304	0.0492423	0.455511	0.0268434	1143	310.882	832.118	NA	33	14.6442	18.3558	NA	NA	0.0297229	7.80984:7.80984:1:1:1:1	0.454506(0.479003:0.528871:0.355643)	NA	NA	NA	NA
DS_Unigene.37182-DD_Unigene.11493	YN	0.0139257	0.0700032	0.198929	1.42809e-05	1041	315.637	725.363	NA	31	21	10	NA	NA	0.0309287	10.0393:10.0393:1:1:1:1	0.429875(0.502882:0.39049:0.396254)	NA	NA	NA	NA
DS_Unigene.37192-DD_Unigene.32031	YN	0.0265542	0.0688508	0.385678	0.000253699	1962	427.991	1534.01	NA	68	28	40	NA	NA	0.0357808	1.92945:1.92945:1:1:1:1	0.33725(0.399913:0.327676:0.28416)	NA	NA	NA	NA
DS_Unigene.37194-DD_Unigene.49090	YN	0.0392507	0.0702756	0.558525	0.142996	651	180.101	470.899	NA	30	12	18	NA	NA	0.0478338	2.84416:2.84416:1:1:1:1	0.475(0.479545:0.470455:0.475)	NA	NA	NA	NA
DS_Unigene.37196-DD_Unigene.40818	YN	0.0198856	0.0706191	0.28159	4.22483e-06	1740	465.06	1274.94	NA	56	31	25	NA	NA	0.0334454	3.3746:3.3746:1:1:1:1	0.415069(0.491214:0.382588:0.371406)	NA	NA	NA	NA
DS_Unigene.37201-DD_Unigene.12736	YN	0.00610679	0.0749984	0.0814255	6.28938e-10	1311	324.282	986.718	NA	29	23	6	NA	NA	0.0231474	2.7467:2.7467:1:1:1:1	0.426773(0.479405:0.399314:0.401602)	NA	NA	NA	NA
DS_Unigene.37203-DD_Unigene.43702	YN	0.113067	0.0653385	1.73048	0.261102	447	112.378	334.622	NA	42	7	35	NA	NA	0.101068	1.44839:1.44839:1:1:1:1	0.367754(0.315217:0.326087:0.461957)	NA	NA	NA	NA
DS_Unigene.37205-DD_Unigene.38732	YN	0.0117804	0.0341257	0.345206	0.0453178	810	210.685	599.315	NA	14	7	7	NA	NA	0.0175925	6.40281:6.40281:1:1:1:1	0.441975(0.518519:0.437037:0.37037)	NA	NA	NA	NA
DS_Unigene.37205-DD_Unigene.38732	YN	0.0184408	0.0885812	0.208179	0.000588825	681	131.9	549.1	NA	21	11	10	NA	NA	0.032026	1.61023:1.61023:1:1:1:1	0.440529(0.53304:0.429515:0.359031)	NA	NA	NA	NA
DS_Unigene.37208-DD_Unigene.33339	YN	0.0268235	0.0725077	0.36994	0.00233561	1125	273.568	851.432	NA	41	18.5737	22.4263	NA	NA	0.0379326	3.41978:3.41978:1:1:1:1	0.431111(0.509333:0.477333:0.306667)	NA	NA	NA	NA
DS_Unigene.37225-DD_Unigene.10782	YN	0.0033957	0.091741	0.037014	2.38108e-08	753	162.47	590.53	NA	16	14	2	NA	NA	0.0224574	1.29999:1.29999:1:1:1:1	0.430943(0.589641:0.354582:0.348606)	NA	NA	NA	NA
DS_Unigene.37263-DD_Unigene.41495	YN	0.0266423	0.0688578	0.386918	0.00964943	1017	214.596	802.404	NA	35	14	21	NA	NA	0.0355501	1.31521:1.31521:1:1:1:1	0.415929(0.454277:0.411504:0.382006)	NA	NA	NA	NA
DS_Unigene.37267-DD_Unigene.10579	YN	0.0246138	0.0973149	0.252929	1.85411e-06	1338	299.212	1038.79	NA	52	26.8611	25.1389	NA	NA	0.0408717	3.27263:3.27263:1:1:1:1	0.409978(0.496746:0.356833:0.376356)	NA	NA	NA	NA
[truncated: 3,443 more rows]
