# Supplementary material for: Comparative Transcriptome and Chloroplast Genome Analyses of Two Related Dipteronia Species
Source: Front Plant Sci. 2016 Oct 13;7:1512. doi: 10.3389/fpls.2016.01512 (PMC5061820; doi:10.3389/fpls.2016.01512)
Supplement: Table S3 — Annotation results of 30 orthologous pairs with Ka/Ks > 1 (p < 0.05). [file Table3.XLSX]

## Sheet: Sheet1
Table S3 Annotation results of 30 orthologous pairs with Ka/Ks>1 (p<0.05)
GeneID	COG_class	COG_class_annotation	GO_annotation	KEGG_annotation	Swissprot_annotation	nr_annotation
DS_Unigene.12008	--	--	Cellular Component: plasma membrane (GO:0005886);; Biological Process: transport (GO:0006810);; Cellular Component: cytoplasmic part (GO:0044444);;	--	Phosphatidylinositol transfer protein PDR16 OS=Saccharomyces cerevisiae (strain ATCC 204508 / S288c) GN=PDR16 PE=1 SV=1	PREDICTED: random slug protein 5-like isoform X1 [Cicer arietinum]
DD_Unigene.38761	--	--	--	--	CRAL-TRIO domain-containing protein C23B6.04c OS=Schizosaccharomyces pombe (strain 972 / ATCC 24843) GN=SPCC23B6.04c PE=1 SV=1	PREDICTED: random slug protein 5 [Vitis vinifera]
DS_Unigene.13425	--	--	Cellular Component: endosome (GO:0005768);; Cellular Component: Golgi apparatus (GO:0005794);; Cellular Component: trans-Golgi network (GO:0005802);; Biological Process: carbohydrate metabolic process (GO:0005975);; Biological Process: metabolic process (GO:0008152);; Molecular Function: UDP-glycosyltransferase activity (GO:0008194);; Cellular Component: membrane (GO:0016020);; Molecular Function…	--	Probable glycosyltransferase At5g03795 OS=Arabidopsis thaliana GN=At5g03795 PE=3 SV=2	PREDICTED: probable glycosyltransferase At5g03795-like [Solanum lycopersicum]
DD_Unigene.26316	--	--	Cellular Component: endosome (GO:0005768);; Cellular Component: Golgi apparatus (GO:0005794);; Cellular Component: trans-Golgi network (GO:0005802);; Biological Process: carbohydrate metabolic process (GO:0005975);; Biological Process: metabolic process (GO:0008152);; Molecular Function: UDP-glycosyltransferase activity (GO:0008194);; Cellular Component: membrane (GO:0016020);; Molecular Function…	--	Probable glycosyltransferase At5g03795 OS=Arabidopsis thaliana GN=At5g03795 PE=3 SV=2	PREDICTED: probable glycosyltransferase At5g03795-like [Solanum lycopersicum]
DS_Unigene.15441	--	--	Molecular Function: protein binding (GO:0005515);; Molecular Function: 1-phosphatidylinositol binding (GO:0005545);; Cellular Component: nucleus (GO:0005634);; Cellular Component: cytosol (GO:0005829);; Cellular Component: plasma membrane (GO:0005886);; Biological Process: transport (GO:0006810);; Biological Process: cellular component organization (GO:0016043);; Cellular Component: clathrin coat…	--	Putative clathrin assembly protein At2g25430 OS=Arabidopsis thaliana GN=At2g25430 PE=1 SV=2	Epsin N-terminal domain-containing protein / clathrin assembly protein-related isoform 2 [Theobroma cacao]
DD_Unigene.45969	--	--	Molecular Function: protein binding (GO:0005515);; Molecular Function: 1-phosphatidylinositol binding (GO:0005545);; Cellular Component: nucleus (GO:0005634);; Cellular Component: cytosol (GO:0005829);; Cellular Component: plasma membrane (GO:0005886);; Biological Process: endocytosis (GO:0006897);; Biological Process: synaptic transmission (GO:0007268);; Biological Process: multicellular organis…	--	Putative clathrin assembly protein At2g25430 OS=Arabidopsis thaliana GN=At2g25430 PE=1 SV=2	Epsin N-terminal domain-containing protein / clathrin assembly protein-related isoform 2 [Theobroma cacao]
DS_Unigene.27603	[T]	Signal transduction mechanisms	Biological Process: cell activation (GO:0001775);; Biological Process: positive regulation of immune system process (GO:0002684);; Biological Process: immune response-regulating signaling pathway (GO:0002764);; Molecular Function: protein serine/threonine kinase activity (GO:0004674);; Molecular Function: pyruvate dehydrogenase (acetyl-transferring) kinase activity (GO:0004740);; Molecular Functi…	K00898|0.0|pop:POPTR_804707|hypothetical protein	[Pyruvate dehydrogenase (acetyl-transferring)] kinase, mitochondrial OS=Arabidopsis thaliana GN=PDK PE=1 SV=1	Pyruvate dehydrogenase kinase isoform 1 [Theobroma cacao]
DD_Unigene.21636	[T]	Signal transduction mechanisms	Molecular Function: phosphorelay sensor kinase activity (GO:0000155);; Molecular Function: 3-phosphoinositide-dependent protein kinase activity (GO:0004676);; Molecular Function: pyruvate dehydrogenase (acetyl-transferring) kinase activity (GO:0004740);; Molecular Function: ATP binding (GO:0005524);; Cellular Component: nucleoplasm (GO:0005654);; Cellular Component: nucleolus (GO:0005730);; Cellu…	K00898|0.0|vvi:100245923|hypothetical protein LOC100245923	[Pyruvate dehydrogenase (acetyl-transferring)] kinase, mitochondrial OS=Arabidopsis thaliana GN=PDK PE=1 SV=1	PREDICTED: [Pyruvate dehydrogenase [lipoamide]] kinase, mitochondrial [Vitis vinifera]
DS_Unigene.28146	--	--	Biological Process: cell morphogenesis (GO:0000902);; Biological Process: response to molecule of fungal origin (GO:0002238);; Molecular Function: protein binding (GO:0005515);; Cellular Component: nucleus (GO:0005634);; Cellular Component: cytosol (GO:0005829);; Cellular Component: plasma membrane (GO:0005886);; Biological Process: carbohydrate metabolic process (GO:0005975);; Biological Process…	--	Uncharacterized 24.1 kDa protein in LEF4-P33 intergenic region OS=Autographa californica nuclear polyhedrosis virus PE=4 SV=1	Adenine nucleotide alpha hydrolases-like superfamily protein isoform 1 [Theobroma cacao]
DD_Unigene.31775	--	--	Biological Process: cell morphogenesis (GO:0000902);; Biological Process: response to molecule of fungal origin (GO:0002238);; Molecular Function: protein binding (GO:0005515);; Cellular Component: extracellular region (GO:0005576);; Cellular Component: nucleus (GO:0005634);; Cellular Component: cytosol (GO:0005829);; Cellular Component: plasma membrane (GO:0005886);; Biological Process: response…	--	Uncharacterized 24.1 kDa protein in LEF4-P33 intergenic region OS=Autographa californica nuclear polyhedrosis virus PE=4 SV=1	Adenine nucleotide alpha hydrolases-like superfamily protein isoform 1 [Theobroma cacao]
DS_Unigene.28178	--	--	Biological Process: formation of translation preinitiation complex (GO:0001731);; Molecular Function: translation initiation factor activity (GO:0003743);; Molecular Function: protein binding (GO:0005515);; Cellular Component: nucleus (GO:0005634);; Cellular Component: cytosol (GO:0005829);; Cellular Component: eukaryotic translation initiation factor 3 complex (GO:0005852);; Biological Process: …	K03251|0.0|rcu:RCOM_1674280|eukaryotic translation initiation factor 3 subunit, putative	Eukaryotic translation initiation factor 3 subunit D OS=Arabidopsis thaliana GN=TIF3D1 PE=1 SV=1	eukaryotic translation initiation factor 3 subunit, putative [Ricinus communis]
DD_Unigene.46045	--	--	Biological Process: formation of translation preinitiation complex (GO:0001731);; Molecular Function: translation initiation factor activity (GO:0003743);; Molecular Function: protein binding (GO:0005515);; Cellular Component: nucleus (GO:0005634);; Cellular Component: cytosol (GO:0005829);; Cellular Component: eukaryotic translation initiation factor 3 complex (GO:0005852);; Biological Process: …	K03251|0.0|rcu:RCOM_1674280|eukaryotic translation initiation factor 3 subunit, putative	Eukaryotic translation initiation factor 3 subunit D OS=Arabidopsis thaliana GN=TIF3D1 PE=1 SV=1	eukaryotic translation initiation factor 3 subunit, putative [Ricinus communis]
DS_Unigene.33746	[O]	Posttranslational modification, protein turnover, chaperones	Biological Process: negative regulation of transcription from RNA polymerase II promoter (GO:0000122);; Biological Process: protein peptidyl-prolyl isomerization (GO:0000413);; Biological Process: regulation of protein phosphorylation (GO:0001932);; Molecular Function: peptidyl-prolyl cis-trans isomerase activity (GO:0003755);; Cellular Component: nucleoplasm (GO:0005654);; Cellular Component: nu…	K09566|0.0|vvi:100264514|hypothetical protein LOC100264514	Serine/arginine repetitive matrix protein 2 OS=Homo sapiens GN=SRRM2 PE=1 SV=2	Peptidyl-prolyl cis-trans isomerase CYP19-2 isoform 2 [Theobroma cacao]
DD_Unigene.35682	[O]	Posttranslational modification, protein turnover, chaperones	Biological Process: negative regulation of transcription from RNA polymerase II promoter (GO:0000122);; Biological Process: protein peptidyl-prolyl isomerization (GO:0000413);; Biological Process: regulation of protein phosphorylation (GO:0001932);; Molecular Function: peptidyl-prolyl cis-trans isomerase activity (GO:0003755);; Cellular Component: nucleoplasm (GO:0005654);; Cellular Component: nu…	K09566|0.0|vvi:100264514|hypothetical protein LOC100264514	Serine/arginine repetitive matrix protein 2 OS=Homo sapiens GN=SRRM2 PE=1 SV=2	Peptidyl-prolyl cis-trans isomerase CYP19-2 isoform 2 [Theobroma cacao]
DS_Unigene.34078	--	--	Biological Process: protein import into nucleus, translocation (GO:0000060);; Molecular Function: nucleotide binding (GO:0000166);; Molecular Function: DNA binding (GO:0003677);; Molecular Function: RNA binding (GO:0003723);; Molecular Function: nucleocytoplasmic transporter activity (GO:0005487);; Cellular Component: nucleolus (GO:0005730);; Cellular Component: cytoplasm (GO:0005737);; Biologica…	K12872|0.0|vvi:100241603|hypothetical protein LOC100241603	Zinc finger CCCH domain-containing protein 40 OS=Oryza sativa subsp. japonica GN=Os06g0170500 PE=2 SV=1	CCCH-type zinc fingerfamily protein with RNA-binding domain [Theobroma cacao]
DD_Unigene.32108	--	--	Biological Process: protein import into nucleus, translocation (GO:0000060);; Molecular Function: nucleotide binding (GO:0000166);; Molecular Function: DNA binding (GO:0003677);; Molecular Function: RNA binding (GO:0003723);; Molecular Function: nucleocytoplasmic transporter activity (GO:0005487);; Cellular Component: nucleolus (GO:0005730);; Cellular Component: cytoplasm (GO:0005737);; Biologica…	K12872|0.0|vvi:100241603|hypothetical protein LOC100241603	Zinc finger CCCH domain-containing protein 40 OS=Oryza sativa subsp. japonica GN=Os06g0170500 PE=2 SV=1	CCCH-type zinc fingerfamily protein with RNA-binding domain [Theobroma cacao]
DS_Unigene.35003	--	--	Cellular Component: exocyst (GO:0000145);; Cellular Component: cytosol (GO:0005829);; Cellular Component: plasma membrane (GO:0005886);; Biological Process: vesicle docking involved in exocytosis (GO:0006904);; Biological Process: response to high light intensity (GO:0009644);; Biological Process: response to hydrogen peroxide (GO:0042542);; Cellular Component: cytoplasmic part (GO:0044444);;	K07195|0.0|rcu:RCOM_1506380|Exocyst complex component, putative	Exocyst complex component 7 OS=Rattus norvegicus GN=Exoc7 PE=2 SV=1	Exocyst subunit exo70 family protein F1 isoform 2 [Theobroma cacao]
DD_Unigene.21683	--	--	Cellular Component: exocyst (GO:0000145);; Cellular Component: cytosol (GO:0005829);; Cellular Component: plasma membrane (GO:0005886);; Biological Process: vesicle docking involved in exocytosis (GO:0006904);; Biological Process: response to high light intensity (GO:0009644);; Biological Process: cellular process (GO:0009987);; Biological Process: response to hydrogen peroxide (GO:0042542);; Cel…	K07195|0.0|rcu:RCOM_1506380|Exocyst complex component, putative	Exocyst complex component 7 OS=Rattus norvegicus GN=Exoc7 PE=2 SV=1	Exocyst subunit exo70 family protein F1 isoform 2 [Theobroma cacao]
DS_Unigene.39319	[G]	Carbohydrate transport and metabolism	Molecular Function: DNA binding (GO:0003677);; Cellular Component: nucleus (GO:0005634);; Biological Process: rRNA processing (GO:0006364);; Biological Process: tRNA metabolic process (GO:0006399);; Molecular Function: fructokinase activity (GO:0008865);; Biological Process: chloroplast organization (GO:0009658);; Biological Process: embryo development ending in seed dormancy (GO:0009793);; Biolo…	--	Fructokinase-2 OS=Solanum lycopersicum GN=FRK2 PE=1 SV=2	fructokinase-like protein 1 [Citrus clementina]
DD_Unigene.38729	[G]	Carbohydrate transport and metabolism	Molecular Function: DNA binding (GO:0003677);; Cellular Component: nucleus (GO:0005634);; Biological Process: rRNA processing (GO:0006364);; Biological Process: tRNA metabolic process (GO:0006399);; Molecular Function: fructokinase activity (GO:0008865);; Biological Process: chloroplast organization (GO:0009658);; Biological Process: embryo development ending in seed dormancy (GO:0009793);; Biolo…	--	Fructokinase-2 OS=Solanum lycopersicum GN=FRK2 PE=1 SV=2	fructokinase-like protein 1 [Citrus clementina]
DS_Unigene.40091	--	--	Molecular Function: RNA binding (GO:0003723);; Molecular Function: protein binding (GO:0005515);; Biological Process: translational initiation (GO:0006413);; Biological Process: regulation of translation (GO:0006417);; Molecular Function: translation factor activity, nucleic acid binding (GO:0008135);; Biological Process: response to virus (GO:0009615);; Biological Process: response to abscisic a…	K03260|0.0|vvi:100261523|hypothetical protein LOC100261523	Eukaryotic translation initiation factor 4G OS=Arabidopsis thaliana GN=EIF4G PE=1 SV=2	Eukaryotic translation initiation factor 4G, putative isoform 1 [Theobroma cacao]
DD_Unigene.45718	--	--	Molecular Function: RNA binding (GO:0003723);; Cellular Component: cytoplasm (GO:0005737);; Biological Process: translation (GO:0006412);; Biological Process: response to virus (GO:0009615);; Biological Process: response to abscisic acid (GO:0009737);; Biological Process: mRNA metabolic process (GO:0016071);; Biological Process: primary metabolic process (GO:0044238);; Biological Process: cellula…	K03260|0.0|vvi:100261523|hypothetical protein LOC100261523	Eukaryotic translation initiation factor 4G OS=Arabidopsis thaliana GN=EIF4G PE=1 SV=2	Eukaryotic translation initiation factor 4G, putative isoform 1 [Theobroma cacao]
DS_Unigene.41246	[I]	Lipid transport and metabolism	Molecular Function: phospholipase D activity (GO:0004630);; Molecular Function: calcium ion binding (GO:0005509);; Molecular Function: protein binding (GO:0005515);; Molecular Function: phosphatidylinositol-4,5-bisphosphate binding (GO:0005546);; Cellular Component: vacuole (GO:0005773);; Cellular Component: plasma membrane (GO:0005886);; Biological Process: response to oxidative stress (GO:00069…	--	Phospholipase D delta OS=Arabidopsis thaliana GN=PLDDELTA PE=1 SV=2	Phospholipase D isoform 1 [Theobroma cacao]
DD_Unigene.26249	[I]	Lipid transport and metabolism	Molecular Function: phospholipase D activity (GO:0004630);; Molecular Function: calcium ion binding (GO:0005509);; Molecular Function: protein binding (GO:0005515);; Molecular Function: phosphatidylinositol-4,5-bisphosphate binding (GO:0005546);; Cellular Component: vacuole (GO:0005773);; Cellular Component: plasma membrane (GO:0005886);; Biological Process: response to oxidative stress (GO:00069…	--	Phospholipase D delta OS=Arabidopsis thaliana GN=PLDDELTA PE=1 SV=2	Phospholipase D isoform 1 [Theobroma cacao]
DS_Unigene.41370	--	--	Cellular Component: plant-type vacuole (GO:0000325);; Molecular Function: cysteine-type endopeptidase activity (GO:0004197);; Molecular Function: phospholipase A2 activity (GO:0004623);; Molecular Function: protein binding (GO:0005515);; Cellular Component: cell wall (GO:0005618);; Cellular Component: vacuole (GO:0005773);; Cellular Component: cytosol (GO:0005829);; Biological Process: glycolysis…	--	Cysteine proteinase RD21a OS=Arabidopsis thaliana GN=RD21A PE=1 SV=1	cysteine protease, putative [Ricinus communis]
DD_Unigene.35541	--	--	Cellular Component: plant-type vacuole (GO:0000325);; Molecular Function: cysteine-type endopeptidase activity (GO:0004197);; Molecular Function: phospholipase A2 activity (GO:0004623);; Molecular Function: protein binding (GO:0005515);; Cellular Component: cell wall (GO:0005618);; Cellular Component: vacuole (GO:0005773);; Cellular Component: endoplasmic reticulum (GO:0005783);; Cellular Compone…	--	Cysteine proteinase RD21a OS=Arabidopsis thaliana GN=RD21A PE=1 SV=1	unknown [Populus trichocarpa]
DS_Unigene.41583	[RTKL]	--	Biological Process: MAPK cascade (GO:0000165);; Molecular Function: calmodulin-dependent protein kinase activity (GO:0004683);; Molecular Function: calcium-dependent protein kinase C activity (GO:0004698);; Molecular Function: calcium ion binding (GO:0005509);; Molecular Function: ATP binding (GO:0005524);; Cellular Component: nucleus (GO:0005634);; Cellular Component: vacuole (GO:0005773);; Cell…	K13412|0.0|rcu:RCOM_0218300|calcium-dependent protein kinase, putative (EC:2.7.11.17)	Calcium-dependent protein kinase 13 OS=Arabidopsis thaliana GN=CPK13 PE=1 SV=2	calcium-dependent protein kinase, putative [Ricinus communis]
DD_Unigene.38777	[RTKL]	--	Biological Process: MAPK cascade (GO:0000165);; Molecular Function: calmodulin-dependent protein kinase activity (GO:0004683);; Molecular Function: calcium-dependent protein kinase C activity (GO:0004698);; Molecular Function: calcium ion binding (GO:0005509);; Molecular Function: ATP binding (GO:0005524);; Cellular Component: nucleus (GO:0005634);; Cellular Component: vacuole (GO:0005773);; Cell…	K13412|0.0|rcu:RCOM_0218300|calcium-dependent protein kinase, putative (EC:2.7.11.17)	Calcium-dependent protein kinase 13 OS=Arabidopsis thaliana GN=CPK13 PE=1 SV=2	calcium-dependent protein kinase, putative [Ricinus communis]
DS_Unigene.42886	--	--	Molecular Function: sequence-specific DNA binding transcription factor activity (GO:0003700);; Molecular Function: binding (GO:0005488);; Cellular Component: cytoplasm (GO:0005737);; Biological Process: regulation of transcription, DNA-templated (GO:0006355);; Biological Process: multicellular organismal development (GO:0007275);; Biological Process: cell proliferation (GO:0008283);; Biological P…	--	Formin-binding protein 4 OS=Mus musculus GN=Fnbp4 PE=1 SV=2	conserved hypothetical protein [Ricinus communis]
DD_Unigene.32489	--	--	Molecular Function: binding (GO:0005488);; Cellular Component: cell wall (GO:0005618);; Cellular Component: intracellular membrane-bounded organelle (GO:0043231);; Biological Process: single-organism process (GO:0044699);; Biological Process: negative regulation of cellular process (GO:0048523);;	--	Formin-binding protein 4 OS=Mus musculus GN=Fnbp4 PE=1 SV=2	hypothetical protein PRUPE_ppa001027mg [Prunus persica]
DS_Unigene.43075	[K]	Transcription	Biological Process: RNA splicing, via endonucleolytic cleavage and ligation (GO:0000394);; Biological Process: mRNA splicing, via spliceosome (GO:0000398);; Molecular Function: DNA binding (GO:0003677);; Molecular Function: DNA-directed RNA polymerase activity (GO:0003899);; Molecular Function: protein binding (GO:0005515);; Cellular Component: DNA-directed RNA polymerase II, core complex (GO:000…	K03006|0.0|vvi:100264310|similar to NRPB1 (RNA POLYMERASE II LARGE SUBUNIT)	DNA-directed RNA polymerase II subunit RPB1 OS=Arabidopsis thaliana GN=RPB205 PE=1 SV=3	PREDICTED: DNA-directed RNA polymerase II subunit RPB1-like [Vitis vinifera]
DD_Unigene.28760	[K]	Transcription	Biological Process: RNA splicing, via endonucleolytic cleavage and ligation (GO:0000394);; Biological Process: mRNA splicing, via spliceosome (GO:0000398);; Molecular Function: DNA binding (GO:0003677);; Molecular Function: DNA-directed RNA polymerase activity (GO:0003899);; Molecular Function: protein binding (GO:0005515);; Cellular Component: DNA-directed RNA polymerase II, core complex (GO:000…	K03006|0.0|vvi:100264310|similar to NRPB1 (RNA POLYMERASE II LARGE SUBUNIT)	DNA-directed RNA polymerase II subunit RPB1 OS=Arabidopsis thaliana GN=RPB205 PE=1 SV=3	PREDICTED: DNA-directed RNA polymerase II subunit RPB1-like [Vitis vinifera]
DS_Unigene.45097	[RTKL]	--	Molecular Function: phosphorelay sensor kinase activity (GO:0000155);; Biological Process: phosphorelay signal transduction system (GO:0000160);; Molecular Function: protein serine/threonine kinase activity (GO:0004674);; Molecular Function: protein kinase C activity (GO:0004697);; Molecular Function: structural molecule activity (GO:0005198);; Molecular Function: ATP binding (GO:0005524);; Cellu…	--	Phototropin-1 OS=Arabidopsis thaliana GN=PHOT1 PE=1 SV=1	Phototropin 1 isoform 1 [Theobroma cacao]
DD_Unigene.46599	[RTKL]	--	Molecular Function: phosphorelay sensor kinase activity (GO:0000155);; Biological Process: phosphorelay signal transduction system (GO:0000160);; Molecular Function: protein serine/threonine kinase activity (GO:0004674);; Molecular Function: protein kinase C activity (GO:0004697);; Molecular Function: structural molecule activity (GO:0005198);; Molecular Function: ATP binding (GO:0005524);; Cellu…	--	Phototropin-1 OS=Arabidopsis thaliana GN=PHOT1 PE=1 SV=1	Phototropin 1 isoform 1 [Theobroma cacao]
DS_Unigene.45452	--	--	Cellular Component: extracellular region (GO:0005576);; Cellular Component: vacuole (GO:0005773);;	--	--	Uncharacterized protein TCM_002665 [Theobroma cacao]
DD_Unigene.24467	--	--	Cellular Component: extracellular region (GO:0005576);; Cellular Component: vacuole (GO:0005773);;	--	--	Uncharacterized protein TCM_002665 [Theobroma cacao]
DS_Unigene.45781	[RTKL]	--	Molecular Function: nucleotide binding (GO:0000166);; Biological Process: nuclear-transcribed mRNA catabolic process (GO:0000956);; Molecular Function: protein kinase activity (GO:0004672);; Molecular Function: protein tyrosine kinase activity (GO:0004713);; Molecular Function: protein binding (GO:0005515);; Molecular Function: ATP binding (GO:0005524);; Cellular Component: nucleus (GO:0005634);;…	K08827|0.0|vvi:100247382|hypothetical protein LOC100247382	Serine/threonine-protein kinase prpf4B OS=Dictyostelium discoideum GN=prpf4B PE=3 SV=1	Kinase superfamily protein, putative [Theobroma cacao]
DD_Unigene.44017	[RTKL]	--	Molecular Function: nucleotide binding (GO:0000166);; Biological Process: nuclear-transcribed mRNA catabolic process (GO:0000956);; Molecular Function: protein kinase activity (GO:0004672);; Molecular Function: protein tyrosine kinase activity (GO:0004713);; Molecular Function: protein binding (GO:0005515);; Molecular Function: ATP binding (GO:0005524);; Cellular Component: nucleus (GO:0005634);;…	K08827|0.0|vvi:100247382|hypothetical protein LOC100247382	Serine/threonine-protein kinase PRP4 homolog OS=Bos taurus GN=PRPF4B PE=2 SV=1	Kinase superfamily protein, putative [Theobroma cacao]
DS_Unigene.46347	[R]	General function prediction only	Cellular Component: early endosome (GO:0005769);; Cellular Component: cytosol (GO:0005829);; Cellular Component: plasma membrane (GO:0005886);; Biological Process: negative regulation of cell proliferation (GO:0008285);; Biological Process: endosome to lysosome transport (GO:0008333);; Cellular Component: endosome membrane (GO:0010008);; Molecular Function: protein domain specific binding (GO:001…	--	TOM1-like protein 2 OS=Xenopus laevis GN=tom1l2 PE=2 SV=1	ENTH/VHS/GAT family protein [Theobroma cacao]
DD_Unigene.14622	[R]	General function prediction only	Molecular Function: catalytic activity (GO:0003824);; Cellular Component: intracellular (GO:0005622);; Cellular Component: early endosome (GO:0005769);; Cellular Component: cytosol (GO:0005829);; Cellular Component: plasma membrane (GO:0005886);; Biological Process: negative regulation of cell proliferation (GO:0008285);; Biological Process: endosome to lysosome transport (GO:0008333);; Cellular …	--	TOM1-like protein 2 OS=Xenopus laevis GN=tom1l2 PE=2 SV=1	ENTH/VHS/GAT family protein [Theobroma cacao]
DS_Unigene.46375	[R]	General function prediction only	Cellular Component: ubiquitin ligase complex (GO:0000151);; Biological Process: RNA methylation (GO:0001510);; Molecular Function: catalytic activity (GO:0003824);; Molecular Function: phosphoenolpyruvate carboxykinase (ATP) activity (GO:0004612);; Molecular Function: protein binding (GO:0005515);; Molecular Function: ATP binding (GO:0005524);; Cellular Component: nucleolus (GO:0005730);; Cellula…	K14555|0.0|vvi:100252767|hypothetical protein LOC100252767	Transducin beta-like protein 3 OS=Rattus norvegicus GN=Tbl3 PE=2 SV=1	PREDICTED: transducin beta-like protein 3-like [Vitis vinifera]
DD_Unigene.11386	[R]	General function prediction only	Biological Process: RNA methylation (GO:0001510);; Molecular Function: phosphoenolpyruvate carboxykinase (ATP) activity (GO:0004612);; Molecular Function: ATP binding (GO:0005524);; Cellular Component: nucleolus (GO:0005730);; Biological Process: gluconeogenesis (GO:0006094);; Biological Process: rRNA processing (GO:0006364);; Biological Process: mRNA export from nucleus (GO:0006406);; Biological…	K14555|0.0|vvi:100252767|hypothetical protein LOC100252767	Transducin beta-like protein 3 OS=Rattus norvegicus GN=Tbl3 PE=2 SV=1	PREDICTED: transducin beta-like protein 3-like [Vitis vinifera]
DS_Unigene.46706	--	--	Molecular Function: binding (GO:0005488);; Cellular Component: mitochondrion (GO:0005739);; Cellular Component: plasma membrane (GO:0005886);; Biological Process: single-organism process (GO:0044699);;	--	Protein rtoA OS=Dictyostelium discoideum GN=rtoA PE=2 SV=2	Chaperone binding protein, putative [Theobroma cacao]
DD_Unigene.47642	--	--	Molecular Function: protein binding (GO:0005515);; Cellular Component: mitochondrion (GO:0005739);; Cellular Component: plasma membrane (GO:0005886);; Cellular Component: membrane (GO:0016020);; Biological Process: single-organism process (GO:0044699);;	--	Sericin 1 OS=Bombyx mori GN=ser1 PE=1 SV=2	Chaperone binding protein, putative [Theobroma cacao]
DS_Unigene.47002	[O]	Posttranslational modification, protein turnover, chaperones	Molecular Function: serine-type endopeptidase activity (GO:0004252);; Cellular Component: vacuolar membrane (GO:0005774);; Cellular Component: cytosol (GO:0005829);; Biological Process: proteolysis (GO:0006508);; Cellular Component: plant-type cell wall (GO:0009505);; Cellular Component: external side of plasma membrane (GO:0009897);; Biological Process: stomatal complex morphogenesis (GO:0010103…	--	Subtilisin-like protease OS=Arabidopsis thaliana GN=ARA12 PE=1 SV=1	Subtilase family protein [Theobroma cacao]
DD_Unigene.12689	[O]	Posttranslational modification, protein turnover, chaperones	Molecular Function: serine-type endopeptidase activity (GO:0004252);; Cellular Component: vacuolar membrane (GO:0005774);; Cellular Component: cytosol (GO:0005829);; Biological Process: proteolysis (GO:0006508);; Cellular Component: plant-type cell wall (GO:0009505);; Cellular Component: external side of plasma membrane (GO:0009897);; Biological Process: stomatal complex morphogenesis (GO:0010103…	--	Subtilisin-like protease OS=Arabidopsis thaliana GN=ARA12 PE=1 SV=1	Subtilase family protein [Theobroma cacao]
DS_Unigene.47568	[H]	Coenzyme transport and metabolism	Molecular Function: methionine adenosyltransferase activity (GO:0004478);; Molecular Function: copper ion binding (GO:0005507);; Molecular Function: ATP binding (GO:0005524);; Cellular Component: cell wall (GO:0005618);; Cellular Component: nucleolus (GO:0005730);; Cellular Component: cytosol (GO:0005829);; Cellular Component: plasma membrane (GO:0005886);; Biological Process: gluconeogenesis (GO…	K00789|0.0|rcu:RCOM_1343960|s-adenosylmethionine synthetase, putative (EC:2.5.1.6)	S-adenosylmethionine synthase 1 OS=Populus trichocarpa GN=METK1 PE=2 SV=1	s-adenosylmethionine synthetase, putative [Ricinus communis]
DD_Unigene.44847	[H]	Coenzyme transport and metabolism	Molecular Function: methionine adenosyltransferase activity (GO:0004478);; Molecular Function: copper ion binding (GO:0005507);; Molecular Function: ATP binding (GO:0005524);; Cellular Component: cell wall (GO:0005618);; Cellular Component: nucleolus (GO:0005730);; Cellular Component: cytosol (GO:0005829);; Cellular Component: plasma membrane (GO:0005886);; Biological Process: methionine metaboli…	K00789|0.0|rcu:RCOM_1343960|s-adenosylmethionine synthetase, putative (EC:2.5.1.6)	S-adenosylmethionine synthase 1 OS=Populus trichocarpa GN=METK1 PE=2 SV=1	s-adenosylmethionine synthetase, putative [Ricinus communis]
DS_Unigene.48069	--	--	--	--	F-box protein At4g00755 OS=Arabidopsis thaliana GN=At4g00755 PE=2 SV=1	conserved hypothetical protein [Ricinus communis]
DD_Unigene.29425	--	--	--	--	F-box protein At4g00755 OS=Arabidopsis thaliana GN=At4g00755 PE=2 SV=1	conserved hypothetical protein [Ricinus communis]
DS_Unigene.48512	[I]	Lipid transport and metabolism	Biological Process: developmental process involved in reproduction (GO:0003006);; Cellular Component: extracellular region (GO:0005576);; Cellular Component: nucleus (GO:0005634);; Cellular Component: cytoplasm (GO:0005737);; Biological Process: defense response (GO:0006952);; Biological Process: metabolic process (GO:0008152);; Biological Process: post-embryonic development (GO:0009791);; Biolog…	--	Probable carboxylesterase 11 OS=Arabidopsis thaliana GN=CXE11 PE=2 SV=1	Alpha/beta-Hydrolases superfamily protein isoform 1 [Theobroma cacao]
DD_Unigene.47605	--	--	Biological Process: developmental process involved in reproduction (GO:0003006);; Cellular Component: extracellular region (GO:0005576);; Cellular Component: nucleus (GO:0005634);; Cellular Component: cytoplasm (GO:0005737);; Biological Process: defense response (GO:0006952);; Biological Process: metabolic process (GO:0008152);; Biological Process: anatomical structure morphogenesis (GO:0009653);…	--	Probable carboxylesterase 11 OS=Arabidopsis thaliana GN=CXE11 PE=2 SV=1	Alpha/beta-Hydrolases superfamily protein isoform 1 [Theobroma cacao]
DS_Unigene.48541	[L]	Replication, recombination and repair	Molecular Function: DNA binding (GO:0003677);; Molecular Function: DNA (cytosine-5-)-methyltransferase activity (GO:0003886);; Molecular Function: protein binding (GO:0005515);; Cellular Component: nucleus (GO:0005634);; Biological Process: DNA-dependent DNA replication (GO:0006261);; Biological Process: chromatin assembly or disassembly (GO:0006333);; Biological Process: chromatin silencing (GO:…	K00558|0.0|vvi:100251127|hypothetical protein LOC100251127	DNA (cytosine-5)-methyltransferase 1B OS=Oryza sativa subsp. japonica GN=MET1B PE=2 SV=1	PREDICTED: DNA (cytosine-5)-methyltransferase 1B-like [Vitis vinifera]
DD_Unigene.31116	--	--	Molecular Function: DNA binding (GO:0003677);; Molecular Function: DNA (cytosine-5-)-methyltransferase activity (GO:0003886);; Molecular Function: protein binding (GO:0005515);; Cellular Component: nucleus (GO:0005634);; Biological Process: DNA-dependent DNA replication (GO:0006261);; Biological Process: chromatin assembly or disassembly (GO:0006333);; Biological Process: chromatin silencing (GO:…	K00558|0.0|vvi:100251127|hypothetical protein LOC100251127	DNA (cytosine-5)-methyltransferase 1 OS=Arabidopsis thaliana GN=DMT1 PE=1 SV=1	PREDICTED: DNA (cytosine-5)-methyltransferase 1-like [Cucumis sativus]
DS_Unigene.48993	--	--	--	--	UPF0481 protein At3g47200 OS=Arabidopsis thaliana GN=At3g47200 PE=1 SV=1	Uncharacterized protein TCM_024408 [Theobroma cacao]
DD_Unigene.43938	--	--	--	--	UPF0481 protein At3g47200 OS=Arabidopsis thaliana GN=At3g47200 PE=1 SV=1	PREDICTED: uncharacterized protein LOC101314016 [Fragaria vesca subsp. vesca]
DS_Unigene.49933	[E]	Amino acid transport and metabolism	Molecular Function: aminomethyltransferase activity (GO:0004047);; Cellular Component: mitochondrion (GO:0005739);; Cellular Component: mitochondrial inner membrane (GO:0005743);; Cellular Component: glycine cleavage complex (GO:0005960);; Biological Process: glycine catabolic process (GO:0006546);; Biological Process: pattern specification process (GO:0007389);; Biological Process: regulation of…	K00605|0.0|vvi:100250401|hypothetical protein LOC100250401	Aminomethyltransferase, mitochondrial OS=Solanum tuberosum GN=GDCST PE=1 SV=1	PREDICTED: aminomethyltransferase, mitochondrial [Vitis vinifera]
DD_Unigene.31951	[E]	Amino acid transport and metabolism	Molecular Function: aminomethyltransferase activity (GO:0004047);; Cellular Component: mitochondrion (GO:0005739);; Cellular Component: mitochondrial inner membrane (GO:0005743);; Cellular Component: glycine cleavage complex (GO:0005960);; Biological Process: glycine catabolic process (GO:0006546);; Biological Process: pattern specification process (GO:0007389);; Biological Process: regulation of…	K00605|0.0|vvi:100250401|hypothetical protein LOC100250401	Aminomethyltransferase, mitochondrial OS=Solanum tuberosum GN=GDCST PE=1 SV=1	PREDICTED: aminomethyltransferase, mitochondrial [Vitis vinifera]
DS_Unigene.48760	--	--	Cellular Component: nucleus (GO:0005634);; Biological Process: protein targeting to vacuole (GO:0006623);; Biological Process: autophagy (GO:0006914);; Biological Process: response to water deprivation (GO:0009414);; Cellular Component: cytoplasmic part (GO:0044444);; Biological Process: Golgi vesicle transport (GO:0048193);;	--	Protein DEHYDRATION-INDUCED 19 homolog 3 OS=Arabidopsis thaliana GN=DI19-3 PE=1 SV=1	PREDICTED: uncharacterized protein LOC100244907 [Vitis vinifera]
DD_Unigene.38370	--	--	Molecular Function: binding (GO:0005488);; Cellular Component: intracellular organelle (GO:0043229);; Biological Process: single-organism cellular process (GO:0044763);; Biological Process: organic substance metabolic process (GO:0071704);; Cellular Component: cell periphery (GO:0071944);;	--	Proline-rich receptor-like protein kinase PERK2 OS=Arabidopsis thaliana GN=PERK2 PE=2 SV=3	PREDICTED: uncharacterized protein LOC100244907 [Vitis vinifera]
