# Supplementary material for: Comparative Transcriptome and Chloroplast Genome Analyses of Two Related Dipteronia Species
Source: Front Plant Sci. 2016 Oct 13;7:1512. doi: 10.3389/fpls.2016.01512 (PMC5061820; doi:10.3389/fpls.2016.01512)
Supplement: Table S4 — The list of 55 candidate single copy nuclear genes homologous to APVO genes. [file Table4.XLSX]

## Sheet: Sheet1
Table S4 The list of 55 candidate single copy nuclear genes homologous to APVO genes
Unigene code of Dipteronia	TAIR10	AT_annotation	Identity	Ka/Ks	P value
DD_Unigene.36505	AT5G15680.1	ARM repeat superfamily protein	0.83	0.556821	0.125695
DS_Unigene.42498	AT1G57770.1	FAD/NAD(P)-binding oxidoreductase family protein	0.89	0.230046	8.10946e-06
DS_Unigene.33695	AT3G48500.2	PDE312, PIGMENT DEFECTIVE 312	0.77	0.217914	2.21343e-08
DD_Unigene.26643	AT5G51020.1	Encodes CRL (CRUMPLED LEAF), a protein localized in the outer envelope membrane of plastids.	0.79	0.105931	4.69679e-07
DS_Unigene.51568	AT2G24240.1	BTB/POZ domain with WD40/YVTN repeat-like protein	0.79	0.114049	2.08817e-11
DS_Unigene.50056	AT4G18810.1	NAD(P)-binding Rossmann-fold superfamily protein	0.76	0.307267	2.12607e-05
DD_Unigene.13925	AT4G38090.1	Ribosomal protein S5 domain 2-like superfamily protein	0.77	0.18487	0.000776811
DD_Unigene.42526	AT2G05170.1	vacuolar protein sorting 11	0.79	0.0757913	5.50815e-22
DS_Unigene.47680	AT2G17510.1	ribonuclease II family protein	0.78	0.0957817	1.82559e-25
DD_Unigene.33953	AT1G52360.1	Coatomer, beta' subunit	0.84	0.0541216	2.94064e-20
DS_Unigene.13818	AT2G21390.1	Coatomer, alpha subunit	0.82	0.0543747	5.80608e-36
DD_Unigene.14328	AT4G02730.1	Transducin/WD40 repeat-like superfamily protein	0.78	0.0533463	3.4326e-11
DS_Unigene.43459	AT5G13480.1	Transducin/WD40 repeat-like superfamily protein	0.8	0.032583	1.09681e-14
DS_Unigene.43358	AT5G04520.1	Protein of unknown function DUF455	0.78	0.410712	0.0133986
DS_Unigene.41283	AT1G08750.3	Peptidase C13 family	0.86	0.387352	1.55445e-05
DD_Unigene.30156	AT1G77470.1	replication factor C subunit 3	0.78	0.0692017	7.43711e-14
DS_Unigene.13375	AT1G21690.1	ATPase family associated with various cellular activities (AAA)	0.79	0.111565	4.46583e-05
DD_Unigene.46199	AT5G43600.1	ureidoglycolate amidohydrolase	0.76	0.190276	1.39693e-06
DD_Unigene.30494	AT2G34460.1	NAD(P)-binding Rossmann-fold superfamily protein	0.77	0.933345	0.71815
DS_Unigene.21243	AT5G19050.1	alpha/beta-Hydrolases superfamily protein	0.81	0.249254	0.000768167
DD_Unigene.14823	AT4G37510.1	Ribonuclease III family protein	0.8	0.106352	5.86439e-11
DD_Unigene.47789	AT1G26940.1	Cyclophilin-like peptidyl-prolyl cis-trans isomerase family protein	0.83	0.0830719	2.38046e-06
DD_Unigene.31311	AT5G58760.1	damaged DNA binding 2	0.78	0.194538	7.23864e-10
DS_Unigene.41358	AT5G11980.1	conserved oligomeric Golgi complex component-related / COG complex component-related	0.76	0.236824	9.49255e-06
DD_Unigene.38096	AT4G36690.2	U2 snRNP auxilliary factor, large subunit, splicing factor	0.85	0.0816089	1.69595e-08
DS_Unigene.13591	AT2G18510.1	RNA-binding (RRM/RBD/RNP motifs) family protein	0.86	0.151379	3.88085e-05
DS_Unigene.47241	AT5G18810.1	SC35-like splicing factor 28	0.76	0.121636	4.15191e-06
DD_Unigene.39398	AT1G03190.2	RAD3-like DNA-binding helicase protein	0.83	0.0549204	4.25e-13
DS_Unigene.49927	AT2G41530.1	S-formylglutathione hydrolase	0.79	0.308006	0.00153777
DS_Unigene.38915	AT1G10310.1	NAD(P)-binding Rossmann-fold superfamily protein	0.79	0.191218	0.00100743
DS_Unigene.32157	AT3G51610.1	unknown protein	0.8	0.157694	3.95e-06
DD_Unigene.28485	AT5G15680.1	ARM repeat superfamily protein	0.83	0.0635419	1.33e-41
DD_Unigene.42009	AT2G45000.1	structural constituent of nuclear pore	0.87	0.613567	0.0216278
DS_Unigene.40590	AT5G64370.1	beta-ureidopropionase	0.83	0.200785	9.71683e-05
DD_Unigene.24480	AT3G17590.1	transcription regulatory protein SNF5,putative (BSH)	0.77	0.101287	7.5004e-05
DD_Unigene.38220	AT5G63000.1	Mitochondrial import inner membrane translocase subunit Tim17/Tim22/Tim23 family protein	0.76	0.108028	0.00024261
DD_Unigene.41323	AT2G36360.2	Galactose oxidase/kelch repeat superfamily protein	0.79	0.229181	1.24703e-07
DD_Unigene.41151	AT5G60540.1	pyridoxine biosynthesis 2	0.81	0.163312	0.000378752
DD_Unigene.41857	AT4G04880.1	adenosine/AMP deaminase family protein	0.77	0.175602	7.03337e-07
DD_Unigene.41109	AT5G57160.1	DNA ligase IV	0.79	0.157609	1.84774e-05
DS_Unigene.41652	AT4G19210.1	ATRLI2, RLI2 | RNAse l inhibitor protein 2	0.92	0.0168267	7.04765e-12
DD_Unigene.11400	AT3G13640.1	ATRLI1, RLI1 | RNAse l inhibitor protein 1	0.79	0.0168267	7.04765e-12
DD_Unigene.10233	AT1G71790.1	Subunits of heterodimeric actin filament capping protein Capz superfamily	0.76	0.12128	0.000727054
DS_Unigene.47915	AT5G62760.3	P-loop containing nucleoside triphosphate hydrolases superfamily protein	0.77	0.351207	0.000936309
DS_Unigene.13994	AT5G65860.2	ankyrin repeat family protein	0.76	0.196688	6.35774e-05
DD_Unigene.20219	AT5G50375.1	CPI1 | cyclopropyl isomerase	0.84	0.0353036	1.06438e-09
DS_Unigene.50602	AT4G31460.1	Ribosomal L28 family	0.8	0.245366	0.000258102
DS_Unigene.661	AT5G64630.2	FAS2, NFB01, NFB1, MUB3.9 | Transducin/WD40 repeat-like superfamily protein	0.77	0.303824	0.00372449
DS_Unigene.42935	AT3G15430.2	Regulator of chromosome condensation (RCC1) family protein	0.79	0.153676	7.0358e-06
DD_Unigene.33605	AT3G02300.1	Regulator of chromosome condensation (RCC1) family protein	0.81	0.0911713	8.37326e-06
DS_Unigene.34516	AT5G52970.1	thylakoid lumen 15.0 kDa protein	0.86	0.391929	0.0256255
DS_Unigene.50428	AT2G42220.1	Rhodanese/Cell cycle control phosphatase superfamily protein	0.8	0.335427	0.116966
DS_Unigene.41996	AT4G09140.1	ATMLH1, MLH1 | MUTL-homologue 1	0.77	0.368799	0.000254926
DD_Unigene.27699	AT1G65270.1	unknown protein	0.77	0.25194	0.000176485
DD_Unigene.31914	AT1G52510.1	alpha/beta-Hydrolases superfamily protein	0.83	0.333704	0.018322
