# Supplementary material for: Comparative Transcriptome and Chloroplast Genome Analyses of Two Related Dipteronia Species
Source: Front Plant Sci. 2016 Oct 13;7:1512. doi: 10.3389/fpls.2016.01512 (PMC5061820; doi:10.3389/fpls.2016.01512)
Supplement: Table S5 — List of genes present in Dipteronia chloroplast genome. [file Table5.XLSX]

## Sheet: Sheet1
Table S5 List of genes present in Dipteronia chloroplast genome
Gene categories	Gene groups	Gene names
Genes for photosynthesis	PhotosystemⅠ	psaA, psaB, psaC, psaI, psaJ
	Photosystem II	psbA, psbB, psbC, psbD, psbE, psbF, psbH, psbI, psbJ, psbK, psbL, psbM, psbN, psbT, psbZ
	Subunits of cytochrome	petA, petBa, petDa, petG, petL, petN
	Subunits of ATP synthase	atpA, atpB, atpE, atpFa, atpH, atpI
	Subunits of NADH dehydrogenase	ndhAa, ndhBa,b, ndhC, ndhD, ndhE, ndhF, ndhG, ndhH, ndhI, ndhJ, ndhK
	Large subunit of Rubisco	rbcL
Self-replication	Ribosomal protein (small subunit)	rps2, rps3, rps4, rps7b, rps8, rps11, rps12a,b, rps14, rps15, rps16a,, rps18, rps19b
	Ribosomal protein (large subunit)	rpl2a,b, rpl14, rpl16a, rpl20, rpl22, rpl23b(2), rpl32, rpl33, rpl36
	DNA-dependent RNA polymerase	rpoA, rpoB, rpoC1a, rpoC2
	Transfer RNAs	trnA-UGCa,b, trnC-GCA, trnD-GUC, trnE-UUC, trnfM-CAU, trnGa, trnG-UCC, trnH-GUG, trnI-CAUb, trnI-GAUa,b, trnK-UUUa, trnL-CAAb, trnL-UAG , trnL-UAAa, trnM-CAUb, trnN-GUUb, trnP-GGG, trnP-UGG, trnQ-UUG, trnR-ACGb, trnR-UCU, trnS-GGA, trnS-GCU, trnS-UGA, trnT-GGUb, trnT-UGU, trnV-GACb, trnV-UACa, trnW-CCA, trnY-GUA
	Ribosomal RNAs	rrn4.5(2), rrn5(2), rrn16(2), rrn23(2)
Other genes	Translation-related gene	infA
	membrane protein	cemA
	Acetyl-CoA carboxylase gene	accD
	ATP-dependent protease subunit	clpPa
	Maturase	matK
	c-type Cytochrome biogenesis	ccsA
Unknown	Conserved hypothetical chloroplast reading frames	ycf1b, ycf2b, ycf3a, ycf4, ycf15b
a Intron-containing gene
bGene located in the IR regions
