# Supplementary material for: Comparative Transcriptome and Chloroplast Genome Analyses of Two Related Dipteronia Species
Source: Front Plant Sci. 2016 Oct 13;7:1512. doi: 10.3389/fpls.2016.01512 (PMC5061820; doi:10.3389/fpls.2016.01512)
Supplement: Table S6 — The repeats distribution in D. sinensis chloroplast genome. [file Table6.XLSX]

## Sheet: Sheet1
Table S6 The repeats distribution in D. sinensis chloroplast genome
Dispersed repeats
	Length of the 1st repeat	Starting position of the 1st repeat	Direction	Length of the 2nd repeat	Starting position of the 2nd repeat	Distance between the repeats	Evalue	Repeat sequences	RegionA	RegionB
Dispersed repeats	55	48631	F	55	48703	0	5.35e-24	TTATTCTAATTCTAAAAAATATTCTAATTCTAAAAAATATTCTAATTCTAAAAAA	LSC; IGS (trnT-UGU-trnL-UAA)	LSC; IGS (trnT-UGU-trnL-UAA)
	53	16206	F	53	16258	0	8.55e-23	TTGATTCAACCCTCTCCTTTTCGACTTGTATACTTTAGTTTTTTTTTTATTTC	LSC; IGS (atpI-rps2)	LSC; IGS (atpI-rps2)
	55	62972	F	55	63021	-1	8.82e-22	TTTTTGTTTTTGTCTGTCAATTTTTTTTTTTCGAAATATTTGATATTTTCTTTTT	LSC;IGS (ycf4-cemA)	LSC;IGS (ycf4-cemA)
	49	0	F	49	156355	0	2.19e-20	AAATAGGAGTTAATTAACTGTGACACGTTCACTAAAAAAAAACCCTTTT	LSC;IGS (rps19-trnH-GUG)	IRa; IGS, CDS (rpl2-rps19,rps19)
	41	40158	F	41	42382	0	1.44e-15	ATGCAATAGCTAGATGATGGTGTGCAATATCGGTCAGCCAT	LSC; CDS (psaB)	LSC; CDS (psaA)
	45	9100	F	45	9140	-2	4.99e-14	GCTTATATATTTTTTTTTATTGTATTTTGTATTATATTATACTTA	LSC; IGS(trnS-GCU-trnG)	LSC; IGS(trnS-GCU-trnG)
	38	8786	F	38	8842	0	9.18e-14	AAAATAAAAAAAAAAAGCAAAAGGGTTCGCTAAATTCG	LSC;IGS(psbI-trnS-GCU)	LSC;IGS(psbI-trnS-GCU)
	37	48631	F	37	48721	0	3.67e-13	TTATTCTAATTCTAAAAAATATTCTAATTCTAAAAAA	LSC;IGS(trnT-UGU-trnL-UAA)	LSC;IGS(trnT-UGU-trnL-UAA)
	41	100326	F	41	122516	-2	1.06e-11	CTACAGAACCGTACATGAGATTTTCGCCTCATACGGCTCCT	SSC;IGS(rps12-ycf15)	SSC;ndhA intron
	39	45147	F	39	100328	-3	5.67e-09	CCAGAAACGTACATGAGATTTTCATCTCATACGGCTCCT	LSC; ycf3 intron	IRb; IGS(rps12-ycf15)
	33	45153	F	33	122524	-1	9.31e-09	ACGTACATGAGATTTTCATCTCATACGGCTCCT	LSC;ycf3 introin	SSC;ndhA intron
	31	90934	F	31	90955	-2	6.3e-06	TTCTTTTTGTCCAAGTTCCTTCTCTTTTTGT	IRb; CDS (ycf2)	IRb; CDS (ycf2)
	31	151549	F	31	151570	-2	6.3e-06	AGACAAAAAGAAAAGCAACTTGGACAAAAAG	IRa; CDS(ycf2)	IRa; CDS(ycf2)
	33	10997	F	33	11001	-3	1.39e-05	GGCCCAAAAGGGAAGGACCCTTCCCTCTGGGGG	IRb; IGS(trnR-ACG-trnN-GUU)	IRb; IGS(trnR-ACG-trnN-GUU)
	32	8907	F	32	36693	-3	5.04e-05	GAAACGGAAAGAGAGGGATTCGAACCCTCGGT	LSC; trnS-GCU	LSC; trnS-UGA
	31	128471	F	31	129322	-3	0.000183	TTTTTTTCTTTTCTTTTGTAATTTTTTCTAT	SSC;CDS(ycf1)	SSC;CDS(ycf1)
	30	115695	R	30	129323	-3	0.00066	CTTTTCTTTTTTTTTGTTTTCTTTTCTATT	SSC;IGS (rpl32-trnL-UAG)	SSC;CDS(ycf1)
Palindromic repeats	49	0	P	49	86131	0	2.19e-20	AAATAGGAGTTAATTAACTGTGACACGTTCACTAAAAAAAAACCCTTTT	LSC;IGS (rps19-trnH-GUG)	IRb; CDS (rps19)
	41	122516	P	41	142168	-2	1.06e-11	TTACAAAACCGTACATGAGATTTTCACCTCATACGGCTCCT	SSC;ndhA intron	SSC;IGS(rps12-ycf15)
	39	45147	P	39	142168	-3	5.67e-09	CCAGAAACGTACATGAGATTTTCATCTCATACGGCTCCT	LSC;ycf3 introin	IRb; IGS(rps12-ycf15)
	30	8909	P	30	46905	0	6.02e-09	AACGGAAAGAGAGGGATTCGAACCCTCGGT	LSC; trnS-GCU	LSC; trnS-GGA
	31	90934	P	31	151549	-2	6.3e-06	TTCTTTTTGTCCAAGTTCCTTCTCTTTTTGT	IRa; CDS(ycf2)	IRa; CDS(ycf2)
	31	90955	P	31	151570	-2	6.3e-06	CTCTTTTTGTCCAAGTTGCTTTTCTTTTTGT	IRa; CDS(ycf2)	IRa; CDS(ycf2)
	32	10981	P	32	10999	-3	5.04e-05	TTAAATAAAAAAATTAAATATATATATATATA	LSC;trnR-UCU-atpA	LSC;trnR-UCU-atpA
	31	9727	P	31	122872	-3	0.000183	TTATTTTTTTTTTATTTCTGTCCTATATTGA	LSC; IGS(trnS-GCU-trnG)	SSC;ndhA intron
	30	30375	P	30	83009	-3	0.00066	ATCGTTTCGTTTTTTTTTTTTTTTTACTTC	LSC;IGS(psbM-trnD-GUC)	LSC;rpl14-rpl16
	30	36695	P	30	46905	-3	0.00066	AAAGGAGAGAGAGGGATTCGAACCCTCGAT	LSC; trnS-UGA	LSC;trnS-GGA
Tandem repeats
No	Size(bp)	Repeat sequence	Repeat number	Start position	Region
1	39	AGTAATAATAACTAATATGGTACTAATTTAATTATTAAC	2	300	LSC; IGS; (psbA-trnH-GUG)
2	56	AGTAATAATAACTAATATGGTACTAATTTAATTATTAAC	2	8766	LSC; IGS; (psbI-trnS-GCU)
3	40	TATACTTATATATTTTTTTTTATTGTATTTTGTATTATAT	2	9096	LSC; IGS; (trnS-GCU-trnG)
4	52	TTATTTCTGATTCAACCCTCTCCTTTTCGACTTGTATACTTTAGTTTTTTTT	2	16201	LSC; IGS; (atpI-rps2)
5	40	CTCCATATCACACTAAGCTCTAGGAAATTAATAGATGAGTAA	2	31971	LSC; IGS; (trnE-UUC-trnT-GGU)
6	23	TTACTCTTAATTAGGTAATAAGA	2	48443	LSC; IGS; (trnT-UGU-trnL-UAA)
7	18	TATTCTAATTCTAAAAAA	7	48632	LSC; IGS; (trnT-UGU-trnL-UAA)
8	26	TTTTAGAAAAAAAAAAAAATTCGCAA	2	53078	LSC; IGS; (ndhC-trnV-UAC)
9	49	TTTTTTTTTTGTCTGTCAATTTTTTTTTTTCGAAATATTTGATATTTTC	2	62972	LSC; IGS; (ycf4-cemA)
10	21	TCTTTTTGTCCAAGTTCCTTC	2	90935	IRb; CDS; (ycf2)
11	21	GACAAAAAGAAAAGCAACTTG	2	151550	IRa; CDS; (ycf2)
