# Supplementary material for: Comparative Transcriptome and Chloroplast Genome Analyses of Two Related Dipteronia Species
Source: Front Plant Sci. 2016 Oct 13;7:1512. doi: 10.3389/fpls.2016.01512 (PMC5061820; doi:10.3389/fpls.2016.01512)
Supplement: Table S7 — The repeats distribution in D. dyeriana chloroplast genome. [file Table7.XLSX]

## Sheet: Sheet1
Table S7 The repeats distribution in D. dyeriana chloroplast genome
Dispersed and palindromic repeats
	Length of the 1st repeat	Starting position of the 1st repeat	Direction	Length of the 2nd repeat	Starting position of the 2nd repeat	Distance between the repeats	Evalue	Repeat sequences	RegionA	RegionB
Dispersed repeats	134	9188	F	134	9345	0	1.46e-71	GATATATCTCAAATCAAAATAGAAAAAAATAAAGAATATCTCTTTACAAAATTACAAAAGGCTTTTTTTTTTGATTTAATTGACTTTTACTGGATACTCGAAAAAAGGGAAAAACAGAACGATGTATTTTTTTT	LSC; IGS(trnS-GCU-trnG)	LSC; IGS(trnS-GCU-trnG)
	122	115450	F	122	115569	0	2.45e-64	CCTTACTCCAAAAAGGAGCCAATTTAGTTTCGAATTTAGACTCCATTTTTTAATATAGAATAGAAAAATCGAAGTAAAAAAAAAAATGGAGAGTTTTGCCTTTATTTGTATTTGAATATGCT	SSC; IGS(rpl32-trnL-UAG)	SSC; IGS(trnS-GCU-trnG)
	121	61524	F	121	61643	0	9.82e-64	CACTTATTATATATACTCACTTCGATATACTTAGTATACTAATATACGAATTAGAATATGAATTCTAATTATTATAAGATATCCTTATAACAATAACAGGTACAAATATTAAATCGAGGTA	LSC; IGS(accD-psbI)	LSC; IGS(accD-psbI)
	108	16667	F	108	16773	0	6.59e-56	TAATATATAATGACACCGGGTTCTTATTGCAGCTCGTGCTACTAAATCCGCTGCTTTATTTTTGGTACCAACAATTAAGAATAGTTTTCCCCTATTTGCTGCATCAAA	LSC; rps2	LSC; rps2
	67	112211	F	67	112280	-1	6.4e-29	TGATGAATTGTATAATAATTGGAGTTACACCAATGAAAAAAAATATTAACACATAAAATAAATATAC	IRb; CDS(ycf1)	SSC; CDS(ndhF)
	59	47835	F	59	47903	0	2.09e-26	CATAAACCTAAATTAAAACTAAATCCACACACTTTTTTGTATTGTATATATTATATATA	LSC; IGS(rps4-trnT-UGU)	LSC; IGS(rps4-trnT-UGU)
	47	0	F	47	156346	0	3.5e-19	AAATAGGAGTTAATTAACTGTGACACGTTCACTAAAAAAAAACCCTT	LSC;IGS (rps19-trnH-GUG)	IRa; IGS,CDS (rpl2-rps19,rps19)
	49	40169	F	49	42393	-1	3.22e-18	AAAAAGAAATGCAATAGCTAGATGATGGTGTGCAATATCGGTCAGCCAT	LSC; CDS (psaB)	LSC; CDS (psaA)
	41	40177	F	41	42401	0	1.43e-15	ATGCAATAGCTAGATGATGGTGTGCAATATCGGTCAGCCAT	LSC; CDS (psaB)	LSC; CDS (psaA)
	40	61443	F	40	61482	0	5.74e-15	ATACATCTATTTCATGTAGAAAGATGAATAAGTCCGTGCT	LSC; IGS(accD-psbI)	LSC; IGS(accD-psbI)
	37	10928	F	37	10969	0	3.67e-13	ATTACGTATATTTATATCTTATTTAGCCTTTTATATC	LSC; IGS(trnR-UCU-atpA)	LSC; IGS(trnR-UCU-atpA)
	42	45176	F	42	122623	-3	1.11e-10	GTTCCAGAAACGTACATGAGATTTTCATCTCATACGGCTCCT	LSC; intron (ycf3)	SSC; ndhA intron
	36	100375	F	36	122629	-1	1.59e-10	GAACCGTACATGAGATTTTCGCCTCATACGGCTCCT	IRb; IGS (rps12-ycf15)	SSC; ndhA intron
	39	45179	F	39	100372	-3	5.67e-09	CCAGAAACGTACATGAGATTTTCATCTCATACGGCTCCT	LSC; intron (ycf3)	IRb; IGS(rps12-ycf15)
	30	331	F	30	387	0	6.02e-09	CTAATTTAATTATTAGCACATAGTAATAAT	LSC; IGS (psbA-trnH-GUG)	LSC;IGS (psbA-trnH-GUG)
	30	65920	F	30	65970	0	6.02e-09	CAAAAAAAAGAAATGAAGTTTTTTGAAGCA	LSC; IGS (petA-psbJ)	LSC; IGS (petA-psbJ)
	36	8730	F	36	8756	-3	2.83e-07	TTTACTTTATTCTTAGAAATGTTTTTATTACTTTAT	LSC; IGS(psbI-trnS-GCU)	LSC; IGS(psbI-trnS-GCU)
	30	63032	F	30	63059	-1	5.42e-07	TTTTGTCTGTCAATTTTTTTTTTTGAAATATG	LSC; IGS(ycf4-cemA)	LSC; IGS(ycf4-cemA)
	30	65899	F	30	65948	-2	2.36e-05	TATACGTATAATTAAGTAATGCAAAAAAAA	LSC; IGS (petA-psbJ)	LSC; IGS (petA-psbJ)
	32	8881	F	32	36696	-3	5.04e-05	GAAATGGAAAGAGAGGGATTCGAACCCTCGGT	LSC; (trnS-GCU)	LSC; (trnS-UGA)
	32	9308	F	32	9469	-3	5.04e-05	GATGTATTTTTTTTTCACAATGCATTTTATCT	LSC; IGS(trnS-GCU-trnG)	LSC; IGS(trnS-GCU-trnG)
	31	6736	C	31	83833	-3	0.000183	TTTTATTTAGAAATAAAACAAAAAAGAAAAT	LSC; IGS(rps16-trnQ-UUG)	LSC; intron rps16
Palindromic repeats	47	0	P	47	86207	0	3.5e-19	AAATAGGAGTTAATTAACTGTGACACGTTCACTAAAAAAAAACCCTT	LSC; IGS (rps19-trnH-GUG)	IRb; IGS,CDS (rpl2-rps19,rps19)
	50	112272	P	50	130347	-3	2.9e-15	ATATACTCAGATGAGTTGTATAATAATTGGAGTTACACCAATGAAAAAAA	SSC; CDS(ndhF)	IRa; CDS (ycf1)
	36	122629	P	36	142189	-1	1.59e-10	AAACCGTACATGAGATTTTCACCTCATACGGCTCCT	SSC; intron ndhA	IRa; IGS(rps12-ycf15)
	39	45179	P	39	142189	-3	5.67e-09	CCAGAAACGTACATGAGATTTTCATCTCATACGGCTCCT	LSC; intron (ycf3)	IRa; IGS(rps12-ycf15)
	30	8883	P	30	46923	-1	5.42e-07	AATGGAAAGAGAGGGATTCGAACCCTCGGT	LSC; (trnS-GCU)	LSC; (trnS-GGA)
	30	36698	P	30	46923	-3	0.00066	AAAGGAGAGAGAGGGATTCGAACCCTCGAT	LSC; (trnS-UGA)	LSC; (trnS-GGA)
Tandem repeats
No	Size(bp)	Repeat sequence	Repeat number	Start position	Region
1	56	TAATAATACTGTATACTCATAATAACTAAAGGCATAATTTAATTATTAGCACATAG	2	300	LSC; IGS; (psbA-trnH-GUG)
2	22	GTTGAATATGAATGTTAAGAAA	2	4789	LSC; IGS; trnK-UUU-rps16)
3	26	AGAAATGTTTTTATTACTTTATTCTT	2	8719	LSC; IGS; (psbI-trnS-GCU)
4	26	ACTTTATTCTTAGAAATGTTTTTAGG	2	8733	LSC; IGS; (psbI-trnS-GCU)
5	157	GAAAAATATATCTCAAATCAAAATAGAAAAAAATAAAGAATATCTCTTTACAAAATTACAAAAGGCTTTTTTTTTTGATTTAATTGACTTTTACTGGATACTCGAAAAAAGGGAAAAACAGAACGATGTATTTTTTTTTTCACAATGCATTTTATCTT	2	9184	LSC; IGS; (trnS-GCU-trnG)
6	19	TTTATATCTTATTTAGCCT	3	10938	LSC; IGS; (trnR-UCU-atpA)
7	41	TTACGTATATTTATATCTTATTTAGCCTTTTATATCTTAT	2	10929	LSC; IGS; (trnR-UCU-atpA)
8	106	AATATATAATGACACCGGGTTCTTATTGCAGCTCGTGCTACTAAATCCGCTGCTTTATTTTTGGTACCAACAATTAAGAATAGTTTTCCCCTATTTGCTGCATCAA	2	16668	LSC; CDS; (rps2)
9	68	ATAAACCTAAATTAAAACTAAATCCACACACTTTTTTGTATTGTATATATTATATATATAAATATAA	2	47836	LSC; IGS; (rps4-trnT-UGU)
10	39	TACATCTATTTCATGTAGAAAGATGAATAAGTCCGTGCT	2	61444	LSC; IGS(accD-psbI)
11	119	ACTTATTATATATACTCACTTCGATATACTTAGTATACTAATATACGAATTAGAATATGAATTCTAATTATTATAAGATATCCTTATAACAATAACAGGTACAAATATTAAATCGAGGT	2	61525	LSC; IGS(accD-psbI)
12	27	TGTCTGTCAATTTTTTTTTTTGAAATA	2	63035	LSC; IGS(ycf4-cemA)
13	50	ATACGTATAATTAAGTAATGCGAAAAAAAAGAAATGAAGTTTTTTGAAGC	2	65900	LSC; IGS (petA-psbJ)
14	69	GATGAATTGTATAATAATTGGAGTTACACCAATGAAAAAAAATATTAACACATAAAATAAATATACTCA	2	112212	IRb; CDS; (ycf2)
15	119	CTTACTCCAAAAAGGAGCCAATTTAGTTTCGAATTTAGACTCCATTTTTTAATATAGAATAGAAAAATCGAAGTAAAAAAAAAAATGGAGAGTTTTGCCTTTATTTGTATTTGAATATG	2	115451	SSC;IGS (rpl32-trnL-UAG)
