# Supplementary material for: Comparative Transcriptome and Chloroplast Genome Analyses of Two Related Dipteronia Species
Source: Front Plant Sci. 2016 Oct 13;7:1512. doi: 10.3389/fpls.2016.01512 (PMC5061820; doi:10.3389/fpls.2016.01512)
Supplement: Table S8 — Ka/Ks ratio between pairwise of species protein coding sequences in two Dipteronia species. [file Table8.XLSX]

## Sheet: Sheet1
Table S8 Ka/Ks ratio between pairwise of species protein coding sequences in two Dipteronia species.
CDS sequence	Method	Ka	Ks	Ka/Ks	P-Value(Fisher)	Length	S-Sites	N-Sites	Fold-Sites(0:2:4)	Substitutions	S-Substitutions	N-Substitutions	Fold-S-Substitutions(0:2:4)	Fold-N-Substitutions(0:2:4)	Divergence-Time	Substitution-Rate-Ratio(rTC:rAG:rTA:rCG:rTG:rCA/rCA)	GC(1:2:3)	ML-Score	AICc	Akaike-Weight	Model
DS1_psaC_CDS-DD2_psaC_CDS	YN	0	0.113801	0	0	243	47.7662	195.234	NA	5	5	0	NA	NA	0.0223696	3.05458:3.05458:1:1:1:1	0.41358(0.45679:0.530864:0.253086)	NA	NA	NA	NA
DS1_rpl36_CDS-DD2_rpl36_CDS	YN	0	0.0807663	0	0	111	26.1201	84.8799	NA	2	2	0	NA	NA	0.0190056	2:2:1:1:1:1	0.405405(0.405405:0.486486:0.324324)	NA	NA	NA	NA
DS1_rpl16_CDS-DD2_rpl16_CDS	YN	0.00300438	0.0722352	0.0415916	0.000892511	408	74.361	333.639	NA	6	5	1	NA	NA	0.0156222	2:2:1:1:1:1	0.411765(0.492647:0.522059:0.220588)	NA	NA	NA	NA
DS1_rps16_CDS-DD2_rps16_CDS	YN	0.00520025	0.0593014	0.0876918	0.0302363	246	52.9194	193.081	NA	4	3	1	NA	NA	0.0168385	5.76616:5.76616:1:1:1:1	0.398374(0.560976:0.371951:0.262195)	NA	NA	NA	NA
DS1_accD_CDS-DD2_accD_CDS	YN	0.0112113	0.0575287	0.194882	2.41138e-05	1461	292.112	1168.89	NA	29	16	13	NA	NA	0.020472	3.57729:3.57729:1:1:1:1	0.351251(0.394523:0.368154:0.291075)	NA	NA	NA	NA
DS1_psbZ_CDS-DD2_psbZ_CDS	YN	0	0.0459344	0	0	186	45.0025	140.997	NA	2	2	0	NA	NA	0.0111138	2.45939:2.45939:1:1:1:1	0.360215(0.403226:0.403226:0.274194)	NA	NA	NA	NA
DS1_rps14_CDS-DD2_rps14_CDS	YN	0	0.045494	0	0	300	67.963	232.037	NA	3	3	0	NA	NA	0.0103064	2:2:1:1:1:1	0.415(0.45:0.46:0.335)	NA	NA	NA	NA
DS1_rpl20_CDS-DD2_rpl20_CDS	YN	0.00719905	0.0432339	0.166514	0.0597845	351	71.7864	279.214	NA	5	3	2	NA	NA	0.0145689	2:2:1:1:1:1	0.374644(0.397436:0.457265:0.269231)	NA	NA	NA	NA
DS1_ndhC_CDS-DD2_ndhC_CDS	YN	0.00349093	0.04261	0.0819275	0.0258141	360	72.8765	287.123	NA	4	3	1	NA	NA	0.01141	2:2:1:1:1:1	0.355556(0.4625:0.3375:0.266667)	NA	NA	NA	NA
DS1_rpoA_CDS-DD2_rpoA_CDS	YN	0.00627697	0.0398249	0.157614	0.00224886	981	181.015	799.985	NA	12	7	5	NA	NA	0.0124673	1.34318:1.34318:1:1:1:1	0.351172(0.454128:0.328746:0.270642)	NA	NA	NA	NA
DS1_rpl14_CDS-DD2_rpl14_CDS	YN	0.00705701	0.0380162	0.185632	0.0743694	366	81.2585	284.742	NA	5	3	2	NA	NA	0.0139305	2.77527:2.77527:1:1:1:1	0.394809(0.54918:0.385246:0.25)	NA	NA	NA	NA
DS1_psbT_CDS-DD2_psbT_CDS	YN	0	0.0377044	0	0	99	27.1944	71.8056	NA	1	1	0	NA	NA	0.010357	2:2:1:1:1:1	0.352381(0.4:0.314286:0.342857)	NA	NA	NA	NA
DS1_petA_CDS-DD2_petA_CDS	YN	0.00423787	0.0371482	0.11408	4.86801e-05	960	249.821	710.179	NA	12	9	3	NA	NA	0.0128021	11.0659:11.0659:1:1:1:1	0.405208(0.526563:0.367188:0.321875)	NA	NA	NA	NA
DS1_ndhH_CDS-DD2_ndhH_CDS	YN	0.0056097	0.0365103	0.153647	0.000521728	1179	283.501	895.499	NA	15	10	5	NA	NA	0.01304	7.56888:7.56888:1:1:1:1	0.39525(0.524173:0.367684:0.293893)	NA	NA	NA	NA
DS1_matK_CDS-DD2_matK_CDS	YN	0.0190999	0.0363163	0.525931	0.087548	1542	427.397	1114.6	NA	36	15	21	NA	NA	0.0238717	6.50034:6.50034:1:1:1:1	0.353113(0.40856:0.321984:0.328794)	NA	NA	NA	NA
DS1_ndhK_CDS-DD2_ndhK_CDS	YN	0.00197894	0.0355487	0.0556685	0.00244117	651	145.012	505.988	NA	6	5	1	NA	NA	0.00945669	2.30757:2.30757:1:1:1:1	0.391557(0.438865:0.443231:0.292576)	NA	NA	NA	NA
DS1_psaI_CDS-DD2_psaI_CDS	YN	0.0123747	0.0346625	0.357005	0.393999	111	29.5214	81.4786	NA	2	1	1	NA	NA	0.0183023	2:2:1:1:1:1	0.36036(0.445946:0.297297:0.337838)	NA	NA	NA	NA
DS1_rpl32_CDS-DD2_rpl32_CDS	YN	0.0826665	0.0344382	2.40043	0.617868	147	32.5497	114.45	NA	10	1.08252	8.91748	NA	NA	0.0719874	4.01142:4.01142:1:1:1:1	0.321429(0.303571:0.401786:0.258929)	NA	NA	NA	NA
DS1_ndhF_CDS-DD2_ndhF_CDS	YN	0.0170776	0.0343888	0.496604	0.0332854	2244	429.222	1814.78	NA	45	14.3642	30.6358	NA	NA	0.0203888	2.09912:2.09912:1:1:1:1	0.330444(0.376667:0.364667:0.25)	NA	NA	NA	NA
DS1_rps18_CDS-DD2_rps18_CDS	YN	0	0.0322481	0	0	303	63.3621	239.638	NA	2	2	0	NA	NA	0.00674358	2:2:1:1:1:1	0.330218(0.336449:0.406542:0.247664)	NA	NA	NA	NA
DS1_ndhJ_CDS-DD2_ndhJ_CDS	YN	0.00264775	0.0320717	0.0825573	0.0256721	474	95.5546	378.445	NA	4	3	1	NA	NA	0.00857939	2:2:1:1:1:1	0.39346(0.509494:0.360759:0.310127)	NA	NA	NA	NA
DS1_rpoC2_CDS-DD2_rpoC2_CDS	YN	0.00988562	0.0314381	0.314447	8.27715e-06	4173	963.391	3209.61	NA	61	29.4852	31.5148	NA	NA	0.0148613	2.79162:2.79162:1:1:1:1	0.382676(0.469534:0.368817:0.309677)	NA	NA	NA	NA
DS1_psbD_CDS-DD2_psbD_CDS	YN	0	0.0298302	0	0	1059	240.407	818.593	NA	7	7	0	NA	NA	0.00677186	1.9939:1.9939:1:1:1:1	0.42729(0.524079:0.433428:0.324363)	NA	NA	NA	NA
DS1_rps11_CDS-DD2_rps11_CDS	YN	0	0.0297452	0	0	414	102.936	311.064	NA	3	3	0	NA	NA	0.00739579	2:2:1:1:1:1	0.474638(0.547101:0.608696:0.268116)	NA	NA	NA	NA
DS1_atpF_CDS-DD2_atpF_CDS	YN	0.0143537	0.0287656	0.498987	0.225633	564	141.739	422.261	NA	10	4	6	NA	NA	0.0179755	2.73226:2.73226:1:1:1:1	0.393617(0.478723:0.343085:0.359043)	NA	NA	NA	NA
DS1_petB_CDS-DD2_petB_CDS	YN	0	0.0257406	0	0	660	158.078	501.922	NA	4	4	0	NA	NA	0.0061652	2:2:1:1:1:1	0.409091(0.486364:0.409091:0.331818)	NA	NA	NA	NA
DS1_rpl33_CDS-DD2_rpl33_CDS	YN	0.0258255	0.0252461	1.02295	0.683196	198	40.2804	157.72	NA	5	1	4	NA	NA	0.0257076	1.75844:1.75844:1:1:1:1	0.371212(0.371212:0.416667:0.325758)	NA	NA	NA	NA
DS1_atpI_CDS-DD2_atpI_CDS	YN	0.00173873	0.0247459	0.0702633	0.00936084	741	165.112	575.888	NA	5	4	1	NA	NA	0.00686527	2:2:1:1:1:1	0.374494(0.493927:0.370445:0.259109)	NA	NA	NA	NA
DS1_atpA_CDS-DD2_atpA_CDS	YN	0.00688607	0.0230988	0.298114	0.0172018	1521	353.751	1167.25	NA	16	8	8	NA	NA	0.0106568	3.8136:3.8136:1:1:1:1	0.404997(0.545365:0.400394:0.269231)	NA	NA	NA	NA
DS1_ndhA_CDS-DD2_ndhA_CDS	YN	0.00461936	0.0230665	0.200263	0.0201213	1089	220.411	868.589	NA	9	5	4	NA	NA	0.00835301	0.939138:0.939138:1:1:1:1	0.346648(0.431129:0.392562:0.216253)	NA	NA	NA	NA
DS1_atpE_CDS-DD2_atpE_CDS	YN	0.00324328	0.0225757	0.143663	0.117786	399	90.0035	308.997	NA	3	2	1	NA	NA	0.00760415	2:2:1:1:1:1	0.407268(0.515038:0.394737:0.31203)	NA	NA	NA	NA
DS1_petD_CDS-DD2_petD_CDS	YN	0	0.0214723	0	0	531	142.058	388.942	NA	3	3	0	NA	NA	0.00574448	5.07571:5.07571:1:1:1:1	0.402072(0.497175:0.40678:0.30226)	NA	NA	NA	NA
DS1_psaB_CDS-DD2_psaB_CDS	YN	0.00117573	0.0203277	0.0578387	1.40652e-05	2202	499.42	1702.58	NA	12	10	2	NA	NA	0.00551944	2.41557:2.41557:1:1:1:1	0.416213(0.492507:0.43188:0.324251)	NA	NA	NA	NA
DS1_rps19_CDS-DD2_rps19_CDS	YN	0.0134127	0.0201656	0.665126	0.553674	276	50.259	225.741	NA	4	1	3	NA	NA	0.0146424	2:2:1:1:1:1	0.355072(0.440217:0.391304:0.233696)	NA	NA	NA	NA
DS1_ycf15_CDS-DD2_ycf15_CDS	YN	0	0.0188428	0	0	189	53.7401	135.26	NA	1	1	0	NA	NA	0.00535775	2:2:1:1:1:1	0.473545(0.619048:0.365079:0.436508)	NA	NA	NA	NA
DS1_rpoC1_CDS-DD2_rpoC1_CDS	YN	0.00387865	0.0180352	0.215061	0.00358527	2058	505.899	1552.1	NA	15	9	6	NA	NA	0.00735862	8.17755:8.17755:1:1:1:1	0.392614(0.508017:0.387755:0.28207)	NA	NA	NA	NA
DS1_rpl23_CDS-DD2_rpl23_CDS	YN	0	0.017763	0	0	279	56.966	222.034	NA	1	1	0	NA	NA	0.00362684	2:2:1:1:1:1	0.38172(0.419355:0.408602:0.317204)	NA	NA	NA	NA
DS1_psbB_CDS-DD2_psbB_CDS	YN	0.000891342	0.0176821	0.0504093	0.000500999	1524	401.429	1122.57	NA	8	7	1	NA	NA	0.00531411	9.23524:9.23524:1:1:1:1	0.437992(0.547244:0.461614:0.305118)	NA	NA	NA	NA
DS1_rpoB_CDS-DD2_rpoB_CDS	YN	0.00560798	0.0172828	0.324483	0.00205007	3210	791.899	2418.1	NA	27	13.4968	13.5032	NA	NA	0.00848813	5.76393:5.76393:1:1:1:1	0.395639(0.506075:0.378505:0.302336)	NA	NA	NA	NA
DS1_rpl22_CDS-DD2_rpl22_CDS	YN	0.0278991	0.0169914	1.64195	0.706057	486	119.103	366.897	NA	12	2	10	NA	NA	0.025226	9.05156:9.05156:1:1:1:1	0.356996(0.391975:0.382716:0.296296)	NA	NA	NA	NA
DS1_ndhG_CDS-DD2_ndhG_CDS	YN	0.00484415	0.0168916	0.286778	0.21614	534	119.74	414.26	NA	4	2	2	NA	NA	0.00754559	2:2:1:1:1:1	0.357678(0.44382:0.353933:0.275281)	NA	NA	NA	NA
DS1_psaA_CDS-DD2_psaA_CDS	YN	0.00183792	0.0164911	0.111449	0.000274486	2250	615.721	1634.28	NA	13	10	3	NA	NA	0.00584783	7.11207:7.11207:1:1:1:1	0.434(0.528667:0.435333:0.338)	NA	NA	NA	NA
DS1_rps4_CDS-DD2_rps4_CDS	YN	0	0.0160012	0	0	603	126.435	476.565	NA	2	2	0	NA	NA	0.00335508	2.19906:2.19906:1:1:1:1	0.384743(0.522388:0.378109:0.253731)	NA	NA	NA	NA
DS1_ndhE_CDS-DD2_ndhE_CDS	YN	0	0.015659	0	0	303	64.6839	238.316	NA	1	1	0	NA	NA	0.00334285	2:2:1:1:1:1	0.338284(0.386139:0.346535:0.282178)	NA	NA	NA	NA
DS1_atpB_CDS-DD2_atpB_CDS	YN	0.00273512	0.0153978	0.17763	0.013071	1494	394.895	1099.1	NA	9	6	3	NA	NA	0.00608214	5.01734:5.01734:1:1:1:1	0.43407(0.569277:0.416667:0.316265)	NA	NA	NA	NA
DS1_atpH_CDS-DD2_atpH_CDS	YN	0	0.0153233	0	0	243	65.9291	177.071	NA	1	1	0	NA	NA	0.00415741	2:2:1:1:1:1	0.471193(0.641975:0.493827:0.277778)	NA	NA	NA	NA
DS1_clpP_CDS-DD2_clpP_CDS	YN	0.00225907	0.0142683	0.158328	0.132935	585	141.583	443.417	NA	3	2	1	NA	NA	0.00516555	2:2:1:1:1:1	0.430769(0.558974:0.410256:0.323077)	NA	NA	NA	NA
DS1_ccsA_CDS-DD2_ccsA_CDS	YN	0.0083123	0.0132876	0.625566	0.36874	954	228.128	725.872	NA	9	3	6	NA	NA	0.00950205	4.26964:4.26964:1:1:1:1	0.328092(0.350629:0.372642:0.261006)	NA	NA	NA	NA
DS1_ndhD_CDS-DD2_ndhD_CDS	YN	0.0071046	0.0123784	0.573953	0.329009	1539	407.4	1131.6	NA	13	5	8	NA	NA	0.00850066	4.21824:4.21824:1:1:1:1	0.366472(0.42885:0.373294:0.297271)	NA	NA	NA	NA
DS1_psbA_CDS-DD2_psbA_CDS	YN	0	0.0118544	0	0	1059	255.473	803.527	NA	3	3	0	NA	NA	0.00285974	4.12627:4.12627:1:1:1:1	0.425401(0.501416:0.436261:0.338527)	NA	NA	NA	NA
DS1_ndhI_CDS-DD2_ndhI_CDS	YN	0.00485401	0.0115264	0.421122	0.433622	501	87.5805	413.42	NA	3	1	2	NA	NA	0.00602042	2:2:1:1:1:1	0.353293(0.437126:0.38024:0.242515)	NA	NA	NA	NA
DS1_psbC_CDS-DD2_psbC_CDS	YN	0.000944308	0.0112171	0.0841847	0.0151961	1419	359.272	1059.73	NA	5	4	1	NA	NA	0.00354524	2:2:1:1:1:1	0.445736(0.538055:0.458774:0.340381)	NA	NA	NA	NA
DS1_cemA_CDS-DD2_cemA_CDS	YN	0.0157258	0.0110776	1.41961	0.952738	696	181.881	514.119	NA	10	2	8	NA	NA	0.0145111	3.29996:3.29996:1:1:1:1	0.338362(0.426724:0.269397:0.318966)	NA	NA	NA	NA
DS1_rps8_CDS-DD2_rps8_CDS	YN	0	0.0108922	0	0	402	92.6001	309.4	NA	1	1	0	NA	NA	0.00250901	2:2:1:1:1:1	0.374378(0.440299:0.395522:0.287313)	NA	NA	NA	NA
DS1_rps7_CDS-DD2_rps7_CDS	YN	0	0.010753	0	0	465	93.6658	371.334	NA	1	1	0	NA	NA	0.00216599	2:2:1:1:1:1	0.409677(0.529032:0.451613:0.248387)	NA	NA	NA	NA
DS1_ycf1_CDS-DD2_ycf1_CDS	YN	0.00328815	0.010126	0.324724	0.120832	1263	274.595	988.405	NA	6	2.75814	3.24186	NA	NA	0.00477479	2:2:1:1:1:1	0.336047(0.37093:0.313953:0.323256)	NA	NA	NA	NA
DS1_rbcL_CDS-DD2_rbcL_CDS	YN	0.00182593	0.00919855	0.198502	0.0828251	1425	328.142	1096.86	NA	5	3	2	NA	NA	0.00352366	2:2:1:1:1:1	0.443158(0.569474:0.435789:0.324211)	NA	NA	NA	NA
DS1_ycf3_CDS-DD2_ycf3_CDS	YN	0.00254678	0.00910603	0.27968	0.343206	504	110.577	393.423	NA	2	1	1	NA	NA	0.00398587	2:2:1:1:1:1	0.404762(0.482143:0.383929:0.348214)	NA	NA	NA	NA
DS1_rps3_CDS-DD2_rps3_CDS	YN	0.00374061	0.00812136	0.460589	0.458196	660	123.916	536.084	NA	3	1	2	NA	NA	0.0045631	1.83139:1.83139:1:1:1:1	0.359091(0.495455:0.343182:0.238636)	NA	NA	NA	NA
DS1_ycf4_CDS-DD2_ycf4_CDS	YN	0	0.00799067	0	0	552	125.814	426.186	NA	1	1	0	NA	NA	0.00182126	2:2:1:1:1:1	0.381341(0.418478:0.391304:0.334239)	NA	NA	NA	NA
DS1_ndhB_CDS-DD2_ndhB_CDS	YN	0	0.00532731	0	0	1530	376.759	1153.24	NA	2	2	0	NA	NA	0.00131184	2:2:1:1:1:1	0.375163(0.413725:0.392157:0.319608)	NA	NA	NA	NA
DS1_ycf2_CDS-DD2_ycf2_CDS	YN	0.00368922	0.00485714	0.759547	0.502496	6816	1652.96	5163.04	NA	27	8	19	NA	NA	0.00397246	2.66813:2.66813:1:1:1:1	0.379942(0.422976:0.345295:0.371554)	NA	NA	NA	NA
DS1_rps15_CDS-DD2_rps15_CDS	YN	0.00951438	0	NA	0	270	58.1845	211.815	NA	2	0	2	NA	NA	0.00746405	2:2:1:1:1:1	0.322222(0.383333:0.288889:0.294444)	NA	NA	NA	NA
DS1_psbH_CDS-DD2_psbH_CDS	YN	0.00595744	0	NA	0	219	50.4752	168.525	NA	1	0	1	NA	NA	0.00458437	2:2:1:1:1:1	0.422374(0.486301:0.493151:0.287671)	NA	NA	NA	NA
DS1_rpl2_CDS-DD2_rpl2_CDS	YN	0.00157889	0	NA	0	825	190.978	634.022	NA	1	0	1	NA	NA	0.0012134	2:2:1:1:1:1	0.440606(0.514545:0.490909:0.316364)	NA	NA	NA	NA
DS1_petG_CDS-DD2_petG_CDS	YN	0	0	NA	0	111	28.2355	82.7645	NA	0	0	0	NA	NA	0	2:2:1:1:1:1	0.36036(0.513514:0.297297:0.27027)	NA	NA	NA	NA
DS1_petL_CDS-DD2_petL_CDS	YN	0	0	NA	0	93	20.3585	72.6415	NA	0	0	0	NA	NA	0	2:2:1:1:1:1	0.354839(0.387097:0.451613:0.225806)	NA	NA	NA	NA
DS1_petN_CDS-DD2_petN_CDS	YN	0	0	NA	0	87	22.4987	64.5013	NA	0	0	0	NA	NA	0	2:2:1:1:1:1	0.436782(0.482759:0.448276:0.37931)	NA	NA	NA	NA
DS1_psaJ_CDS-DD2_psaJ_CDS	YN	0	0	NA	0	132	36.4455	95.5545	NA	0	0	0	NA	NA	0	2:2:1:1:1:1	0.386364(0.409091:0.409091:0.340909)	NA	NA	NA	NA
DS1_psbE_CDS-DD2_psbE_CDS	YN	0	0	NA	0	249	54.7825	194.217	NA	0	0	0	NA	NA	0	2:2:1:1:1:1	0.405622(0.433735:0.481928:0.301205)	NA	NA	NA	NA
DS1_psbF_CDS-DD2_psbF_CDS	YN	0	0	NA	0	117	30.5011	86.4989	NA	0	0	0	NA	NA	0	2:2:1:1:1:1	0.418803(0.487179:0.435897:0.333333)	NA	NA	NA	NA
DS1_psbI_CDS-DD2_psbI_CDS	YN	0	0	NA	0	108	29.231	78.769	NA	0	0	0	NA	NA	0	2:2:1:1:1:1	0.398148(0.527778:0.305556:0.361111)	NA	NA	NA	NA
DS1_psbJ_CDS-DD2_psbJ_CDS	YN	0	0	NA	0	120	29.5617	90.4383	NA	0	0	0	NA	NA	0	2:2:1:1:1:1	0.416667(0.4:0.525:0.325)	NA	NA	NA	NA
DS1_psbK_CDS-DD2_psbK_CDS	YN	0	0	NA	0	183	39.3806	143.619	NA	0	0	0	NA	NA	0	2:2:1:1:1:1	0.355191(0.42623:0.327869:0.311475)	NA	NA	NA	NA
DS1_psbL_CDS-DD2_psbL_CDS	YN	0	0	NA	0	114	28.2542	85.7458	NA	0	0	0	NA	NA	0	2:2:1:1:1:1	0.342105(0.368421:0.263158:0.394737)	NA	NA	NA	NA
DS1_psbM_CDS-DD2_psbM_CDS	YN	0	0	NA	0	102	21.499	80.501	NA	0	0	0	NA	NA	0	2:2:1:1:1:1	0.313725(0.441176:0.294118:0.205882)	NA	NA	NA	NA
DS1_psbN_CDS-DD2_psbN_CDS	YN	0	0	NA	0	129	35.0454	93.9546	NA	0	0	0	NA	NA	0	2:2:1:1:1:1	0.465116(0.55814:0.44186:0.395349)	NA	NA	NA	NA

## Sheet: Sheet2
Sequence	Method	Ka	Ks	Ka/Ks	P-Value(Fisher)	Length	S-Sites	N-Sites	Fold-Sites(0:2:4)	Substitutions	S-Substitutions	N-Substitutions	Fold-S-Substitutions(0:2:4)	Fold-N-Substitutions(0:2:4)	Divergence-Time	Substitution-Rate-Ratio(rTC:rAG:rTA:rCG:rTG:rCA/rCA)	GC(1:2:3)	ML-Score	AICc	Akaike-Weight	Model
DS1_petG_CDS-DD2_petG_CDS	YN	0	0	NA	0	111	28.2355	82.7645	NA	0	0	0	NA	NA	0	2:2:1:1:1:1	0.36036(0.513514:0.297297:0.27027)	NA	NA	NA	NA
DS1_petL_CDS-DD2_petL_CDS	YN	0	0	NA	0	93	20.3585	72.6415	NA	0	0	0	NA	NA	0	2:2:1:1:1:1	0.354839(0.387097:0.451613:0.225806)	NA	NA	NA	NA
DS1_petN_CDS-DD2_petN_CDS	YN	0	0	NA	0	87	22.4987	64.5013	NA	0	0	0	NA	NA	0	2:2:1:1:1:1	0.436782(0.482759:0.448276:0.37931)	NA	NA	NA	NA
DS1_psaJ_CDS-DD2_psaJ_CDS	YN	0	0	NA	0	132	36.4455	95.5545	NA	0	0	0	NA	NA	0	2:2:1:1:1:1	0.386364(0.409091:0.409091:0.340909)	NA	NA	NA	NA
DS1_psbE_CDS-DD2_psbE_CDS	YN	0	0	NA	0	249	54.7825	194.217	NA	0	0	0	NA	NA	0	2:2:1:1:1:1	0.405622(0.433735:0.481928:0.301205)	NA	NA	NA	NA
DS1_psbF_CDS-DD2_psbF_CDS	YN	0	0	NA	0	117	30.5011	86.4989	NA	0	0	0	NA	NA	0	2:2:1:1:1:1	0.418803(0.487179:0.435897:0.333333)	NA	NA	NA	NA
DS1_psbH_CDS-DD2_psbH_CDS	YN	0.00595744	0	NA	0	219	50.4752	168.525	NA	1	0	1	NA	NA	0.00458437	2:2:1:1:1:1	0.422374(0.486301:0.493151:0.287671)	NA	NA	NA	NA
DS1_psbI_CDS-DD2_psbI_CDS	YN	0	0	NA	0	108	29.231	78.769	NA	0	0	0	NA	NA	0	2:2:1:1:1:1	0.398148(0.527778:0.305556:0.361111)	NA	NA	NA	NA
DS1_psbJ_CDS-DD2_psbJ_CDS	YN	0	0	NA	0	120	29.5617	90.4383	NA	0	0	0	NA	NA	0	2:2:1:1:1:1	0.416667(0.4:0.525:0.325)	NA	NA	NA	NA
DS1_psbK_CDS-DD2_psbK_CDS	YN	0	0	NA	0	183	39.3806	143.619	NA	0	0	0	NA	NA	0	2:2:1:1:1:1	0.355191(0.42623:0.327869:0.311475)	NA	NA	NA	NA
DS1_psbL_CDS-DD2_psbL_CDS	YN	0	0	NA	0	114	28.2542	85.7458	NA	0	0	0	NA	NA	0	2:2:1:1:1:1	0.342105(0.368421:0.263158:0.394737)	NA	NA	NA	NA
DS1_psbM_CDS-DD2_psbM_CDS	YN	0	0	NA	0	102	21.499	80.501	NA	0	0	0	NA	NA	0	2:2:1:1:1:1	0.313725(0.441176:0.294118:0.205882)	NA	NA	NA	NA
DS1_psbN_CDS-DD2_psbN_CDS	YN	0	0	NA	0	129	35.0454	93.9546	NA	0	0	0	NA	NA	0	2:2:1:1:1:1	0.465116(0.55814:0.44186:0.395349)	NA	NA	NA	NA
DS1_rps15_CDS-DD2_rps15_CDS	YN	0.00951438	0	NA	0	270	58.1845	211.815	NA	2	0	2	NA	NA	0.00746405	2:2:1:1:1:1	0.322222(0.383333:0.288889:0.294444)	NA	NA	NA	NA
DS1_rpl32_CDS-DD2_rpl32_CDS	YN	0.0826665	0.0344382	2.40043	0.617868	147	32.5497	114.45	NA	10	1.08252	8.91748	NA	NA	0.0719874	4.01142:4.01142:1:1:1:1	0.321429(0.303571:0.401786:0.258929)	NA	NA	NA	NA
DS1_rpl22_CDS-DD2_rpl22_CDS	YN	0.0278991	0.0169914	1.64195	0.706057	486	119.103	366.897	NA	12	2	10	NA	NA	0.025226	9.05156:9.05156:1:1:1:1	0.356996(0.391975:0.382716:0.296296)	NA	NA	NA	NA
DS1_cemA_CDS-DD2_cemA_CDS	YN	0.0157258	0.0110776	1.41961	0.952738	696	181.881	514.119	NA	10	2	8	NA	NA	0.0145111	3.29996:3.29996:1:1:1:1	0.338362(0.426724:0.269397:0.318966)	NA	NA	NA	NA
DS1_rpl33_CDS-DD2_rpl33_CDS	YN	0.0258255	0.0252461	1.02295	0.683196	198	40.2804	157.72	NA	5	1	4	NA	NA	0.0257076	1.75844:1.75844:1:1:1:1	0.371212(0.371212:0.416667:0.325758)	NA	NA	NA	NA
DS1_ycf2_CDS-DD2_ycf2_CDS	YN	0.00368922	0.00485714	0.759547	0.502496	6816	1652.96	5163.04	NA	27	8	19	NA	NA	0.00397246	2.66813:2.66813:1:1:1:1	0.379942(0.422976:0.345295:0.371554)	NA	NA	NA	NA
DS1_rps19_CDS-DD2_rps19_CDS	YN	0.0134127	0.0201656	0.665126	0.553674	276	50.259	225.741	NA	4	1	3	NA	NA	0.0146424	2:2:1:1:1:1	0.355072(0.440217:0.391304:0.233696)	NA	NA	NA	NA
DS1_ccsA_CDS-DD2_ccsA_CDS	YN	0.0083123	0.0132876	0.625566	0.36874	954	228.128	725.872	NA	9	3	6	NA	NA	0.00950205	4.26964:4.26964:1:1:1:1	0.328092(0.350629:0.372642:0.261006)	NA	NA	NA	NA
DS1_ndhD_CDS-DD2_ndhD_CDS	YN	0.0071046	0.0123784	0.573953	0.329009	1539	407.4	1131.6	NA	13	5	8	NA	NA	0.00850066	4.21824:4.21824:1:1:1:1	0.366472(0.42885:0.373294:0.297271)	NA	NA	NA	NA
DS1_matK_CDS-DD2_matK_CDS	YN	0.0190999	0.0363163	0.525931	0.087548	1542	427.397	1114.6	NA	36	15	21	NA	NA	0.0238717	6.50034:6.50034:1:1:1:1	0.353113(0.40856:0.321984:0.328794)	NA	NA	NA	NA
DS1_atpF_CDS-DD2_atpF_CDS	YN	0.0143537	0.0287656	0.498987	0.225633	564	141.739	422.261	NA	10	4	6	NA	NA	0.0179755	2.73226:2.73226:1:1:1:1	0.393617(0.478723:0.343085:0.359043)	NA	NA	NA	NA
DS1_ndhF_CDS-DD2_ndhF_CDS	YN	0.0170776	0.0343888	0.496604	0.0332854	2244	429.222	1814.78	NA	45	14.3642	30.6358	NA	NA	0.0203888	2.09912:2.09912:1:1:1:1	0.330444(0.376667:0.364667:0.25)	NA	NA	NA	NA
DS1_rps3_CDS-DD2_rps3_CDS	YN	0.00374061	0.00812136	0.460589	0.458196	660	123.916	536.084	NA	3	1	2	NA	NA	0.0045631	1.83139:1.83139:1:1:1:1	0.359091(0.495455:0.343182:0.238636)	NA	NA	NA	NA
DS1_ndhI_CDS-DD2_ndhI_CDS	YN	0.00485401	0.0115264	0.421122	0.433622	501	87.5805	413.42	NA	3	1	2	NA	NA	0.00602042	2:2:1:1:1:1	0.353293(0.437126:0.38024:0.242515)	NA	NA	NA	NA
DS1_psaI_CDS-DD2_psaI_CDS	YN	0.0123747	0.0346625	0.357005	0.393999	111	29.5214	81.4786	NA	2	1	1	NA	NA	0.0183023	2:2:1:1:1:1	0.36036(0.445946:0.297297:0.337838)	NA	NA	NA	NA
DS1_rpoB_CDS-DD2_rpoB_CDS	YN	0.00560798	0.0172828	0.324483	0.00205007	3210	791.899	2418.1	NA	27	13.4968	13.5032	NA	NA	0.00848813	5.76393:5.76393:1:1:1:1	0.395639(0.506075:0.378505:0.302336)	NA	NA	NA	NA
DS1_rpoC2_CDS-DD2_rpoC2_CDS	YN	0.00988562	0.0314381	0.314447	8.27715e-06	4173	963.391	3209.61	NA	61	29.4852	31.5148	NA	NA	0.0148613	2.79162:2.79162:1:1:1:1	0.382676(0.469534:0.368817:0.309677)	NA	NA	NA	NA
DS1_atpA_CDS-DD2_atpA_CDS	YN	0.00688607	0.0230988	0.298114	0.0172018	1521	353.751	1167.25	NA	16	8	8	NA	NA	0.0106568	3.8136:3.8136:1:1:1:1	0.404997(0.545365:0.400394:0.269231)	NA	NA	NA	NA
DS1_ndhG_CDS-DD2_ndhG_CDS	YN	0.00484415	0.0168916	0.286778	0.21614	534	119.74	414.26	NA	4	2	2	NA	NA	0.00754559	2:2:1:1:1:1	0.357678(0.44382:0.353933:0.275281)	NA	NA	NA	NA
DS1_ycf3_CDS-DD2_ycf3_CDS	YN	0.00254678	0.00910603	0.27968	0.343206	504	110.577	393.423	NA	2	1	1	NA	NA	0.00398587	2:2:1:1:1:1	0.404762(0.482143:0.383929:0.348214)	NA	NA	NA	NA
DS1_rpoC1_CDS-DD2_rpoC1_CDS	YN	0.00387865	0.0180352	0.215061	0.00358527	2058	505.899	1552.1	NA	15	9	6	NA	NA	0.00735862	8.17755:8.17755:1:1:1:1	0.392614(0.508017:0.387755:0.28207)	NA	NA	NA	NA
DS1_ndhA_CDS-DD2_ndhA_CDS	YN	0.00461936	0.0230665	0.200263	0.0201213	1089	220.411	868.589	NA	9	5	4	NA	NA	0.00835301	0.939138:0.939138:1:1:1:1	0.346648(0.431129:0.392562:0.216253)	NA	NA	NA	NA
DS1_rbcL_CDS-DD2_rbcL_CDS	YN	0.00182593	0.00919855	0.198502	0.0828251	1425	328.142	1096.86	NA	5	3	2	NA	NA	0.00352366	2:2:1:1:1:1	0.443158(0.569474:0.435789:0.324211)	NA	NA	NA	NA
DS1_accD_CDS-DD2_accD_CDS	YN	0.0112113	0.0575287	0.194882	2.41138e-05	1461	292.112	1168.89	NA	29	16	13	NA	NA	0.020472	3.57729:3.57729:1:1:1:1	0.351251(0.394523:0.368154:0.291075)	NA	NA	NA	NA
DS1_rpl14_CDS-DD2_rpl14_CDS	YN	0.00705701	0.0380162	0.185632	0.0743694	366	81.2585	284.742	NA	5	3	2	NA	NA	0.0139305	2.77527:2.77527:1:1:1:1	0.394809(0.54918:0.385246:0.25)	NA	NA	NA	NA
DS1_atpB_CDS-DD2_atpB_CDS	YN	0.00273512	0.0153978	0.17763	0.013071	1494	394.895	1099.1	NA	9	6	3	NA	NA	0.00608214	5.01734:5.01734:1:1:1:1	0.43407(0.569277:0.416667:0.316265)	NA	NA	NA	NA
DS1_rpl20_CDS-DD2_rpl20_CDS	YN	0.00719905	0.0432339	0.166514	0.0597845	351	71.7864	279.214	NA	5	3	2	NA	NA	0.0145689	2:2:1:1:1:1	0.374644(0.397436:0.457265:0.269231)	NA	NA	NA	NA
DS1_clpP_CDS-DD2_clpP_CDS	YN	0.00225907	0.0142683	0.158328	0.132935	585	141.583	443.417	NA	3	2	1	NA	NA	0.00516555	2:2:1:1:1:1	0.430769(0.558974:0.410256:0.323077)	NA	NA	NA	NA
DS1_rpoA_CDS-DD2_rpoA_CDS	YN	0.00627697	0.0398249	0.157614	0.00224886	981	181.015	799.985	NA	12	7	5	NA	NA	0.0124673	1.34318:1.34318:1:1:1:1	0.351172(0.454128:0.328746:0.270642)	NA	NA	NA	NA
DS1_ndhH_CDS-DD2_ndhH_CDS	YN	0.0056097	0.0365103	0.153647	0.000521728	1179	283.501	895.499	NA	15	10	5	NA	NA	0.01304	7.56888:7.56888:1:1:1:1	0.39525(0.524173:0.367684:0.293893)	NA	NA	NA	NA
DS1_atpE_CDS-DD2_atpE_CDS	YN	0.00324328	0.0225757	0.143663	0.117786	399	90.0035	308.997	NA	3	2	1	NA	NA	0.00760415	2:2:1:1:1:1	0.407268(0.515038:0.394737:0.31203)	NA	NA	NA	NA
DS1_petA_CDS-DD2_petA_CDS	YN	0.00423787	0.0371482	0.11408	4.86801e-05	960	249.821	710.179	NA	12	9	3	NA	NA	0.0128021	11.0659:11.0659:1:1:1:1	0.405208(0.526563:0.367188:0.321875)	NA	NA	NA	NA
DS1_psaA_CDS-DD2_psaA_CDS	YN	0.00183792	0.0164911	0.111449	0.000274486	2250	615.721	1634.28	NA	13	10	3	NA	NA	0.00584783	7.11207:7.11207:1:1:1:1	0.434(0.528667:0.435333:0.338)	NA	NA	NA	NA
DS1_rps16_CDS-DD2_rps16_CDS	YN	0.00520025	0.0593014	0.0876918	0.0302363	246	52.9194	193.081	NA	4	3	1	NA	NA	0.0168385	5.76616:5.76616:1:1:1:1	0.398374(0.560976:0.371951:0.262195)	NA	NA	NA	NA
DS1_psbC_CDS-DD2_psbC_CDS	YN	0.000944308	0.0112171	0.0841847	0.0151961	1419	359.272	1059.73	NA	5	4	1	NA	NA	0.00354524	2:2:1:1:1:1	0.445736(0.538055:0.458774:0.340381)	NA	NA	NA	NA
DS1_ndhJ_CDS-DD2_ndhJ_CDS	YN	0.00264775	0.0320717	0.0825573	0.0256721	474	95.5546	378.445	NA	4	3	1	NA	NA	0.00857939	2:2:1:1:1:1	0.39346(0.509494:0.360759:0.310127)	NA	NA	NA	NA
DS1_ndhC_CDS-DD2_ndhC_CDS	YN	0.00349093	0.04261	0.0819275	0.0258141	360	72.8765	287.123	NA	4	3	1	NA	NA	0.01141	2:2:1:1:1:1	0.355556(0.4625:0.3375:0.266667)	NA	NA	NA	NA
DS1_atpI_CDS-DD2_atpI_CDS	YN	0.00173873	0.0247459	0.0702633	0.00936084	741	165.112	575.888	NA	5	4	1	NA	NA	0.00686527	2:2:1:1:1:1	0.374494(0.493927:0.370445:0.259109)	NA	NA	NA	NA
DS1_psaB_CDS-DD2_psaB_CDS	YN	0.00117573	0.0203277	0.0578387	1.40652e-05	2202	499.42	1702.58	NA	12	10	2	NA	NA	0.00551944	2.41557:2.41557:1:1:1:1	0.416213(0.492507:0.43188:0.324251)	NA	NA	NA	NA
DS1_ndhK_CDS-DD2_ndhK_CDS	YN	0.00197894	0.0355487	0.0556685	0.00244117	651	145.012	505.988	NA	6	5	1	NA	NA	0.00945669	2.30757:2.30757:1:1:1:1	0.391557(0.438865:0.443231:0.292576)	NA	NA	NA	NA
DS1_psbB_CDS-DD2_psbB_CDS	YN	0.000891342	0.0176821	0.0504093	0.000500999	1524	401.429	1122.57	NA	8	7	1	NA	NA	0.00531411	9.23524:9.23524:1:1:1:1	0.437992(0.547244:0.461614:0.305118)	NA	NA	NA	NA
DS1_rpl16_CDS-DD2_rpl16_CDS	YN	0.00300438	0.0722352	0.0415916	0.000892511	408	74.361	333.639	NA	6	5	1	NA	NA	0.0156222	2:2:1:1:1:1	0.411765(0.492647:0.522059:0.220588)	NA	NA	NA	NA
DS1_atpH_CDS-DD2_atpH_CDS	YN	0	0.0153233	0	0	243	65.9291	177.071	NA	1	1	0	NA	NA	0.00415741	2:2:1:1:1:1	0.471193(0.641975:0.493827:0.277778)	NA	NA	NA	NA
DS1_ndhB_CDS-DD2_ndhB_CDS	YN	0	0.00532731	0	0	1530	376.759	1153.24	NA	2	2	0	NA	NA	0.00131184	2:2:1:1:1:1	0.375163(0.413725:0.392157:0.319608)	NA	NA	NA	NA
DS1_ndhE_CDS-DD2_ndhE_CDS	YN	0	0.015659	0	0	303	64.6839	238.316	NA	1	1	0	NA	NA	0.00334285	2:2:1:1:1:1	0.338284(0.386139:0.346535:0.282178)	NA	NA	NA	NA
DS1_petB_CDS-DD2_petB_CDS	YN	0	0.0257406	0	0	660	158.078	501.922	NA	4	4	0	NA	NA	0.0061652	2:2:1:1:1:1	0.409091(0.486364:0.409091:0.331818)	NA	NA	NA	NA
DS1_petD_CDS-DD2_petD_CDS	YN	0	0.0214723	0	0	531	142.058	388.942	NA	3	3	0	NA	NA	0.00574448	5.07571:5.07571:1:1:1:1	0.402072(0.497175:0.40678:0.30226)	NA	NA	NA	NA
DS1_psaC_CDS-DD2_psaC_CDS	YN	0	0.113801	0	0	243	47.7662	195.234	NA	5	5	0	NA	NA	0.0223696	3.05458:3.05458:1:1:1:1	0.41358(0.45679:0.530864:0.253086)	NA	NA	NA	NA
DS1_psbA_CDS-DD2_psbA_CDS	YN	0	0.0118544	0	0	1059	255.473	803.527	NA	3	3	0	NA	NA	0.00285974	4.12627:4.12627:1:1:1:1	0.425401(0.501416:0.436261:0.338527)	NA	NA	NA	NA
DS1_psbD_CDS-DD2_psbD_CDS	YN	0	0.0298302	0	0	1059	240.407	818.593	NA	7	7	0	NA	NA	0.00677186	1.9939:1.9939:1:1:1:1	0.42729(0.524079:0.433428:0.324363)	NA	NA	NA	NA
DS1_psbT_CDS-DD2_psbT_CDS	YN	0	0.0377044	0	0	99	27.1944	71.8056	NA	1	1	0	NA	NA	0.010357	2:2:1:1:1:1	0.352381(0.4:0.314286:0.342857)	NA	NA	NA	NA
DS1_psbZ_CDS-DD2_psbZ_CDS	YN	0	0.0459344	0	0	186	45.0025	140.997	NA	2	2	0	NA	NA	0.0111138	2.45939:2.45939:1:1:1:1	0.360215(0.403226:0.403226:0.274194)	NA	NA	NA	NA
DS1_rpl23_CDS-DD2_rpl23_CDS	YN	0	0.017763	0	0	279	56.966	222.034	NA	1	1	0	NA	NA	0.00362684	2:2:1:1:1:1	0.38172(0.419355:0.408602:0.317204)	NA	NA	NA	NA
DS1_rpl36_CDS-DD2_rpl36_CDS	YN	0	0.0807663	0	0	111	26.1201	84.8799	NA	2	2	0	NA	NA	0.0190056	2:2:1:1:1:1	0.405405(0.405405:0.486486:0.324324)	NA	NA	NA	NA
DS1_rps11_CDS-DD2_rps11_CDS	YN	0	0.0297452	0	0	414	102.936	311.064	NA	3	3	0	NA	NA	0.00739579	2:2:1:1:1:1	0.474638(0.547101:0.608696:0.268116)	NA	NA	NA	NA
DS1_rps14_CDS-DD2_rps14_CDS	YN	0	0.045494	0	0	300	67.963	232.037	NA	3	3	0	NA	NA	0.0103064	2:2:1:1:1:1	0.415(0.45:0.46:0.335)	NA	NA	NA	NA
DS1_rps18_CDS-DD2_rps18_CDS	YN	0	0.0322481	0	0	303	63.3621	239.638	NA	2	2	0	NA	NA	0.00674358	2:2:1:1:1:1	0.330218(0.336449:0.406542:0.247664)	NA	NA	NA	NA
DS1_rps4_CDS-DD2_rps4_CDS	YN	0	0.0160012	0	0	603	126.435	476.565	NA	2	2	0	NA	NA	0.00335508	2.19906:2.19906:1:1:1:1	0.384743(0.522388:0.378109:0.253731)	NA	NA	NA	NA
DS1_rps7_CDS-DD2_rps7_CDS	YN	0	0.010753	0	0	465	93.6658	371.334	NA	1	1	0	NA	NA	0.00216599	2:2:1:1:1:1	0.409677(0.529032:0.451613:0.248387)	NA	NA	NA	NA
DS1_rps8_CDS-DD2_rps8_CDS	YN	0	0.0108922	0	0	402	92.6001	309.4	NA	1	1	0	NA	NA	0.00250901	2:2:1:1:1:1	0.374378(0.440299:0.395522:0.287313)	NA	NA	NA	NA
DS1_ycf15_CDS-DD2_ycf15_CDS	YN	0	0.0188428	0	0	189	53.7401	135.26	NA	1	1	0	NA	NA	0.00535775	2:2:1:1:1:1	0.473545(0.619048:0.365079:0.436508)	NA	NA	NA	NA
DS1_ycf4_CDS-DD2_ycf4_CDS	YN	0	0.00799067	0	0	552	125.814	426.186	NA	1	1	0	NA	NA	0.00182126	2:2:1:1:1:1	0.381341(0.418478:0.391304:0.334239)	NA	NA	NA	NA
