# Supplementary material for: Comparative Transcriptome and Chloroplast Genome Analyses of Two Related Dipteronia Species
Source: Front Plant Sci. 2016 Oct 13;7:1512. doi: 10.3389/fpls.2016.01512 (PMC5061820; doi:10.3389/fpls.2016.01512)
Supplement: Table S9 — List of primer pairs used in sequence verification and improvement of the Dipteronia chloroplast genome. [file Table9.XLSX]

## Sheet: Sheet1
Table S9 List of primer pairs used in sequence verification and improvement of the Dipteronia chloroplast genome
Primer Name	Sequences
psbI-trnS（F）	CCCTATTAGAGTCCGCCACA
psbI-trnS（R）	AGGAGAGATGGCTGAGTGGA
rps2 (F)	GAACGACCCTCACAAATTGC
rps2 (R)	AGGGCACCTCGTCTCTTTTT
rpoC1(F)	TGCTGTATTTCCAGGATTGG
rpoC1(R)	AGTCAATCGAATTGGGATGC
ndhC-trnV (F)	AAAACTCATTGCCCATGGAT
ndhC-trnV (R)	CGCGTTTGAAAAACGAAGAT
ndhD (F)	TAGCTACGTTAGCGGCTTGG
ndhD (R)	GCTCCGCTGAGTCCTGTATC
ndhAi (F)	TTCACCTCATACGGCTCCTC
ndhAi (R)	AACGAACGGGGGATTAAAAA
rps12 (F)	CGAAAGCCAGGATCTTTCAG
rps12 (R)	CTCCTCCCTTCTTCCACTCC
rps16-trnQ (F)	CATTGCTTCGGTCAATACCC
rps16-trnQ (R)	TCCGTGAATTTGCAAGGATA
trnD-trnY(F)	CGGTGCTCTGACCAATTGAA
trnD-trnY(R)	CTGGTTCAAATCCAGCTCGG
trnS-psbZ(F)	ATTCCCCGAGCAAAAGGAGA
trnS-psbZ(R)	GGAGAAGCAAATACAACGGGT
atpB-rbcL(F)	CCCAGGACCAGAAGTAGTAGG
atpB-rbcL(R)	GCGCAACCCAATCCTTGTTT
accD-psbI(F)	TCGAATTAGGAGGCAAGGCA
accD-psbI(R)	GGGTAAGTTGTTGAGAATTGTCA
ycf4(F)	TGTATGAGTTGGCGATCAGA
ycf4(R)	AAATAGGCCAATTCCGCAGC
psbJ-rpl33(F)	CGTTTCTTCCCAGATGCGTT
psbJ-rpl33(R)	CCGTTTCGAACACAACTGGT
psbA-trnH（F）	AATCCACTGCCTTGATCCAC
psbA-trnH（R）	GCTGCTTGGCCTGTAGTAGG
rbcL(F)	GACAACTGTGTGGACCGATG
rbcL(R)	ATTGCACGATGGATGTGAAG
trnV(F)	GTAGAGCACCTCGTTTACAC
trnV(R)	CTCGAACCGTAGACCTTCTC
rpoc1(F)	TGCTGTATTTCCAGGATTGG
rpoc1(R)	AGTCAATCGAATTGGGATGC
ycf1-1(F)	TGTTTTCATATACCGGGCATGG
ycf1-1(R)	GGGGAGAAATGGGTCTGGAT
ycf1-2(F)	TCGAAGCAGGAGACAATGGA
ycf1-2(R)	TGGTACCAACAGGAATCCAAA
